# Supplementary material for: CAGE-TSSchip: promoter-based expression profiling using the 5'-leading label of capped transcripts
Source: Genome Biol. 2007 Mar 26;8(3):R42. doi: 10.1186/gb-2007-8-3-r42 (PMC1868931; doi:10.1186/gb-2007-8-3-r42)
Supplement: Additional data file 1 — TSSchip probe annotation and experimental results. Some probe-sequences from the Agilent Catalog Array are not included in this data file because of a material transfer agreement between RIKEN and Agilent. (Please contact Agilent if you need these probe sequences.) [file gb-2007-8-3-r42-S1.xls]

## Sheet: Legend
Additional data file 1: TSSchip probe annotation and experimental results
Transcription Unit (TU; [18]) and Tag Cluster (TC; see Figure 2 and [10]) are annotations of probe target. You can see the detail information via CAGE Analysis Viewer [10] if you click them. "SysID", "BPStart", "Sequences", "UID" and "Control" columns in "for Submission" are quoted from the Agilent probe sequence submission form; that is the control probe if the value of "Control" column is one. …

## Sheet: Sheet1
ProbeID			Target			For Submission					exp:Liver/ctrl:E17.5						exp:Hepa1-6/ctrl:Liver
			TU	Gene	TC	SysID	BPStart	Sequences	UID	Control	cy3_exp	cy5_ctrl	cy3_ctrl	cy5_exp	Corr.	LogRatio	cy3_exp	cy5_ctrl	cy3_ctrl	cy5_exp	Corr.	LogRatio
T14F02C085EE_51	4	T14F02C085EE	4	Tcra	T14F02C085EE	TU_4	0	CCTGGGGTCACCACAACCTGGGTTCCTGTTCCAAACTGCAGTTTCCCCAAACTGGCAGTT	2681	0	528.783	534.651	471.575	574.531	N	0.0404844	492.53	577.822	351.553	450.394	N	0.0191198
T14F02C085EE_59	4	T14F02C085EE	4	Tcra	T14F02C085EE	TU_4	0	CACCACAACCTGGGTTCCTGTTCCAAACTGCAGTTTCCCCAAACTGGCAGTTGTCACACT	2246	0	238.122	265.748	299.26	309.835	N	-0.0162939	231.165	247.043	228.495	214.079	N	-0.028576
T06F027270A6_55	5	T06F027270A6	5	Tcrb-V13	T06F027270A6	TU_5	0	AGAGGGTTTTGGATTGCCAAGACTACAGTTTAAGTCTACAATCCATGCTCCCTGTGGTGA	9939	0	264.175	220.96	218.063	206.279	N	0.0267259	614.592	649.375	469.958	480.998	N	-0.00691212
T06F027270A6_60	5	T06F027270A6	5	Tcrb-V13	T06F027270A6	TU_5	0	GTTTTGGATTGCCAAGACTACAGTTTAAGTCTACAATCCATGCTCCCTGTGGTGACACAC	5103	0	NULL	NULL	78.7263	58.1644	N	NULL	NULL	NULL	64.7294	38.076	N	NULL
T06F0272C912_56	5	T06F0272C912	5	Tcrb-V13	T06F0272C912	TU_5	0	GGATGCCCATAGTGGGATGAGCACTGATGTGACACATCCAAACTAGGACTTGTACATGAG	3607	0	372.543	313.804	288.805	325.469	N	0.0632111	687.521	804.55	690.58	610.672	N	-0.0608366
T06F0272C912_61	5	T06F0272C912	5	Tcrb-V13	T06F0272C912	TU_5	0	CCCATAGTGGGATGAGCACTGATGTGACACATCCAAACTAGGACTTGTACATGAGCAGAG	4326	0	255.24	213.275	236.167	221.457	N	0.0250392	NULL	NULL	375.221	361.907	N	NULL
T06F0278A15C_43	5	T06F0278A15C	5	Tcrb-V13	T06F0278A15C	TU_5	0	CTCCAGTCAGAAATGGAGCCCCCATACCTGTCACAGTGAGCCGGGTGCCTGCCGCAAAGT	9751	0	820.509	749.829	731.507	769.787	Y	0.0306364	1046.75	1274.98	1246.4	1088.68	N	-0.0722086
T06F0278A15C_48	5	T06F0278A15C	5	Tcrb-V13	T06F0278A15C	TU_5	0	GTCAGAAATGGAGCCCCCATACCTGTCACAGTGAGCCGGGTGCCTGCCGCAAAGTAGAGG	559	0	951.431	941.563	948.793	1024.51	Y	0.0189351	1779.08	2369.42	1890.14	1655.7	N	-0.0909797
pT02R07CC0A9B_1_56	390	T02R07CC0A9B	390	Adam33	T02R07CC0A9B	TU_390	0	ACCCCCCGGGTCTCCCGCACCTCGAGCCCATGGCTGGGAGTGCCTTTCCCTCTCACTCTT	6611	0	549.48	629.128	673.336	574.718	N	-0.0637819	511.893	496.812	437.475	436.156	N	0.00583753
pT02R07CC0A9B_1_61	390	T02R07CC0A9B	390	Adam33	T02R07CC0A9B	TU_390	0	CCGGGTCTCCCGCACCTCGAGCCCATGGCTGGGAGTGCCTTTCCCTCTCACTCTTGCTGT	372	0	274.045	427.544	456.924	330.5	N	-0.166915	218.045	327.719	257.56	311.131	N	NULL
T08R07692601_56	417	T08R07692601	417	Egln1	T08R07692601	TU_417	0	TCAGGGCTCGGTTCCAGATCCGCATTCAGGCCTGAAGCTCTCAAGAGCATAGTCCGTGAA	2116	0	366.315	394.375	376.403	395.862	N	-0.0050817	680.487	823.231	703.32	648.886	N	-0.0588432
T08R07692601_61	417	T08R07692601	417	Egln1	T08R07692601	TU_417	0	GCTCGGTTCCAGATCCGCATTCAGGCCTGAAGCTCTCAAGAGCATAGTCCGTGAACGAAG	6088	0	539.423	511.001	511.462	519.498	N	0.0151389	564.491	731.024	764.12	685.726	N	NULL
pT11R06088A58_1_53	1028	T11R06088A58	1028	Brca1	T11R06088A58	TU_1028	0	GACGGAGAAGCCCCAAGAGAGGTGCTGGATCCTCTGGCTGCACGGGCAGCGGCCGCGCAG	5905	0	965.382	1339.07	NULL	NULL	N	NULL	2807.95	3065.41	2446.92	2666.47	N	-0.000390733
pT11R06088A58_1_58	1028	T11R06088A58	1028	Brca1	T11R06088A58	TU_1028	0	AGAAGCCCCAAGAGAGGTGCTGGATCCTCTGGCTGCACGGGCAGCGGCCGCGCAGCCGCA	10126	0	653.788	1003.54	1119	745.692	N	-0.181185	1785.05	1623.78	NULL	NULL	N	NULL
pT11R06088AB5_1_60	1028	T11R06088AB5	1028	Brca1	T11R06088AB5	TU_1028	0	GCCAAGGAAACCGGCCGCTTGGCGCCTAGCGCTAGCCTTTCGGAACACAAGATCCAGACA	10191	0	300.19	278.207	354.51	391.806	N	0.0382351	NULL	NULL	NULL	NULL	N	NULL
pT11R06088AB5_1_61	1028	T11R06088AB5	1028	Brca1	T11R06088AB5	TU_1028	0	CCAAGGAAACCGGCCGCTTGGCGCCTAGCGCTAGCCTTTCGGAACACAAGATCCAGACAC	537	0	271.51	310.647	220.931	249.41	N	-0.00291213	403.869	368.779	176.098	339.483	N	NULL
pT16R003B74C9_1_19	1478	T16R003B74C9	1478	Crebbp	T16R003B74C9	TU_1478	0	GGCCGGGTGGGGGAGGCGGCGGCCAAATCTCAGCCTCAGCAACAGCGCCCCGCAGCGCTC	4891	0	1802.25	1825.01	1732.46	1775.59	N	0.00261478	3918.23	5094.58	3975.68	3589.01	N	-0.079228
pT16R003B74C9_1_20	1478	T16R003B74C9	1478	Crebbp	T16R003B74C9	TU_1478	0	GCCGGGTGGGGGAGGCGGCGGCCAAATCTCAGCCTCAGCAACAGCGCCCCGCAGCGCTCA	8839	0	1735.12	1718.93	1553.16	1547.42	N	0.00123035	3331.87	4451.2	3597.51	3194.74	N	-0.088678
pT15R03DA5F6F_1_52	1661	T15R03DA5F6F	1661	Ddef1	T15R03DA5F6F	TU_1661	0	GAAAACGACCGGGACCGGGCGGGCCGCTGGGCATTATTCCATCGCGGGCGCGGCGAGGCC	5826	0	543.787	717.292	743.322	483.061	N	-0.153721	NULL	NULL	915.524	1882.82	N	NULL
pT15R03DA5F6F_1_57	1661	T15R03DA5F6F	1661	Ddef1	T15R03DA5F6F	TU_1661	0	CGACCGGGACCGGGCGGGCCGCTGGGCATTATTCCATCGCGGGCGCGGCGAGGCCGGGCG	6562	0	573.035	863.422	944.596	602.083	N	-0.186816	3013.19	1194.76	1014.21	2425.87	N	0.390241
pT03R0388A0F2_1_60	2045	T03R0388A0F2	2045	P2ry14	T03R0388A0F2	TU_2045	0	GCAGTTAGAATGCAGTCAAGGCTAGAAAGTGGAAGCAGGGCATGGCTAGATGTTTTGATC	112	0	1162.79	1145.61	NULL	NULL	N	NULL	2884.56	3711.54	NULL	NULL	N	NULL
pT03R0388A0F2_1_61	2045	T03R0388A0F2	2045	P2ry14	T03R0388A0F2	TU_2045	0	CAGTTAGAATGCAGTCAAGGCTAGAAAGTGGAAGCAGGGCATGGCTAGATGTTTTGATCT	10077	0	1107.04	1023.7	796.54	912.051	N	0.0464012	2451.44	2978	2285.15	2309.15	N	-0.039983
A_51_P193813as	2101		2101	Fga		TU_2101	0		9559	0	9833.89	1751.47	2223.69	10747.1	Y	0.716769	1206.85	2397.95	2277.35	1193.27	Y	-0.28944
pT03F04F8ECBA_1_60	2101	T03F04F8ECBA	2101	Fga	T03F04F8ECBA	TU_2101	0	CATGGTGTCTGCGTTTAGGGATGGCTCATGAGGAGAACTGGAGCTGAAGCGAAGGAGGAC	4347	0	449185	80660.2	NULL	NULL	N	NULL	2041.56	121156	162085	1945.96	N	-1.847
pT03F04F8ECBA_1_61	2101	T03F04F8ECBA	2101	Fga	T03F04F8ECBA	TU_2101	0	ATGGTGTCTGCGTTTAGGGATGGCTCATGAGGAGAACTGGAGCTGAAGCGAAGGAGGACT	6044	0	461336	81225.9	NULL	NULL	N	NULL	NULL	NULL	174067	2168.91	N	NULL
pT03F04F8FFFB_1_56	2101	T03F04F8FFFB	2101	Fga	T03F04F8FFFB	TU_2101	0	TCCTGGTGAATCTCCTCGCGAACCCCCATCCTTCCCAGGTCTCTCCAGCTCCATTCTCAT	3421	0	NULL	NULL	2759.82	11788.7	N	NULL	452.525	1609.04	1700.02	422.874	Y	-0.577583
pT03F04F8FFFB_1_61	2101	T03F04F8FFFB	2101	Fga	T03F04F8FFFB	TU_2101	0	GTGAATCTCCTCGCGAACCCCCATCCTTCCCAGGTCTCTCCAGCTCCATTCTCATCTGCC	1243	0	11386.4	2602.91	2796.11	11200.5	Y	0.621805	676.1	1665.58	1670.52	547.88	Y	-0.437861
pT06R06C54AA9_1_41	2554	T06R06C54AA9	2554	Gt(ROSA)26Sor	T06R06C54AA9	TU_2554	0	GCCGCGGCCGCCCATCCCCGCAAACGCACCAAGCCGCCCTCCCGCCAGAGTCCCGATCCC	2854	0	3776.49	3937.87	3694.02	3811.98	Y	-0.00226102	6112.11	3576.11	3119.72	5647.57	Y	0.245263
pT06R06C54AA9_1_61	2554	T06R06C54AA9	2554	Gt(ROSA)26Sor	T06R06C54AA9	TU_2554	0	CAAACGCACCAAGCCGCCCTCCCGCCAGAGTCCCGATCCCCTACCTAGCCGAGGCTCTCT	4477	0	2493.37	2684.74	2603.11	2605.66	Y	-0.0158455	4215.66	2810.72	2309.62	3815.05	Y	0.197004
pT11F05B83309_1_54	2758	T11F05B83309	2758	Hoxb8	T11F05B83309	TU_2758	0	TTTGTAGTCGGGGACGTTTTAGTGTCGGTTTTACGAGATTCCTTGATATATTACAGAATT	9692	0	272.732	423.381	380.815	291.99	N	-0.15317	544.635	633.199	499.082	509.97	N	-0.0280314
pT11F05B83309_1_59	2758	T11F05B83309	2758	Hoxb8	T11F05B83309	TU_2758	0	AGTCGGGGACGTTTTAGTGTCGGTTTTACGAGATTCCTTGATATATTACAGAATTAGAGT	9592	0	362.88	493.483	523.899	432.445	N	-0.108413	1073.79	1304.47	1035.24	914.294	N	-0.0692357
pT15F062B2719_1_60	2763	T15F062B2719	2763	Hoxc6	T15F062B2719	TU_2763	0	AGTTTGTACTCGGAACTAGATGGTTATAGGGACGGCTCCAATCCAGGACAGACAAAATGA	2412	0	648.119	649.132	492.396	490.16	N	-0.00132761	1114.68	1513.17	981.31	866.364	N	-0.0934202
pT15F062B2719_1_61	2763	T15F062B2719	2763	Hoxc6	T15F062B2719	TU_2763	0	GTTTGTACTCGGAACTAGATGGTTATAGGGACGGCTCCAATCCAGGACAGACAAAATGAC	6403	0	550.064	605.743	541.408	544.025	N	-0.0198905	1036.06	1309.93	1115.65	1012.97	N	-0.0718985
pT15F062B2757_1_60	2763	T15F062B2757	2763	Hoxc6	T15F062B2757	TU_2763	0	AATTCATCCCTTTGCCTTTACCTGGTCGGGCTATGATTTCTTTAATATTTATTTCTGTCT	6280	0	NULL	NULL	439.761	214.94	N	NULL	264.817	142.185	189.777	92.1777	N	NULL
pT15F062B2757_1_61	2763	T15F062B2757	2763	Hoxc6	T15F062B2757	TU_2763	0	ATTCATCCCTTTGCCTTTACCTGGTCGGGCTATGATTTCTTTAATATTTATTTCTGTCTC	9745	0	152.973	406.769	443.903	217.446	N	-0.367335	63.2232	65.5	99.4711	65.3614	N	NULL
pT15F062ADCBF_1_60	2764	T15F062ADCBF	2764	Hoxc8	T15F062ADCBF	TU_2764	0	CCCGGCGGTGGCGGCGCTTACACGCGATTCGCGTTCATCAATCCACGACATGAAGACAGG	1757	0	575.52	714.242	733.318	669.49	N	-0.0666666	854.005	912.393	NULL	NULL	N	NULL
pT15F062ADCBF_1_61	2764	T15F062ADCBF	2764	Hoxc8	T15F062ADCBF	TU_2764	0	CCGGCGGTGGCGGCGCTTACACGCGATTCGCGTTCATCAATCCACGACATGAAGACAGGC	5412	0	466.44	768.389	746.85	592.536	N	-0.158652	874.362	941.956	844.107	785.895	N	-0.0316859
pT15F062ADD01_1_60	2764	T15F062ADD01	2764	Hoxc8	T15F062ADD01	TU_2764	0	CGGTAGGTAGAGCGCGCGCTCTCACTTAGCTCTTTCCTCTAACAGCCCAGGCGAATTCCT	4091	0	288.482	419.175	465.581	368.731	N	-0.131782	258.901	287.658	373.347	307.269	N	NULL
pT15F062ADD01_1_61	2764	T15F062ADD01	2764	Hoxc8	T15F062ADD01	TU_2764	0	GGTAGGTAGAGCGCGCGCTCTCACTTAGCTCTTTCCTCTAACAGCCCAGGCGAATTCCTC	8256	0	392.385	453.282	474.112	377.917	N	-0.0805708	344.573	398.627	329.625	286.883	N	-0.0617997
pT15F062ADD1A_1_53	2764	T15F062ADD1A	2764	Hoxc8	T15F062ADD1A	TU_2764	0	GGCTCGGGCGGCTGCAGCTCTCTGCTCACTGTCGGTAGGTAGAGCGCGCGCTCTCACTTA	5642	0	873.577	1103.4	962.837	922.008	N	-0.0601244	1569.37	2096.26	1759.43	1571.08	N	-0.0874466
pT15F062ADD1A_1_60	2764	T15F062ADD1A	2764	Hoxc8	T15F062ADD1A	TU_2764	0	GCGGCTGCAGCTCTCTGCTCACTGTCGGTAGGTAGAGCGCGCGCTCTCACTTAGCTCTTT	4765	0	174.696	333.149	NULL	NULL	N	NULL	437.47	490.66	672.255	348.257	N	NULL
pT15F062ADD3D_1_56	2764	T15F062ADD3D	2764	Hoxc8	T15F062ADD3D	TU_2764	0	GCTGGGCAGGTGGGGGCGCGGTGCCGGCTGCGGGCTCGGGCGGCTGCAGCTCTCTGCTCA	3905	0	2687.96	2828.61	2459.7	2576.23	N	-0.00102419	5470.15	6843.1	4825.22	4757.44	N	-0.0516989
pT15F062ADD3D_1_61	2764	T15F062ADD3D	2764	Hoxc8	T15F062ADD3D	TU_2764	0	GCAGGTGGGGGCGCGGTGCCGGCTGCGGGCTCGGGCGGCTGCAGCTCTCTGCTCACTGTC	185	0	1937.98	2001.9	2098.02	2086.82	N	-0.00820883	NULL	NULL	3471.28	3183.68	N	NULL
pT05F0605F87A_1_56	3698	T05F0605F87A	3698	Mllt2h	T05F0605F87A	TU_3698	0	GGGGACCGGAGAGTACAGTCCGCACCACTGTGCGTGCAGGCTGCTGGCCGAATGCTCCAG	7328	0	977.344	1059.74	1039.2	1046.11	N	-0.0161358	2076.86	2759.63	2221.88	1968.48	N	-0.0880166
pT05F0605F87A_1_61	3698	T05F0605F87A	3698	Mllt2h	T05F0605F87A	TU_3698	0	CCGGAGAGTACAGTCCGCACCACTGTGCGTGCAGGCTGCTGGCCGAATGCTCCAGGCTCT	543	0	NULL	NULL	480.437	411.046	N	NULL	654.504	626.374	462.147	534.256	N	0.0410238
pT05F0606E9C1_1_56	3698	T05F0606E9C1	3698	Mllt2h	T05F0606E9C1	TU_3698	0	TCTCTCGCCCGCGCCGCTCTCAGCGTCGGCCGCAGCCGTCGGCGATACTGCCCCGCAGAC	1536	0	826.716	798.881	977.567	1220.72	N	NULL	NULL	NULL	563.899	821.833	N	NULL
pT05F0606E9C1_1_61	3698	T05F0606E9C1	3698	Mllt2h	T05F0606E9C1	TU_3698	0	CGCCCGCGCCGCTCTCAGCGTCGGCCGCAGCCGTCGGCGATACTGCCCCGCAGACTCTGC	1723	0	1075.49	976.137	1164.98	1326.03	N	0.0491658	1152.66	765.316	622.888	1054.85	Y	0.20332
pT03F05D78F87_1_41	3988	T03F05D78F87	3988	Notch2	T03F05D78F87	TU_3988	0	GCTGAAAGTTTCTGGCTGCGCCGCGCGGCTGGGCGGCCCGCGTGTCCTTCCGCCTCGGCC	8491	0	313.812	359.545	380.846	284.131	N	-0.0931569	597.655	549.789	396.384	559.592	N	0.0930051
pT03F05D78F87_1_61	3988	T03F05D78F87	3988	Notch2	T03F05D78F87	TU_3988	0	CCGCGCGGCTGGGCGGCCCGCGTGTCCTTCCGCCTCGGCCTCCTCCCACCGCGAGGCTCC	1468	0	2793.47	3650.11	3652.62	3008.02	N	-0.100242	5243.2	2448.57	2092.03	4714.31	N	0.341767
pT03F05D78FF3_1_56	3988	T03F05D78FF3	3988	Notch2	T03F05D78FF3	TU_3988	0	GTGCTCTACCCTGCCCCCGCGGCTCGCTGAGTCCTGGAGCTCCCGCTGCGCCGCCCCTGC	8230	0	2012.05	2427.07	2612.73	2278.98	N	-0.0703992	3641.79	1645.12	1491.97	3279.17	N	0.34356
pT03F05D78FF3_1_61	3988	T03F05D78FF3	3988	Notch2	T03F05D78FF3	TU_3988	0	CTACCCTGCCCCCGCGGCTCGCTGAGTCCTGGAGCTCCCGCTGCGCCGCCCCTGCACTCC	1050	0	2510.92	3137.12	3320.81	2963.08	N	-0.0730991	5148.65	2293.92	1877.74	4539.25	N	0.367232
pT03F05D79012_1_56	3988	T03F05D79012	3988	Notch2	T03F05D79012	TU_3988	0	AGCGGGTCCCGACCAGGAGCCCGGCTCTCGCGTGCTCTACCCTGCCCCCGCGGCTCGCTG	6443	0	NULL	NULL	1039.99	902.438	N	NULL	1594.66	1023.19	NULL	NULL	N	NULL
pT03F05D79012_1_61	3988	T03F05D79012	3988	Notch2	T03F05D79012	TU_3988	0	GTCCCGACCAGGAGCCCGGCTCTCGCGTGCTCTACCCTGCCCCCGCGGCTCGCTGAGTCC	1818	0	1732.15	1930.97	2015.83	1843.72	N	-0.0429735	2254.36	1426.69	NULL	NULL	N	NULL
pT03F05D7902D_1_56	3988	T03F05D7902D	3988	Notch2	T03F05D7902D	TU_3988	0	CCGCAGCCAGAGCAGATCCGCATGGGGAGCGGGTCCCGACCAGGAGCCCGGCTCTCGCGT	3946	0	1162.31	1260.12	1337.29	1193.52	N	-0.0422452	2116.18	2231.08	1794.94	2027.07	Y	0.0149284
pT03F05D7902D_1_61	3988	T03F05D7902D	3988	Notch2	T03F05D7902D	TU_3988	0	GCCAGAGCAGATCCGCATGGGGAGCGGGTCCCGACCAGGAGCCCGGCTCTCGCGTGCTCT	835	0	1135.49	1247.21	1224.8	1219.52	N	-0.0213153	1972.99	1987.75	1598.74	1840.6	Y	0.0289716
pT17F01994288_1_52	4451	T17F01994288	4451	Ppard	T17F01994288	TU_4451	0	GCTGCACAGCACTGTCCCGGCCGCCTCTCGCGCCGCTGCCGCCGTCCCGCAGGCTCCGCA	1017	0	24959.2	26982.2	26122.3	23886	Y	-0.0363564	34604.1	25119.6	22682.1	26083.5	Y	0.0998981
pT17F01994288_1_57	4451	T17F01994288	4451	Ppard	T17F01994288	TU_4451	0	ACAGCACTGTCCCGGCCGCCTCTCGCGCCGCTGCCGCCGTCCCGCAGGCTCCGCAGAATC	2500	0	NULL	NULL	32684.9	30370.8	N	NULL	38177.7	29328.6	NULL	NULL	N	NULL
A_51_P213532as	4475		4475	Ppp3ca		TU_4475	0		6188	0	698.739	723.092	780.891	775.172	Y	-0.0090354	717.164	735.052	778.176	664.176	Y	-0.0397473
A_65_P12271as	4475		4475	Ppp3ca		TU_4475	0		4903	0	122.457	137.933	139.247	134.003	Y	-0.0341765	284.27	360.912	279.52	305.944	Y	-0.0322211
A_65_P15504as	4475		4475	Ppp3ca		TU_4475	0		82	0	239.465	210.153	251.733	165.581	N	NULL	547.236	599.207	501.951	432.438	Y	-0.0520701
pT03F082DE357_1_34	4475	T03F082DE357	4475	Ppp3ca	T03F082DE357	TU_4475	0	CTCCACGCACAGGCAACAGCCGCTGAGCTCGGTGGACACAGTCCGGGGCACAACCTCGCC	5233	0	2501.68	3569.09	4694.99	3363.09	Y	-0.149611	8703.52	2730.96	2312.58	7187.77	Y	0.497939
pT03F082DE357_1_35	4475	T03F082DE357	4475	Ppp3ca	T03F082DE357	TU_4475	0	TCCACGCACAGGCAACAGCCGCTGAGCTCGGTGGACACAGTCCGGGGCACAACCTCGCCT	2128	0	3029.85	3722.1	4135.06	3076.21	Y	-0.108917	7264.88	2509.25	2163.78	6125.6	Y	0.45681
pT03F082DE592_1_56	4475	T03F082DE592	4475	Ppp3ca	T03F082DE592	TU_4475	0	CGCCGCCGCCGCGCTGCAAACCGCTCGGCTGGAGCTCTGGGCTCTGGGCTGGCTCGAAAG	3452	0	18291.3	19663.9	22320.5	20050.3	Y	-0.0390045	21710.4	13000.5	13105.6	17775.8	Y	0.17754
pT03F082DE592_1_61	4475	T03F082DE592	4475	Ppp3ca	T03F082DE592	TU_4475	0	CCGCCGCGCTGCAAACCGCTCGGCTGGAGCTCTGGGCTCTGGGCTGGCTCGAAAGTTACT	6430	0	1025.39	1108.43	1358.6	1096.77	Y	-0.0633979	1778.1	1222.18	1153.2	1605.67	Y	0.153286
pT07R0084F49F_1_41	4480	T07R0084F49F	4480	Ppp5c	T07R0084F49F	TU_4480	0	TGCCATCGGCCGGGGGTTCGTCCCGGGGGGTCTCAGCACACTCAGTCCGCTCGCCCTCCG	4840	0	2916.17	2677.98	3080	2837.74	Y	0.000714219	4942.05	2587.72	NULL	NULL	N	NULL
pT07R0084F49F_1_61	4480	T07R0084F49F	4480	Ppp5c	T07R0084F49F	TU_4480	0	TCCCGGGGGGTCTCAGCACACTCAGTCCGCTCGCCCTCCGCCATCGCCATGCCGCAAAGC	1286	0	NULL	NULL	5523.5	5684.23	N	NULL	10019.6	4134.86	3652.59	8240.63	Y	0.368873
T07R0084FB78_54	4480	T07R0084FB78	4480	Ppp5c	T07R0084FB78	TU_4480	0	GGAGATCCCGGCTTCCTTTAGGGTTGGTGATTGGGTTGCGTTGCCTCCGGCGGGTGGGGC	4115	0	880.625	499.983	699.77	697.057	N	NULL	1167.69	1269.26	1361.37	948.195	N	-0.0966485
T07R0084FB78_59	4480	T07R0084FB78	4480	Ppp5c	T07R0084FB78	TU_4480	0	TCCCGGCTTCCTTTAGGGTTGGTGATTGGGTTGCGTTGCCTCCGGCGGGTGGGGCTGCTT	6551	0	517.755	363.041	442.404	533.676	N	0.117814	583.094	797.337	686.374	578.27	N	-0.105167
pT05F0487B173_1_56	4825	T05F0487B173	4825	Rest	T05F0487B173	TU_4825	0	TCTTCTGCTGCTGCGCCGCGAGCTCGCGGGAGCCGCACATTCCAGCACAGGACGCTGCGC	6480	0	723.854	796.366	823.458	742.165	N	-0.0433014	1026.03	674.234	638.687	882.672	N	0.161429
pT05F0487B173_1_61	4825	T05F0487B173	4825	Rest	T05F0487B173	TU_4825	0	TGCTGCTGCGCCGCGAGCTCGCGGGAGCCGCACATTCCAGCACAGGACGCTGCGCCGCGC	101	0	NULL	NULL	766.807	690.472	N	NULL	1205.84	1096.32	996.996	1003.1	N	0.0220017
pT05F0487B538_1_56	4825	T05F0487B538	4825	Rest	T05F0487B538	TU_4825	0	CGGCGCCCTCCCGAGGCTGTCGGCCCCCGGTCGCTGCGAGGGGCCCCACGCGGGCCGCCA	7273	0	404.89	446.859	453.688	529.286	N	0.0120497	772.614	702.186	523.777	693.98	N	0.0818555
pT05F0487B538_1_61	4825	T05F0487B538	4825	Rest	T05F0487B538	TU_4825	0	CCCTCCCGAGGCTGTCGGCCCCCGGTCGCTGCGAGGGGCCCCACGCGGGCCGCCACCGCC	1585	0	462.305	491.295	418.287	486.023	N	0.0193844	553.9	423.533	319.776	470.95	N	0.142336
A_51_P444052as	5006		5006	Scp2		TU_5006	0		7798	0	14939.9	1090.7	1042.45	16332.3	N	1.16582	824.295	2040.42	1864.78	659.914	N	-0.422389
A_65_P16215as	5006		5006	Scp2		TU_5006	0		8697	0	11225.8	865.609	904.897	12340.7	N	1.12382	807.181	1749.84	1555.49	727.689	N	-0.332975
pT04R0657CB4F_1_56	5006	T04R0657CB4F	5006	Scp2	T04R0657CB4F	TU_5006	0	GAAAACCCATCCTGTAGAGGGTGACAACCACAGCTCCTCCGAGGCCTAGATTGTGCTGCA	2383	0	83042.1	9498.47	9716.19	81025.7	Y	0.931386	2415.26	22013.3	23383.3	2021.28	Y	-1.0115
pT04R0657CB4F_1_61	5006	T04R0657CB4F	5006	Scp2	T04R0657CB4F	TU_5006	0	CCCATCCTGTAGAGGGTGACAACCACAGCTCCTCCGAGGCCTAGATTGTGCTGCAGAGCC	8958	0	71132.6	8171.02	9043.62	72006.3	Y	0.92041	2105.12	17421.5	19258.8	1824.73	Y	-0.97062
pT04R06588376_1_55	5006	T04R06588376	5006	Scp2	T04R06588376	TU_5006	0	GCGCAGGCGCGGAGATTTCAAAGCGACAGAAGGCATGGCTCCAGCAGCGAAGGTCTCCTA	4875	0	88324.4	2517.01	2616.35	89580.8	Y	1.53986	2397.12	32408.2	NULL	NULL	N	NULL
pT04R06588376_1_60	5006	T04R06588376	5006	Scp2	T04R06588376	TU_5006	0	GGCGCGGAGATTTCAAAGCGACAGAAGGCATGGCTCCAGCAGCGAAGGTCTCCTACAGAC	3495	0	116640	3305.23	3476.42	114605	Y	1.53286	2920.19	46879.9	52279	2510.05	Y	-1.26211
pT15F04939DA5_1_41	5011	T15F04939DA5	5011	Scx	T15F04939DA5	TU_5011	0	GACCGCCGGGCCAGGGGTATCCGCTGCGCCCCGCGGTGGCGGCTGCCGGGTGAGGCGGGC	10032	0	NULL	NULL	397.031	349.098	N	NULL	807.907	922.602	NULL	NULL	N	NULL
pT15F04939DA5_1_61	5011	T15F04939DA5	5011	Scx	T15F04939DA5	TU_5011	0	CCGCTGCGCCCCGCGGTGGCGGCTGCCGGGTGAGGCGGGCACATGTGTTCGGACTGGAGT	9568	0	510.913	580.044	519.936	559.446	N	-0.0116528	1042.37	1389.84	1075.66	1069.23	N	-0.063771
T07F00A20579_60	5149	T07F00A20579	5149	Six5	T07F00A20579	TU_5149	0	TTTCCCTTCCTTACTACCGCTCCTCCAGGGATACCTCACTTTTCTCACTGCCCGTCCCGC	9767	0	454.838	415.738	551.17	572.83	N	0.0278887	316.955	204.535	232.371	220.464	N	NULL
T07F00A20579_61	5149	T07F00A20579	5149	Six5	T07F00A20579	TU_5149	0	TTCCCTTCCTTACTACCGCTCCTCCAGGGATACCTCACTTTTCTCACTGCCCGTCCCGCC	2628	0	617.368	573.37	724.845	718.566	N	0.0141651	416.922	258.056	348.245	368.412	N	NULL
pT0XF087896F9_1_60	5217	T0XF087896F9	5217	Jarid1c	T0XF087896F9	TU_5217	0	TACTACAGTTAAGTCCCAGTCGCGGCAGGTTTCACCGCTGCCACCGCCATCTTGGTTTGT	5494	0	5139.39	6811.28	8029.69	5231.84	Y	-0.154181	4753.61	2273.25	NULL	NULL	N	NULL
pT0XF087896F9_1_61	5217	T0XF087896F9	5217	Jarid1c	T0XF087896F9	TU_5217	0	ACTACAGTTAAGTCCCAGTCGCGGCAGGTTTCACCGCTGCCACCGCCATCTTGGTTTGTC	2254	0	6370.71	8287.94	9412.26	6195.03	Y	-0.147955	5856.94	2615.2	2652.14	4837.96	Y	0.305616
pT0XF08789741_1_60	5217	T0XF08789741	5217	Jarid1c	T0XF08789741	TU_5217	0	TTTTACAGGTTCTTAGTCCTGTTCCGTTTCTTCCACACCTTACCGCTGCCTCCCAACTAC	8712	0	4121.22	5269.25	6680.4	4062.77	Y	-0.161351	3513.22	1387.93	1508.77	2665.72	Y	0.325265
pT0XF08789741_1_61	5217	T0XF08789741	5217	Jarid1c	T0XF08789741	TU_5217	0	TTTACAGGTTCTTAGTCCTGTTCCGTTTCTTCCACACCTTACCGCTGCCTCCCAACTACT	4337	0	3419.12	4666.72	5209.72	3185.57	Y	-0.174363	3385.61	1460.22	1464.87	2568.27	Y	0.304529
pT0YF02B19065_1_60	5218	T0YF02B19065	5218	Jarid1d	T0YF02B19065	TU_5218	0	TAATTCCACATTCTTACAAATATTCACCTCCTCGTTCGGTTCCACCATTTTTAGATCACA	4673	0	NULL	NULL	683.414	579.635	N	NULL	NULL	NULL	120.777	40.1263	N	NULL
pT0YF02B19065_1_61	5218	T0YF02B19065	5218	Jarid1d	T0YF02B19065	TU_5218	0	AATTCCACATTCTTACAAATATTCACCTCCTCGTTCGGTTCCACCATTTTTAGATCACAA	343	0	734.69	616.034	769.879	724.94	N	0.0251893	184.44	214.645	198.539	170.401	N	-0.0661201
pT05F06FE26AE_1_60	5501	T05F06FE26AE	5501	Tbx5	T05F06FE26AE	TU_5501	0	GGTTTGTGGTCTCCGACAAATTAAATATTACTGTTTATTGCCAGGCATACCCCAATAAAA	5017	0	NULL	NULL	NULL	NULL	N	NULL	NULL	NULL	89.8183	36.0178	N	NULL
pT05F06FE26AE_1_61	5501	T05F06FE26AE	5501	Tbx5	T05F06FE26AE	TU_5501	0	GTTTGTGGTCTCCGACAAATTAAATATTACTGTTTATTGCCAGGCATACCCCAATAAAAT	1824	0	NULL	NULL	NULL	NULL	N	NULL	NULL	NULL	NULL	NULL	N	NULL
pT05F06FE26CB_1_59	5501	T05F06FE26CB	5501	Tbx5	T05F06FE26CB	TU_5501	0	AGAAAAGCAAGTACCTCCCAGCTCGCCGTTGGTTTGTGGTCTCCGACAAATTAAATATTA	4440	0	529.568	536.166	492.311	517.193	N	0.00801803	721.116	805.532	711.758	601.898	N	-0.0604434
pT05F06FE26CB_1_60	5501	T05F06FE26CB	5501	Tbx5	T05F06FE26CB	TU_5501	0	GAAAAGCAAGTACCTCCCAGCTCGCCGTTGGTTTGTGGTCTCCGACAAATTAAATATTAC	6960	0	484.97	442.739	484.975	496.14	N	0.024726	663.034	706.785	533.531	544.206	N	-0.00957408
pT05F06FE26E4_1_60	5501	T05F06FE26E4	5501	Tbx5	T05F06FE26E4	TU_5501	0	GAAGACTTCTTCCAGGGTCTGTCAAGAAAAGCAAGTACCTCCCAGCTCGCCGTTGGTTTG	1351	0	NULL	NULL	345.591	303.249	N	NULL	597.443	733.699	712.524	603.728	N	-0.0805895
pT05F06FE26E4_1_61	5501	T05F06FE26E4	5501	Tbx5	T05F06FE26E4	TU_5501	0	AAGACTTCTTCCAGGGTCTGTCAAGAAAAGCAAGTACCTCCCAGCTCGCCGTTGGTTTGT	8820	0	439.71	412.554	NULL	NULL	N	NULL	722.588	833.986	634.658	603.154	N	-0.0421898
pT05F06FE304D_1_56	5501	T05F06FE304D	5501	Tbx5	T05F06FE304D	TU_5501	0	GGGGGTGCAGGCATGGTGTCTCTGGAGTTTGTGCTGGGGATTGCTTGCCCAAGCTAGCTG	3552	0	2400.72	2504.93	2279.64	2255.45	N	-0.0115431	6557.87	8743.89	7322.28	6197.02	N	-0.0987026
pT05F06FE304D_1_61	5501	T05F06FE304D	5501	Tbx5	T05F06FE304D	TU_5501	0	TGCAGGCATGGTGTCTCTGGAGTTTGTGCTGGGGATTGCTTGCCCAAGCTAGCTGCTACT	9836	0	360.909	523.37	487.755	410.67	N	-0.11806	772.349	1023.58	792.397	774.975	N	-0.0659811
pT05F06FE3459_1_60	5501	T05F06FE3459	5501	Tbx5	T05F06FE3459	TU_5501	0	TGGAGGTAGATCCAAATCAGAGAGGGGCCTACAACTCGGTGGCTGACTCTCCACTGCCGG	6549	0	1023.56	899.005	853.785	985.198	N	0.0592625	2148.6	3049.81	2212.8	1943.43	N	-0.104245
pT05F06FE3459_1_61	5501	T05F06FE3459	5501	Tbx5	T05F06FE3459	TU_5501	0	GGAGGTAGATCCAAATCAGAGAGGGGCCTACAACTCGGTGGCTGACTCTCCACTGCCGGT	1975	0	NULL	NULL	1041.79	1022.54	N	NULL	3431.32	4331.42	3142.78	2630.56	N	-0.0892167
pT05F06FE34FA_1_60	5501	T05F06FE34FA	5501	Tbx5	T05F06FE34FA	TU_5501	0	TCTGAACTCCCGGAGGATAGAGGATAATAACCCTCTCATCATCTGTTACAGGCATTAAAA	3429	0	258.974	239.084	274.485	307.13	N	0.0417544	373.111	373.927	244.899	281.797	N	0.0300002
pT05F06FE34FA_1_61	5501	T05F06FE34FA	5501	Tbx5	T05F06FE34FA	TU_5501	0	CTGAACTCCCGGAGGATAGAGGATAATAACCCTCTCATCATCTGTTACAGGCATTAAAAT	9737	0	276.573	241.171	215.158	207.974	N	0.0223672	385.29	437.97	408.06	315.557	N	-0.0836514
pT05F06FE3658_1_60	5501	T05F06FE3658	5501	Tbx5	T05F06FE3658	TU_5501	0	CCACCGCTTGCGAAAGACCCGCTTCAGACAGGGAGGAGGCGGCAAGGCCCCCCACATCTC	534	0	1066.57	1032.04	841.903	953.804	N	0.0342467	1783.87	2416.41	1866.77	1646.56	N	-0.0931617
pT05F06FE3658_1_61	5501	T05F06FE3658	5501	Tbx5	T05F06FE3658	TU_5501	0	CACCGCTTGCGAAAGACCCGCTTCAGACAGGGAGGAGGCGGCAAGGCCCCCCACATCTCC	6306	0	1012.76	969.358	789.076	825.786	N	0.0193847	1867.8	2577.75	2035.02	1722.51	N	-0.10616
pT05F06FE36C8_1_60	5501	T05F06FE36C8	5501	Tbx5	T05F06FE36C8	TU_5501	0	AGGGAGTTGGAGAGTGTCTAGCGACATAGGGGACAAGCTGTTTGACCCTTCACTCCAAGC	8421	0	1128.09	1072.26	1027.23	1077.27	N	0.0213489	3212.08	4330.55	3518.49	3054.82	N	-0.0955644
pT05F06FE36C8_1_61	5501	T05F06FE36C8	5501	Tbx5	T05F06FE36C8	TU_5501	0	GGGAGTTGGAGAGTGTCTAGCGACATAGGGGACAAGCTGTTTGACCCTTCACTCCAAGCT	2583	0	975.82	973.862	NULL	NULL	N	NULL	3064.5	4072.28	3230.31	2725.93	N	-0.0986037
pT05F06FE3710_1_56	5501	T05F06FE3710	5501	Tbx5	T05F06FE3710	TU_5501	0	CAAAGCCCTCATCTGTATCGGCCATGGTGCGCAGGGGTTCCTGTGCCCGCGCGAGGTTCT	2435	0	454.549	630.886	485.52	422.146	N	-0.101557	610.285	820.495	468.682	510.471	N	-0.0457252
pT05F06FE3710_1_61	5501	T05F06FE3710	5501	Tbx5	T05F06FE3710	TU_5501	0	CCCTCATCTGTATCGGCCATGGTGCGCAGGGGTTCCTGTGCCCGCGCGAGGTTCTATTCT	8451	0	486.417	620.109	691.015	597.979	N	-0.0841303	531.873	622.4	461.242	507.822	N	-0.0132396
pT06F0240C873_1_56	5650	T06F0240C873	5650	Trim24	T06F0240C873	TU_5650	0	GCTCGATTCCGCCCAGCGCGCCCGCCCGTGCCTAGCAGCCTTTCTCTCGGGCCCCTTGGA	8956	0	2041.74	2586.16	2440.27	2127.67	N	-0.0810939	3993.23	1672.33	1500.46	3679.9	N	0.383806
pT06F0240C873_1_61	5650	T06F0240C873	5650	Trim24	T06F0240C873	TU_5650	0	ATTCCGCCCAGCGCGCCCGCCCGTGCCTAGCAGCCTTTCTCTCGGGCCCCTTGGACCACC	6073	0	1486.03	1880.57	2041.62	1686.4	N	-0.0926384	3602.36	1367.13	1208.56	3137.55	N	0.417549
pT06F0240C900_1_56	5650	T06F0240C900	5650	Trim24	T06F0240C900	TU_5650	0	GCCGAACGGACTCGCGGAGGGAGCACAGGGAGGAAGCCACCTCCCGAGTGGCGCGGCCGG	2119	0	1129.89	1287.83	1240.38	1237.19	Y	-0.0289682	NULL	NULL	2425.59	2691.42	N	NULL
pT06F0240C900_1_61	5650	T06F0240C900	5650	Trim24	T06F0240C900	TU_5650	0	ACGGACTCGCGGAGGGAGCACAGGGAGGAAGCCACCTCCCGAGTGGCGCGGCCGGAAGAC	5524	0	853.136	999.231	764.189	808.943	Y	-0.0219651	2196.61	2407.34	1559.52	1996.44	Y	0.0337392
pT06F0240C93A_1_21	5650	T06F0240C93A	5650	Trim24	T06F0240C93A	TU_5650	0	GTCCTGCGGCCGCCGCCGGGGAAGCGGGAGCGCGCTCACCGCCCGCCGCCCCCGACGACC	9481	0	7101.57	6977.22	7455.35	7467.84	Y	0.00419968	12884.9	5567.31	5197.28	10412.7	Y	0.333112
pT06F0240C93A_1_26	5650	T06F0240C93A	5650	Trim24	T06F0240C93A	TU_5650	0	GCGGCCGCCGCCGGGGAAGCGGGAGCGCGCTCACCGCCCGCCGCCCCCGACGACCTCCGC	2691	0	9522.21	9175.45	8442.15	9092.02	Y	0.0241588	13933	6861.12	6064.11	11211	Y	0.287264
pT19R00D3B509_1_55	5670	T19R00D3B509	5670	Tle4	T19R00D3B509	TU_5670	0	GGTCGCGAATCATCCACGCCGCTTTAGTTGGCTGCGCCAGGCAGAGGCGCGCGGCTCATC	5934	0	434.446	620.984	543.771	516.01	N	-0.0889512	800.437	616.096	490.553	754.754	Y	0.150399
pT19R00D3B509_1_60	5670	T19R00D3B509	5670	Tle4	T19R00D3B509	TU_5670	0	CGAATCATCCACGCCGCTTTAGTTGGCTGCGCCAGGCAGAGGCGCGCGGCTCATCCGCTT	9252	0	139.612	249.1	237.771	242.426	N	NULL	280.363	222.423	99.5593	321.106	N	NULL
pT19R00D3B5A7_1_60	5670	T19R00D3B5A7	5670	Tle4	T19R00D3B5A7	TU_5670	0	CCGCGGGCGTCACTGAGGGCGGCGGGCACCGTCCGTCCTGCGCCCGCCGAGCCCCGCGCC	5549	0	558.188	601.058	611.706	603.909	N	-0.0188535	980.729	780.074	691.949	862.418	Y	0.0975284
pT19R00D3B5A7_1_61	5670	T19R00D3B5A7	5670	Tle4	T19R00D3B5A7	TU_5670	0	CGCGGGCGTCACTGAGGGCGGCGGGCACCGTCCGTCCTGCGCCCGCCGAGCCCCGCGCCC	2298	0	330.118	436.072	554.543	526.788	N	NULL	947.956	770.478	528.592	822.224	Y	0.140949
pT19R00D3B606_1_60	5670	T19R00D3B606	5670	Tle4	T19R00D3B606	TU_5670	0	AAACTTTTTTTATTTGTCTTTTAATTGGCTGCTATTCCTCGGAATGAATGGTCGCTTCTT	3826	0	243.036	310.876	375.594	255.28	N	-0.137309	391.5	54.9594	55.9977	283.671	Y	0.778667
pT19R00D3B606_1_61	5670	T19R00D3B606	5670	Tle4	T19R00D3B606	TU_5670	0	AACTTTTTTTATTTGTCTTTTAATTGGCTGCTATTCCTCGGAATGAATGGTCGCTTCTTC	8530	0	270.582	331.253	366.443	272.17	N	-0.108514	278.767	25.2579	NULL	NULL	N	NULL
pT19R00D3B61B_1_54	5670	T19R00D3B61B	5670	Tle4	T19R00D3B61B	TU_5670	0	GTCTTTTAATTGGCTGCTATTCCTCGGAATGAATGGTCGCTTCTTCCCTGAGAGCGAGCG	3056	0	801.922	936.019	1033.87	933.715	N	-0.0557015	936.874	515.596	436.661	834.137	Y	0.270232
pT19R00D3B61B_1_59	5670	T19R00D3B61B	5670	Tle4	T19R00D3B61B	TU_5670	0	TTAATTGGCTGCTATTCCTCGGAATGAATGGTCGCTTCTTCCCTGAGAGCGAGCGCAAAC	1751	0	462.267	683.723	821.504	627.83	N	-0.143378	767.604	297.97	194.026	640.701	Y	0.46488
pT19R00D3B64B_1_60	5670	T19R00D3B64B	5670	Tle4	T19R00D3B64B	TU_5670	0	CGAGCGCAAACTCCTTTGGTTCGGAAGAGGTCTCGCGGCGCTTGGGGGTTCTCTGGAGAT	8619	0	1122.28	1335.64	1485.12	1187.69	N	-0.0863223	1819.1	1624.92	1460.33	1806.69	Y	0.0707288
pT19R00D3B64B_1_61	5670	T19R00D3B64B	5670	Tle4	T19R00D3B64B	TU_5670	0	GAGCGCAAACTCCTTTGGTTCGGAAGAGGTCTCGCGGCGCTTGGGGGTTCTCTGGAGATT	3737	0	1307.31	1517.65	1506.6	1208.43	N	-0.080285	2125.65	2025.85	1462.93	1898.82	Y	0.0670718
pT19R00D3B70B_1_55	5670	T19R00D3B70B	5670	Tle4	T19R00D3B70B	TU_5670	0	CGAAACGCTTGCGGCTTTTTAAAATTCTCTTTCAAACTCTGCGAACACCACCTCAAAATA	3464	0	678.891	924.362	1289.99	889.193	N	NULL	1134.91	223.259	305.651	829.205	N	NULL
pT19R00D3B70B_1_60	5670	T19R00D3B70B	5670	Tle4	T19R00D3B70B	TU_5670	0	CGCTTGCGGCTTTTTAAAATTCTCTTTCAAACTCTGCGAACACCACCTCAAAATAATACA	2424	0	1078.39	1269.65	1462.57	974.011	N	-0.123732	1333.62	342.867	351.828	951.238	Y	0.510933
pT19R00D3B753_1_54	5670	T19R00D3B753	5670	Tle4	T19R00D3B753	TU_5670	0	TGTAAGAGGGGGAAGAAGGCAGCCAACAGCCGAACGCCCGCTCGGAACAGCTCTAACAAC	1690	0	2808.03	3008.99	3263.59	2753.41	N	-0.0519224	5058.75	4744.09	3834.39	4385.11	N	0.0430871
pT19R00D3B753_1_59	5670	T19R00D3B753	5670	Tle4	T19R00D3B753	TU_5670	0	GAGGGGGAAGAAGGCAGCCAACAGCCGAACGCCCGCTCGGAACAGCTCTAACAACGCGCT	389	0	3250.37	3412.11	3570.38	2956.54	N	-0.0515108	NULL	NULL	5051.6	5552.85	N	NULL
pT02F06427797_1_54	5993	T02F06427797	5993	Wt1	T02F06427797	TU_5993	0	CTCCATTCACACAGCAGCCCTAGCCTAGCTCAGCAAAGCGCGCTGCTCGTCCCGGTTACT	5402	0	227.949	242.771	395.502	324.057	N	NULL	272.586	274.524	202.451	215.29	N	0.0118139
pT02F06427797_1_59	5993	T02F06427797	5993	Wt1	T02F06427797	TU_5993	0	TTCACACAGCAGCCCTAGCCTAGCTCAGCAAAGCGCGCTGCTCGTCCCGGTTACTAGCAC	1493	0	250.889	242.591	220.296	204.644	N	-0.00870008	276.128	256.462	258.161	222.763	N	-0.0159792
pT02F064277BB_1_55	5993	T02F064277BB	5993	Wt1	T02F064277BB	TU_5993	0	AGCAGGGAAGGAGGAGGAGCCAGGATGCTCGGCCGCTCCATTCACACAGCAGCCCTAGCC	904	0	1566.96	1572.07	1453.68	1559.7	N	0.0145794	4297.77	5657.82	4646.74	4149.95	N	-0.084256
pT02F064277BB_1_60	5993	T02F064277BB	5993	Wt1	T02F064277BB	TU_5993	0	GGAAGGAGGAGGAGCCAGGATGCTCGGCCGCTCCATTCACACAGCAGCCCTAGCCTAGCT	1752	0	NULL	NULL	925.154	968.137	N	NULL	2722.15	3582.59	NULL	NULL	N	NULL
pT02F06427827_1_56	5993	T02F06427827	5993	Wt1	T02F06427827	TU_5993	0	AGGCGGTCGGGTTGCGGAGAGCCCCGGGTGTGGGCGCTGCCTTGAACTCCTTACCCCAGC	1303	0	1225.77	1290.17	1183.71	1192.69	N	-0.00947927	2947.32	4036.07	3079.98	2738.3	N	-0.0937992
pT02F06427827_1_61	5993	T02F06427827	5993	Wt1	T02F06427827	TU_5993	0	GTCGGGTTGCGGAGAGCCCCGGGTGTGGGCGCTGCCTTGAACTCCTTACCCCAGCTGCCT	3781	0	715.608	747.802	674.736	689.904	N	-0.00472857	1381.1	1858.1	1473.4	1290.79	N	-0.0931565
pT02F06427894_1_56	5993	T02F06427894	5993	Wt1	T02F06427894	TU_5993	0	GCGGCGAGGAGGCGGCGGGCCCGGGTTCCTGGGCTGCCGTCCTCTCTCTGGGTGGGTGGG	1446	0	837.172	753.394	862.373	766.967	N	-0.0025629	NULL	NULL	1215.53	1030.83	N	NULL
pT02F06427894_1_61	5993	T02F06427894	5993	Wt1	T02F06427894	TU_5993	0	GAGGAGGCGGCGGGCCCGGGTTCCTGGGCTGCCGTCCTCTCTCTGGGTGGGTGGGTGAAT	2150	0	717.349	688.002	705.997	644.436	N	-0.010741	1067.3	1178.18	884.352	806.468	N	-0.0414808
pT02F064278E1_1_56	5993	T02F064278E1	5993	Wt1	T02F064278E1	TU_5993	0	GGCGGAGCGTGTGCTGAGACGCCGGCTCCGGGACACACGTGGAAGCCGGCTCCTGCGACA	8027	0	299.961	322.512	334.38	343.252	N	-0.0100544	713.996	926.509	730.323	721.71	N	-0.0591532
pT02F064278E1_1_61	5993	T02F064278E1	5993	Wt1	T02F064278E1	TU_5993	0	AGCGTGTGCTGAGACGCCGGCTCCGGGACACACGTGGAAGCCGGCTCCTGCGACAGGAGG	10003	0	280.156	358.805	373.876	345.864	N	-0.0706407	725.93	818.172	579.936	568.256	N	-0.0303931
pT08F069D68FD_1_56	6029	T08F069D68FD	6029	Zfp1	T08F069D68FD	TU_6029	0	TTTTGCGCAAGCGTGCACCTTGTGGAGCGAGCGGCCGTTCCCAGAGTCCTCGGAGCTGTG	7071	0	238.267	224.388	202.367	239.761	N	0.0498516	463.02	316.382	252.23	429.074	N	0.198062
pT08F069D68FD_1_61	6029	T08F069D68FD	6029	Zfp1	T08F069D68FD	TU_6029	0	CGCAAGCGTGCACCTTGTGGAGCGAGCGGCCGTTCCCAGAGTCCTCGGAGCTGTGACGCT	3773	0	586.903	547.469	472.95	523.549	N	0.0371746	1069.62	1238	843.351	962.16	N	-0.00312705
pT08F069D6955_1_56	6029	T08F069D6955	6029	Zfp1	T08F069D6955	TU_6029	0	TCGCGGTTCCGGGTCACGAGGCTCGCGGAGAAGGGGGCTCTTGTCACCCACTCGCGACTG	5455	0	1170.92	1210.39	1256.04	1130.42	N	-0.0300804	2412.12	2996.26	NULL	NULL	N	NULL
pT08F069D6955_1_61	6029	T08F069D6955	6029	Zfp1	T08F069D6955	TU_6029	0	GTTCCGGGTCACGAGGCTCGCGGAGAAGGGGGCTCTTGTCACCCACTCGCGACTGCAGGT	54	0	1254.3	1374.9	1430.59	1274.43	N	-0.0450337	2495.49	2901.6	2287	2264.25	N	-0.0349113
pT02R07371F1F_1_56	6508	T02R07371F1F	6508	Trp53bp1	T02R07371F1F	TU_6508	0	CACGCTGCCCAGGCCCCTCCAGGTCGATCCCCAGGTCGCCACTGTCGCCACCGCCGCCAC	3179	0	1939.36	2889.28	NULL	NULL	N	NULL	NULL	NULL	1825.13	3110.6	N	NULL
pT02R07371F1F_1_61	6508	T02R07371F1F	6508	Trp53bp1	T02R07371F1F	TU_6508	0	TGCCCAGGCCCCTCCAGGTCGATCCCCAGGTCGCCACTGTCGCCACCGCCGCCACTGGCC	10107	0	4631.27	5595.69	5669.86	4631.31	N	-0.0850114	7638.69	3822.78	3239.6	6189.47	N	0.290901
pT11F00309565_1_53	7291	T11F00309565	7291	Zfp278	T11F00309565	TU_7291	0	CTGCCCTAGGAAGGAGACGGGATCCCGATCCGACGCAGGCGGAACCTTCTGCCTGCCTCA	4165	0	424.036	400.334	301.969	324.708	N	0.028255	514.129	613.981	420.189	419.281	N	-0.039011
pT11F00309565_1_58	7291	T11F00309565	7291	Zfp278	T11F00309565	TU_7291	0	CTAGGAAGGAGACGGGATCCCGATCCGACGCAGGCGGAACCTTCTGCCTGCCTCACACTG	4655	0	268.985	238.126	265.861	231.099	N	-0.00396749	480.838	548.867	416.212	396.783	N	-0.0391149
pT11F003096B7_1_60	7291	T11F003096B7	7291	Zfp278	T11F003096B7	TU_7291	0	GCTCCGCCAATGCTAGCGCAGCCTGATCCTCCGCCTCCCCACCCCGCCCGCGGGGCCCGG	579	0	3053.28	3597.43	3316.6	3168.96	N	-0.0455003	4931.6	2302.66	1990.11	4430.11	N	0.339148
pT11F003096B7_1_61	7291	T11F003096B7	7291	Zfp278	T11F003096B7	TU_7291	0	CTCCGCCAATGCTAGCGCAGCCTGATCCTCCGCCTCCCCACCCCGCCCGCGGGGCCCGGG	6222	0	2631.12	3167.8	2936.32	2858.16	N	-0.0461666	3897.91	1763.35	NULL	NULL	N	NULL
pT11F0030971F_1_8	7291	T11F0030971F	7291	Zfp278	T11F0030971F	TU_7291	0	CCTAGCTTGGGCCGCCTAGCGCTGCAAACTTTCCACTTTCTTTGTGCCGAACGCCCCCCC	2843	0	351.228	282.172	345.176	316.263	N	0.0285414	329.44	309.958	299.533	250.612	N	-0.0254846
pT11F0030971F_1_9	7291	T11F0030971F	7291	Zfp278	T11F0030971F	TU_7291	0	CTAGCTTGGGCCGCCTAGCGCTGCAAACTTTCCACTTTCTTTGTGCCGAACGCCCCCCCC	8901	0	268.376	218.526	185.157	230.494	N	0.0921798	320.768	320.076	279.884	297.64	N	0.0138255
pT11F00309833_1_56	7291	T11F00309833	7291	Zfp278	T11F00309833	TU_7291	0	AGCCAGGCACGAGTGGCGGCGGCGCTGCGGCCCCAGGCTCCGTGCGTTCGGAACGGAGGA	3590	0	714.213	795.575	790.438	757.264	N	-0.0327371	1252.38	1518.79	935.173	1072.6	N	-0.012107
pT11F00309833_1_61	7291	T11F00309833	7291	Zfp278	T11F00309833	TU_7291	0	GGCACGAGTGGCGGCGGCGCTGCGGCCCCAGGCTCCGTGCGTTCGGAACGGAGGAAAGAT	5757	0	538.947	722.72	710.875	676.325	N	-0.0745306	1023.38	1210.01	916.132	946.314	N	-0.0293365
pT11F003099AE_1_55	7291	T11F003099AE	7291	Zfp278	T11F003099AE	TU_7291	0	TCTCTAGGTCTACCTTCCAGGGGTAAACGAGCGAAGAGGTGCGCCCCTCCTGCAAACGCA	5092	0	450.831	464.171	479.743	510.635	N	0.00721881	653.372	762.533	901.853	762.964	N	NULL
pT11F003099AE_1_60	7291	T11F003099AE	7291	Zfp278	T11F003099AE	TU_7291	0	AGGTCTACCTTCCAGGGGTAAACGAGCGAAGAGGTGCGCCCCTCCTGCAAACGCAGCTGC	5305	0	717.961	765.178	751.686	800.39	N	-0.000197892	1410.7	1798.64	NULL	NULL	N	NULL
pT11F00309A8F_1_56	7291	T11F00309A8F	7291	Zfp278	T11F00309A8F	TU_7291	0	GTCCCTGGTCCCTTCCCTTAGGCAGCGAGACGCCTTTTGCAGCGGACCACTCACACTCCC	3334	0	1167.79	1227.07	1298.62	1297.3	N	-0.0109722	1123.89	1411.97	1027.44	1029.4	N	-0.0491369
pT11F00309A8F_1_61	7291	T11F00309A8F	7291	Zfp278	T11F00309A8F	TU_7291	0	TGGTCCCTTCCCTTAGGCAGCGAGACGCCTTTTGCAGCGGACCACTCACACTCCCCGCAC	6630	0	625.14	680.667	674.885	682.479	N	-0.0160489	733.766	943.468	692.002	675.788	N	-0.0597332
pT11F00309AE9_1_52	7291	T11F00309AE9	7291	Zfp278	T11F00309AE9	TU_7291	0	GGTAGGTGTAGCAGCCCGACGGACCGCAAGAAGCGTCGTTGACCCGCTCCATGGTCGCTG	6197	0	850.088	831.655	841.467	891.871	N	0.0173926	NULL	NULL	2385.22	1984.14	N	NULL
pT11F00309AE9_1_57	7291	T11F00309AE9	7291	Zfp278	T11F00309AE9	TU_7291	0	GTGTAGCAGCCCGACGGACCGCAAGAAGCGTCGTTGACCCGCTCCATGGTCGCTGCCCCT	3660	0	606.27	621.541	528.014	560.388	N	0.00751977	1280.61	1650.88	1323.03	1140.97	N	-0.0872977
T11F00309783_60	7291	T11F00309783	7291	Zfp278	T11F00309783	TU_7291	0	GCGTGGGGGGTCTCGGTCGCCCCGACTCAGCACGTGCGCATCCGGCTCCCTAGCTTGGGC	5096	0	957.412	931.691	912.609	956.632	N	0.0161438	1969.55	2590.32	1912.46	1647.39	N	-0.0918921
T11F00309783_61	7291	T11F00309783	7291	Zfp278	T11F00309783	TU_7291	0	CGTGGGGGGTCTCGGTCGCCCCGACTCAGCACGTGCGCATCCGGCTCCCTAGCTTGGGCC	2166	0	524.919	509.035	583.765	566.729	N	0.000241025	995.6	1142.92	818.461	826.694	N	-0.0277918
pT0XF058680E8_1_14	7856	T0XF058680E8	7856	Tnrc11	T0XF058680E8	TU_7856	0	GCAGCTCTAGGATCTCTATATAAATAATATACAAAACCCAACAGTTCAATGTTTCACATT	7004	0	596.836	501.174	NULL	NULL	N	NULL	715.004	725.335	708.268	539.639	N	-0.0621624
pT0XF058680E8_1_15	7856	T0XF058680E8	7856	Tnrc11	T0XF058680E8	TU_7856	0	CAGCTCTAGGATCTCTATATAAATAATATACAAAACCCAACAGTTCAATGTTTCACATTA	1400	0	352.518	290.905	384.8	320.166	N	NULL	486.327	402.534	415.388	276.458	N	NULL
pT02R03186F43_1_56	8020	T02R03186F43	8020	Nmi	T02R03186F43	TU_8020	0	GCTTTATGTTGTCTTTATCAGCATCCATGACTCTCTGGCTTCAGCGACGAGCAGCGCTCA	485	0	1249.08	408.049	456.275	1353.03	N	0.478979	322.188	301.114	296.179	302.043	Y	0.0189455
pT02R03186F43_1_61	8020	T02R03186F43	8020	Nmi	T02R03186F43	TU_8020	0	ATGTTGTCTTTATCAGCATCCATGACTCTCTGGCTTCAGCGACGAGCAGCGCTCAGTCCC	1488	0	1146.84	446.057	517.413	1226.18	N	0.392415	353.705	334.209	NULL	NULL	N	NULL
pT02R03186F43_2_60	8020	T02R03186F43	8020	Nmi	T02R03186F43	TU_8020	0	AGAACTGAACTCTACCTCGAAAACACTAACCTGGCTTCAGCGACGAGCAGCGCTCAGTCC	2426	0	1152.45	570.05	725.525	1202.01	N	0.262482	757.581	851.787	721.536	602.363	Y	-0.0646509
pT02R03186F43_2_61	8020	T02R03186F43	8020	Nmi	T02R03186F43	TU_8020	0	GAACTGAACTCTACCTCGAAAACACTAACCTGGCTTCAGCGACGAGCAGCGCTCAGTCCC	2979	0	1015.97	555.51	557.173	1018.14	N	0.262001	657.348	767.612	615.56	540.226	Y	-0.0620209
pT02R03186F9F_1_60	8020	T02R03186F9F	8020	Nmi	T02R03186F9F	TU_8020	0	CAGGATGCTTCTGCTCCATGCCCTGAGGACTTCGTCCAGGGCGCCATTGCTGCTGTCTCT	243	0	39.6746	108.104	87.8866	48.8918	N	-0.345008	NULL	NULL	NULL	NULL	N	NULL
pT02R03186F9F_1_61	8020	T02R03186F9F	8020	Nmi	T02R03186F9F	TU_8020	0	AGGATGCTTCTGCTCCATGCCCTGAGGACTTCGTCCAGGGCGCCATTGCTGCTGTCTCTT	9420	0	66.8301	156.231	158.272	83.7468	N	-0.322616	60.5087	89.5699	NULL	NULL	N	NULL
pT02R03187014_1_55	8020	T02R03187014	8020	Nmi	T02R03187014	TU_8020	0	TATGCGGAACACGCTGTTGAAAAGCTGGATGGAAACCAGAGCTCTCTATGCAAATCCTCT	7690	0	456.749	363.968	384.404	353.308	N	0.0309909	820.046	1027.99	684.014	688.753	N	-0.0475763
pT02R03187014_1_60	8020	T02R03187014	8020	Nmi	T02R03187014	TU_8020	0	GGAACACGCTGTTGAAAAGCTGGATGGAAACCAGAGCTCTCTATGCAAATCCTCTCTCTG	1810	0	507.363	461.532	434.501	433.753	N	0.0201843	971.531	1149.79	1029.04	892.734	N	-0.0674355
pT18F0231661C_1_52	8100	T18F0231661C	8100	0610010O12Rik	T18F0231661C	TU_8100	0	GTTCATCGGGAACCTGGTGATGCACCTCTCTGCTCCACGAAGCAGCCGCTCGCTGACCCC	6175	0	499.539	1009.48	1149.04	612.673	Y	-0.289318	1483.16	623.949	401.017	1282.38	Y	0.440447
pT18F0231661C_1_57	8100	T18F0231661C	8100	0610010O12Rik	T18F0231661C	TU_8100	0	TCGGGAACCTGGTGATGCACCTCTCTGCTCCACGAAGCAGCCGCTCGCTGACCCCGTCCC	7682	0	823.791	1350.76	1397.59	794.401	Y	-0.23005	1850.4	909.941	817.997	1638.28	Y	0.304944
A_51_P480982as	8162		8162	Glo1		TU_8162	0		5574	0	770.869	379.375	418.481	952.432	Y	0.332535	424.769	566.329	506.998	384.394	N	-0.122573
pT17R01BD7DA8_1_42	8162	T17R01BD7DA8	8162	Glo1	T17R01BD7DA8	TU_8162	0	TAAACTGCTCACATAGATCACCAAGTGCCCATAGCTGTGTAGCGCTTGGCATTGCCCACG	9072	0	315.709	106.04	120.355	291.392	Y	0.428915	112.314	171.858	NULL	NULL	N	NULL
pT17R01BD7DA8_1_43	8162	T17R01BD7DA8	8162	Glo1	T17R01BD7DA8	TU_8162	0	AAACTGCTCACATAGATCACCAAGTGCCCATAGCTGTGTAGCGCTTGGCATTGCCCACGC	926	0	480.7	218.648	222.846	413.623	Y	0.305364	337.699	369.064	349.834	277.392	N	-0.0696701
pT17R01BDCA22_1_55	8162	T17R01BDCA22	8162	Glo1	T17R01BDCA22	TU_8162	0	CCCTGGAGAATCACCAACCTGCCCTAGTAGCAAACAGGCCAGCGGACCACACGCTCCACA	10110	0	40397.9	7175.3	9856.82	42467.3	Y	0.692418	4249.64	12488.5	13858.6	3385.63	N	-0.54012
pT17R01BDCA22_1_60	8162	T17R01BDCA22	8162	Glo1	T17R01BDCA22	TU_8162	0	GAGAATCACCAACCTGCCCTAGTAGCAAACAGGCCAGCGGACCACACGCTCCACAAGGCC	8548	0	52538	10471.3	11743.6	49843.3	Y	0.66414	4769.14	14957.9	17763	3944.45	N	-0.574979
pT03F08BB8C12_1_55	8404	T03F08BB8C12	8404	2410004B18Rik	T03F08BB8C12	TU_8404	0	AAGCCGCGAAGTAGCTCAACGGGTCCTTCTCTTCGGCTGCCATGACGGCCGCGGGTTCCC	1372	0	1527.71	1766.67	2089.16	1433.4	N	-0.113359	3193.71	2229.9	1938.84	2703.05	Y	0.150162
pT03F08BB8C12_1_60	8404	T03F08BB8C12	8404	2410004B18Rik	T03F08BB8C12	TU_8404	0	GCGAAGTAGCTCAACGGGTCCTTCTCTTCGGCTGCCATGACGGCCGCGGGTTCCCACCCT	1638	0	1580.4	1990.8	2032.93	1589.05	N	-0.103623	3242.62	2279.26	1734.71	2721.7	Y	0.174357
pT02F059EEA42_1_60	8435	T02F059EEA42	8435	2810002D19Rik	T02F059EEA42	TU_8435	0	GCTTCCCCGACCGAGAGTAAAGGGACCGGTATCGTCTCCGAGGCACTCCGCGGGCTCCTC	2593	0	913.709	1059.45	1119.12	915.562	N	-0.0757296	NULL	NULL	1439.1	1337.32	N	NULL
pT02F059EEA42_1_61	8435	T02F059EEA42	8435	2810002D19Rik	T02F059EEA42	TU_8435	0	CTTCCCCGACCGAGAGTAAAGGGACCGGTATCGTCTCCGAGGCACTCCGCGGGCTCCTCC	9917	0	687.206	945.276	997.465	748.406	N	-0.131616	1256.52	1399.33	950.314	1070.11	N	0.0024056
pT02F07C0002D_1_52	8995	T02F07C0002D	8995	Nol5a	T02F07C0002D	TU_8995	0	TAGCCGACCGCATGCTCGAACAGCACGTGCAGCAGAACCATGGCGCCTGCTCCGTGCCCA	7074	0	494.879	885.214	975.57	484.137	Y	-0.27842	3303.36	719.108	524.816	2846.68	Y	0.698247
pT02F07C0002D_1_57	8995	T02F07C0002D	8995	Nol5a	T02F07C0002D	TU_8995	0	GACCGCATGCTCGAACAGCACGTGCAGCAGAACCATGGCGCCTGCTCCGTGCCCAGCTCG	5283	0	668.519	1034.78	1045.08	645.814	Y	-0.199388	3436.09	1047.78	966.783	3139.01	Y	0.51363
T07R06D30440_56	9120	T07R06D30440	9120	2900092E17Rik	T07R06D30440	TU_9120	0	CCCTTTCTCGCCCCCTCCCTGTCCTTTCTCACGCGCACCTCCTGGTGGGGCACCCCCTTC	4442	0	1837.87	2169.74	2258.23	2200.19	N	-0.0417011	1455.28	1076.02	920.441	1389.29	N	0.154961
T07R06D30440_61	9120	T07R06D30440	9120	2900092E17Rik	T07R06D30440	TU_9120	0	TCTCGCCCCCTCCCTGTCCTTTCTCACGCGCACCTCCTGGTGGGGCACCCCCTTCTTCCT	6601	0	1552.06	1855.48	NULL	NULL	N	NULL	1345.8	956.991	883.533	1274.75	N	0.153637
pT02R09C06A4E_1_60	9975	T02R09C06A4E	9975	0610008F07Rik	T02R09C06A4E	TU_9975	0	GGGAGCTGCCAAAGGAAACGGCAAAGCCAGGCCAGTCTCAGGCCAGGTGGCTGCCTGGAC	998	0	1289.06	1016.6	946.394	1224.5	Y	0.107505	2243	2964.77	2803.65	2282.96	N	-0.105193
pT02R09C06A4E_1_61	9975	T02R09C06A4E	9975	0610008F07Rik	T02R09C06A4E	TU_9975	0	GGAGCTGCCAAAGGAAACGGCAAAGCCAGGCCAGTCTCAGGCCAGGTGGCTGCCTGGACT	4096	0	951.8	695.917	637.773	934.337	N	0.150913	1564.3	2156.83	1669.07	1401.71	N	-0.107655
pT03F05671A02_1_54	9983	T03F05671A02	9983	0610007N03Rik	T03F05671A02	TU_9983	0	CCTTCTACAAATGGCAGTCAACGGGCATTCCGTTGCATTCGAACAGAGTAGAAGACCTTC	2844	0	189.148	234.463	149.14	179.601	N	NULL	391.195	434.928	303.402	347.847	N	0.00667255
pT03F05671A02_1_59	9983	T03F05671A02	9983	0610007N03Rik	T03F05671A02	TU_9983	0	TACAAATGGCAGTCAACGGGCATTCCGTTGCATTCGAACAGAGTAGAAGACCTTCCGAAG	157	0	284.643	257.466	184.821	188.005	N	NULL	435.232	430.568	407.428	407.365	N	0.00230578
pT03F05671A02_2_55	9983	T03F05671A02	9983	0610007N03Rik	T03F05671A02	TU_9983	0	CTTCTACAAATGGCAGTCAACGGGCATTCCGTTGCATTCGAACAGAGTAGAAGACCTTCC	9298	0	145.342	175.181	97.4005	115.566	N	NULL	313.467	301.739	249.3	253.965	N	0.0123055
pT03F05671A02_2_60	9983	T03F05671A02	9983	0610007N03Rik	T03F05671A02	TU_9983	0	ACAAATGGCAGTCAACGGGCATTCCGTTGCATTCGAACAGAGTAGAAGACCTTCCGAAGA	3407	0	NULL	NULL	255.449	233.347	N	NULL	NULL	NULL	487.929	442.65	N	NULL
pT09F0741394D_1_42	10217	T09F0741394D	10217	Deb1	T09F0741394D	TU_10217	0	GACCTTGGCTTTGCCGCGTAGCCAGTCAGGAGCGAAGATGACAGACATGCTGCAAAAAAA	816	0	2540.2	1433.53	1090.98	2233.39	Y	0.279803	704.085	1406.48	1005.1	688.409	N	-0.232436
pT09F0741394D_1_43	10217	T09F0741394D	10217	Deb1	T09F0741394D	TU_10217	0	ACCTTGGCTTTGCCGCGTAGCCAGTCAGGAGCGAAGATGACAGACATGCTGCAAAAAAAA	9051	0	2683.38	1402.24	1463.61	3091.22	Y	0.303283	683.037	1309.64	1120.71	652.398	N	-0.258844
pT09F0741394D_2_42	10217	T09F0741394D	10217	Deb1	T09F0741394D	TU_10217	0	GACCTTGGCTTTGCCGCGTAGCCAGTCAGGAGCGAAGATGACAGACATGCTGCAAAAAAA	995	0	3364.12	1682.22	1715.83	3628.75	Y	0.313135	832.37	1556.46	1325.35	680.565	N	-0.280641
pT09F0741394D_2_43	10217	T09F0741394D	10217	Deb1	T09F0741394D	TU_10217	0	ACCTTGGCTTTGCCGCGTAGCCAGTCAGGAGCGAAGATGACAGACATGCTGCAAAAAAAA	4419	0	2463.5	1362.89	1337.8	2751.72	Y	0.285152	711.402	1309.95	NULL	NULL	N	NULL
A_51_P368903as	10542		10542	Anapc13		TU_10542	0		9342	0	447.796	330.328	275.132	448.825	Y	0.172336	NULL	NULL	356.394	288.041	N	NULL
pT09F061C5389_1_60	10542	T09F061C5389	10542	Anapc13	T09F061C5389	TU_10542	0	CTTTGATCTTGTCAGGCCCACTGCGCGCGCGTCGGCTTCCTCCCGGCCCCGCCCTTCTTC	3598	0	2726.47	2224.96	2232.72	2839.48	N	0.0963414	1781.08	1215.92	1133.41	1459.83	N	0.137847
pT09F061C5389_1_61	10542	T09F061C5389	10542	Anapc13	T09F061C5389	TU_10542	0	TTTGATCTTGTCAGGCCCACTGCGCGCGCGTCGGCTTCCTCCCGGCCCCGCCCTTCTTCT	1848	0	NULL	NULL	2151.58	2492.82	N	NULL	1800.32	1139.29	1028.99	1467.53	N	0.176445
pT09F061C7250_1_1	10542	T09F061C7250	10542	Anapc13	T09F061C7250	TU_10542	0	ATGCTTTTGAGTGTTGATTTATTGCTAAAGATCTGCATTTGGCGACAGGAAACATTTTTA	3872	0	NULL	NULL	50.4996	62.3352	N	NULL	50.3713	127.589	76.2069	107.949	N	NULL
pT09F061C7250_1_2	10542	T09F061C7250	10542	Anapc13	T09F061C7250	TU_10542	0	TGCTTTTGAGTGTTGATTTATTGCTAAAGATCTGCATTTGGCGACAGGAAACATTTTTAT	7700	0	47.0249	79.0656	33.069	89.109	N	NULL	57.5333	117.467	NULL	NULL	N	NULL
A_51_P501815as	10561		10561	1500032L24Rik		TU_10561	0		6911	0	678.094	525.115	453.721	687.919	Y	0.145892	684.248	896.46	618.119	584.795	Y	-0.0706928
A_65_P18671as	10561		10561	1500032L24Rik		TU_10561	0		5113	0	166.619	130.753	207.225	154.571	N	NULL	85.9318	45.0787	99.5864	47.0605	N	NULL
pT15F04EDB63C_1_56	10561	T15F04EDB63C	10561	1500032L24Rik	T15F04EDB63C	TU_10561	0	AGGCCAGCCGCCGAGCCGCCGTGGACGCCATCTCCAGCTCCGCCCCTCGCCGGGAGCCAC	2641	0	9740.46	7911.24	9774.66	11957.5	Y	0.0889362	11012.7	8072.02	7065.26	9219.33	Y	0.125242
pT15F04EDB63C_1_61	10561	T15F04EDB63C	10561	1500032L24Rik	T15F04EDB63C	TU_10561	0	AGCCGCCGAGCCGCCGTGGACGCCATCTCCAGCTCCGCCCCTCGCCGGGAGCCACACCCC	7287	0	NULL	NULL	NULL	NULL	N	NULL	NULL	NULL	9516.12	11212.8	N	NULL
pT15F04EDC1B0_1_24	10561	T15F04EDC1B0	10561	1500032L24Rik	T15F04EDC1B0	TU_10561	0	ATACACTCCTAATTTGCTTGCTTGTTATTTCCAGTACTCTGTGGACAGCCGTGAGGGAGC	7443	0	276.565	219.825	250.172	364.925	Y	0.131844	167.208	217.725	177.634	171.557	Y	-0.064885
pT15F04EDC1B0_1_25	10561	T15F04EDC1B0	10561	1500032L24Rik	T15F04EDC1B0	TU_10561	0	TACACTCCTAATTTGCTTGCTTGTTATTTCCAGTACTCTGTGGACAGCCGTGAGGGAGCC	2110	0	460.048	396.007	287.196	445.791	Y	0.128026	241.578	259.03	246.143	196.891	Y	-0.0636274
pT02F07811998_1_56	10692	T02F07811998	10692	1810033A06Rik	T02F07811998	TU_10692	0	CCGGCCCGAGCCACCCGACCCGAGGGGATGCCGACCTGCACCACGCTCAACTCTCGGTCC	9866	0	NULL	NULL	1238.25	1268.27	N	NULL	NULL	NULL	1698.5	1538.11	N	NULL
pT02F07811998_1_61	10692	T02F07811998	10692	1810033A06Rik	T02F07811998	TU_10692	0	CCGAGCCACCCGACCCGAGGGGATGCCGACCTGCACCACGCTCAACTCTCGGTCCGTACC	9872	0	1467.05	1406.87	1413.71	1543.44	N	0.0281594	2041.22	2470.2	1869.1	1750.05	Y	-0.055712
pT02F07811998_2_56	10692	T02F07811998	10692	1810033A06Rik	T02F07811998	TU_10692	0	AATATTCTGTTTCTAAAGCATGTATCATAGGTACACTGCACCACGCTCAACTCTCGGTCC	274	0	755.729	663.669	614.216	735.539	N	0.06735	620.686	302.785	261.25	470.519	Y	0.283629
pT02F07811998_2_61	10692	T02F07811998	10692	1810033A06Rik	T02F07811998	TU_10692	0	TCTGTTTCTAAAGCATGTATCATAGGTACACTGCACCACGCTCAACTCTCGGTCCGTACC	1766	0	1143.68	1010.17	1050.94	1183.74	N	0.0527949	841.933	429.207	452.647	711.831	Y	0.244614
pT07R06D92132_1_53	10736	T07R06D92132	10736	2810407K09Rik	T07R06D92132	TU_10736	0	ATCTCCCCAGGCATCGGAACCAGCAGTGAGGCCGGGGGTGGCGCCATCGGGGATCCTGCC	5862	0	842.037	778.845	NULL	NULL	N	NULL	1630.84	2139.47	1174.42	1090.23	N	NULL
pT07R06D92132_1_58	10736	T07R06D92132	10736	2810407K09Rik	T07R06D92132	TU_10736	0	CCCAGGCATCGGAACCAGCAGTGAGGCCGGGGGTGGCGCCATCGGGGATCCTGCCCAGGC	8705	0	979.99	955.516	832.727	862.154	Y	0.0130327	1934.22	2609.45	1928.81	1729.2	N	-0.0887425
pT05F06650BDB_1_56	10975	T05F06650BDB	10975	2310001H12Rik	T05F06650BDB	TU_10975	0	GTAATAATGTTCACTTCTGTCATTTTTTTGCTCTTTGTATAGGATATATGTTGCAAGAGA	335	0	NULL	NULL	NULL	NULL	N	NULL	NULL	NULL	NULL	NULL	N	NULL
pT05F06650BDB_1_61	10975	T05F06650BDB	10975	2310001H12Rik	T05F06650BDB	TU_10975	0	AATGTTCACTTCTGTCATTTTTTTGCTCTTTGTATAGGATATATGTTGCAAGAGAAATGC	9208	0	NULL	NULL	NULL	NULL	N	NULL	NULL	NULL	NULL	NULL	N	NULL
pT05F06676896_1_60	10975	T05F06676896	10975	2310001H12Rik	T05F06676896	TU_10975	0	TCTGTCACTAGCTTCACTAGGGCTTACTGCAGACCTAACAGCTGCAGAGTCGGTGTGGCC	2764	0	176.678	175.059	172.162	178.566	N	0.00992889	286.136	316.805	251.692	256.921	N	-0.0176448
pT05F06676896_1_61	10975	T05F06676896	10975	2310001H12Rik	T05F06676896	TU_10975	0	CTGTCACTAGCTTCACTAGGGCTTACTGCAGACCTAACAGCTGCAGAGTCGGTGTGGCCC	8480	0	168.354	200.726	180.445	189.889	N	-0.0271117	388.517	433.297	375.806	335.413	N	-0.0483801
pT05F06676949_1_52	10975	T05F06676949	10975	2310001H12Rik	T05F06676949	TU_10975	0	TCACAGGAACTGTTTCACTCCTGAGAGACGTGGCCTTAATCCTTACCAAAACCGGGACCG	4595	0	457.363	540.675	525.108	366.871	N	-0.114206	496.54	519.127	426.373	386.774	N	-0.0308261
pT05F06676949_1_57	10975	T05F06676949	10975	2310001H12Rik	T05F06676949	TU_10975	0	GGAACTGTTTCACTCCTGAGAGACGTGGCCTTAATCCTTACCAAAACCGGGACCGCCATT	6864	0	593.163	711.441	709.654	615.278	N	-0.07047	777.693	941.731	NULL	NULL	N	NULL
pT05F06676962_1_56	10975	T05F06676962	10975	2310001H12Rik	T05F06676962	TU_10975	0	TGAGTCCACCTCTTGTTTGTTTCACAGGAACTGTTTCACTCCTGAGAGACGTGGCCTTAA	4645	0	273.253	399.537	NULL	NULL	N	NULL	NULL	NULL	242.76	191.127	N	NULL
pT05F06676962_1_61	10975	T05F06676962	10975	2310001H12Rik	T05F06676962	TU_10975	0	CCACCTCTTGTTTGTTTCACAGGAACTGTTTCACTCCTGAGAGACGTGGCCTTAATCCTT	7346	0	NULL	NULL	412.251	254.873	N	NULL	NULL	NULL	59.0548	71.9963	N	NULL
pT05F06676962_2_53	10975	T05F06676962	10975	2310001H12Rik	T05F06676962	TU_10975	0	CAACCTCCTACCAGGCTGTTGGACACAATCCCTCAAGAGTGCTCAGGGCCCGCCTCACCT	2985	0	536.627	547.178	404.358	430.736	N	0.00949486	574.813	662.493	448.164	441.784	N	-0.0339407
pT05F06676962_2_61	10975	T05F06676962	10975	2310001H12Rik	T05F06676962	TU_10975	0	TACCAGGCTGTTGGACACAATCCCTCAAGAGTGCTCAGGGCCCGCCTCACCTTAATCCTT	6319	0	517.278	474.217	451.177	428.153	N	0.00749952	617.03	663.069	614.308	562.685	N	-0.0346864
pT06F0523FCB3_2_60	11212	T06F0523FCB3	11212	1810034M08Rik	T06F0523FCB3	TU_11212	0	ATTGGAAGCACGGGCCCGTAGAGTCGGGAAAATGCCCTGCATCCTACGCCCGCATCAGAA	8571	0	3056.39	811.187	782.98	2975.51	N	0.577949	1241.03	2008.52	1805.09	1068.8	N	-0.218347
pT06F0523FCB3_2_61	11212	T06F0523FCB3	11212	1810034M08Rik	T06F0523FCB3	TU_11212	0	TTGGAAGCACGGGCCCGTAGAGTCGGGAAAATGCCCTGCATCCTACGCCCGCATCAGAAG	3264	0	3593.49	823.804	779.905	3530.01	N	0.647714	1080.68	1890.15	1838.92	951.692	N	-0.264433
A_51_P266847as	11620		11620	Rnf126		TU_11620	0		1139	0	375.315	274.132	356.223	297.667	Y	0.0292228	NULL	NULL	434.9	273.423	N	NULL
A_65_P17725as	11620		11620	Rnf126		TU_11620	0		2491	0	320.47	300.001	294.462	323.209	Y	0.0345597	416.188	437.502	317.781	370.354	N	0.0224
pT10R04BF70FB_1_6	11620	T10R04BF70FB	11620	Rnf126	T10R04BF70FB	TU_11620	0	TTTTTTGAGTAGGTGTATTTTAAATAGCTTTCCAGATAACACACATTTCCCTTAAAAAAA	6496	0	60.5384	49.7363	69.1005	90.6178	N	NULL	84.6675	64.4771	79.3843	57.6194	N	NULL
pT10R04BF70FB_1_7	11620	T10R04BF70FB	11620	Rnf126	T10R04BF70FB	TU_11620	0	TTTTTGAGTAGGTGTATTTTAAATAGCTTTCCAGATAACACACATTTCCCTTAAAAAAAA	8418	0	42.4237	87.6848	75.7695	87.5263	N	NULL	77.8686	125.032	NULL	NULL	N	NULL
pT10R04BF915D_1_52	11620	T10R04BF915D	11620	Rnf126	T10R04BF915D	TU_11620	0	TCGCACCTTGGGCAGATGTAATCCGGCCGTTTGCTGCTCCCTCGCCGGCCGACGCGCCCG	3530	0	1452.42	2110.72	2022.15	1585.3	Y	-0.13402	2753.26	765.554	1081.93	2634.67	N	NULL
pT10R04BF915D_1_57	11620	T10R04BF915D	11620	Rnf126	T10R04BF915D	TU_11620	0	CCTTGGGCAGATGTAATCCGGCCGTTTGCTGCTCCCTCGCCGGCCGACGCGCCCGCGCAC	7713	0	1310.93	1488.11	1652.66	1440.27	Y	-0.0573982	2583.23	1157.79	921.937	2298.36	N	0.372625
T10R04BF813D_60	11620	T10R04BF813D	11620	Rnf126	T10R04BF813D	TU_11620	0	CACCCATTCCAAGTCACAGTGGCAGTTCTGTGTAGTCAGGGTCTAAAGCACTCAGGGCAG	9801	0	519.9	494.45	504.027	545.335	N	0.0280035	816.93	1015.72	NULL	NULL	N	NULL
T10R04BF813D_61	11620	T10R04BF813D	11620	Rnf126	T10R04BF813D	TU_11620	0	ACCCATTCCAAGTCACAGTGGCAGTTCTGTGTAGTCAGGGTCTAAAGCACTCAGGGCAGC	4087	0	524.081	527.109	547.474	647.293	N	0.0351182	893.715	1091.8	NULL	NULL	N	NULL
T04F07796D67_35	12622	T04F07796D67	12622	Sfpq	T04F07796D67	TU_12622	0	CAATTATTGTTGACTTTTGCTACCCTGTAGCAAAGTAGAAACATCAGTTTGGCTTTTTTT	9610	0	NULL	NULL	NULL	NULL	N	NULL	NULL	NULL	NULL	NULL	N	NULL
T04F07796D67_36	12622	T04F07796D67	12622	Sfpq	T04F07796D67	TU_12622	0	AATTATTGTTGACTTTTGCTACCCTGTAGCAAAGTAGAAACATCAGTTTGGCTTTTTTTT	4771	0	NULL	NULL	97.5669	97.3787	N	NULL	NULL	NULL	NULL	NULL	N	NULL
T08F063C56D0_56	13063	T08F063C56D0	13063	E2f4	T08F063C56D0	TU_13063	0	TTCTGAAGACATCAGTTCTTCCAGCAGCTCGGAGCTCATGCACTCTGGGAATGAACACAA	7999	0	142.031	286.817	852.717	430.614	N	NULL	177.259	158.864	99.334	169.903	N	0.140344
T08F063C56D0_61	13063	T08F063C56D0	13063	E2f4	T08F063C56D0	TU_13063	0	AAGACATCAGTTCTTCCAGCAGCTCGGAGCTCATGCACTCTGGGAATGAACACAATTCAT	9226	0	307.916	415.534	416.262	273.954	N	-0.155931	492.754	466.95	436.364	431.583	N	0.00928738
pT19R0055521A_1_60	13252	T19R0055521A	13252	2210401K01Rik	T19R0055521A	TU_13252	0	CCTGCCTCACGAGCTCAGCTGTGCTGCTCTACGCTGCTCTGCTCTCGCTGCCTGAATGCC	9199	0	NULL	NULL	216412	101483	N	NULL	14096.5	36235.9	46372.9	10558.8	Y	-0.52634
pT19R0055521A_1_61	13252	T19R0055521A	13252	2210401K01Rik	T19R0055521A	TU_13252	0	CTGCCTCACGAGCTCAGCTGTGCTGCTCTACGCTGCTCTGCTCTCGCTGCCTGAATGCCT	981	0	73162.8	139800	179872	81406.2	Y	-0.312761	NULL	NULL	41027.3	9785.16	N	NULL
A_51_P315720as	13543		13543	2700094L05Rik		TU_13543	0		7097	0	627.798	607.364	520.191	567.378	Y	0.0260402	1248.92	1585.49	NULL	NULL	N	NULL
A_65_P06117as	13543		13543	2700094L05Rik		TU_13543	0		7427	0	340.657	340.039	292.263	303.801	N	0.00880196	702.677	809.274	653.957	643.988	N	-0.0340059
pT09F06987B2C_1_56	13543	T09F06987B2C	13543	2700094L05Rik	T09F06987B2C	TU_13543	0	TCCTCTAGGCGGCCCACACCGGCAGGAGCAGCCGCCATCTTTTCGGAGGCCCCCACCTCC	9706	0	833.723	841.652	789.625	731.376	N	-0.0186955	1083.74	1073.4	744.947	843.518	N	0.0290657
pT09F06987B2C_1_61	13543	T09F06987B2C	13543	2700094L05Rik	T09F06987B2C	TU_13543	0	TAGGCGGCCCACACCGGCAGGAGCAGCCGCCATCTTTTCGGAGGCCCCCACCTCCTTTTC	2924	0	877.05	899.696	898.23	905.963	Y	-0.00367414	1196.15	1082.17	765.813	963.439	N	0.0715954
pT09F06994C10_1_56	13543	T09F06994C10	13543	2700094L05Rik	T09F06994C10	TU_13543	0	AGCGGAGAGCCAGGGCACAGAGGCAGAAAAATGTCGGCAGGCCAGGAAGGCAGTAGGGTG	8604	0	3027.19	2818.88	2569.96	2827.11	N	0.0361902	6962.09	9596.34	NULL	NULL	N	NULL
pT09F06994C10_1_61	13543	T09F06994C10	13543	2700094L05Rik	T09F06994C10	TU_13543	0	AGAGCCAGGGCACAGAGGCAGAAAAATGTCGGCAGGCCAGGAAGGCAGTAGGGTGGGAAC	9492	0	2814.67	2613.9	NULL	NULL	N	NULL	7207.22	10396.5	6770.75	5906.29	N	-0.109222
pT19R003354FA_1_54	15215	T19R003354FA	15215	D19Ertd703e	T19R003354FA	TU_15215	0	CCCAAGACCCGCAGTTAGTCGCGCTCAGGCGGGAAAAAGGTTCACCGACACCATCAGCGA	8358	0	2672.09	3064.02	3517.09	2919.49	Y	-0.0701581	NULL	NULL	1367.78	1541.18	N	NULL
pT19R003354FA_1_59	15215	T19R003354FA	15215	D19Ertd703e	T19R003354FA	TU_15215	0	GACCCGCAGTTAGTCGCGCTCAGGCGGGAAAAAGGTTCACCGACACCATCAGCGAAGCGC	9169	0	NULL	NULL	4615.82	3926.6	N	NULL	2292.34	1812.05	1681.62	2012.38	N	0.0900466
pT19R003354FA_2_54	15215	T19R003354FA	15215	D19Ertd703e	T19R003354FA	TU_15215	0	CCCAAGACCCGCAGTTAGTCGCGCTCAGGCGGGAAAAAGGTTCACCGACACCATCAGCGA	5811	0	3623.63	4121.94	4392.42	3667.43	Y	-0.06715	2131	1673.97	1525.46	1860.01	N	0.0954758
pT19R003354FA_2_59	15215	T19R003354FA	15215	D19Ertd703e	T19R003354FA	TU_15215	0	GACCCGCAGTTAGTCGCGCTCAGGCGGGAAAAAGGTTCACCGACACCATCAGCGAAGCGC	7202	0	3082.2	3387.6	3796.09	3212.35	Y	-0.0567734	1916.88	1690.27	1778.7	1995.02	N	0.0522417
pT01R02400DAF_1_56	16617	T01R02400DAF	16617	6330578E17Rik	T01R02400DAF	TU_16617	0	GGCGGGGACCCACCGCCCTCACCACACTGGATCACGGCCCTCGGTCACCCCGCACGGCCC	2190	0	4934.1	2622.74	2988.98	4895.86	Y	0.244379	4124.82	3271.44	NULL	NULL	N	NULL
pT01R02400DAF_1_61	16617	T01R02400DAF	16617	6330578E17Rik	T01R02400DAF	TU_16617	0	GGACCCACCGCCCTCACCACACTGGATCACGGCCCTCGGTCACCCCGCACGGCCCGGAAG	5257	0	6199.94	3650.72	4103.3	6498.48	Y	0.214844	5113.33	4065.93	NULL	NULL	N	NULL
pT19R004AB2D9_1_55	16709	T19R004AB2D9	16709	Rab1b	T19R004AB2D9	TU_16709	0	ACAGGTAGTCATATTCGGGGTTCATGGCGGCAGCGGTGGCCCGCTCGGTCGCTCCCAGTC	6670	0	9298.55	5104.66	6260.03	10710	Y	0.246832	6887.77	5289.77	5059.07	5948.15	Y	0.0924763
pT19R004AB2D9_1_60	16709	T19R004AB2D9	16709	Rab1b	T19R004AB2D9	TU_16709	0	TAGTCATATTCGGGGTTCATGGCGGCAGCGGTGGCCCGCTCGGTCGCTCCCAGTCGGCTC	8427	0	6877.05	3893.81	NULL	NULL	N	NULL	5129.89	3826.31	3357.01	4115.49	Y	0.107898
pT04F0452A913_1_26	17052	T04F0452A913	17052	Jmjd2c	T04F0452A913	TU_17052	0	CACCACGGAATCCCTCCGCCGCGCTCCCCTCCCTCCCGGCTCGGAGGTGGGCGGGAGGCG	6737	0	4944.1	5285.47	6272.58	6686.81	N	-0.000611777	NULL	NULL	4054.92	8870.79	N	NULL
pT04F0452A913_1_31	17052	T04F0452A913	17052	Jmjd2c	T04F0452A913	TU_17052	0	CGGAATCCCTCCGCCGCGCTCCCCTCCCTCCCGGCTCGGAGGTGGGCGGGAGGCGGCGCG	9293	0	2060.85	2112.85	2591.24	2887.3	N	0.0180804	3324.92	2350.43	1990.24	3388.93	N	0.190895
pT04F0452A971_1_56	17052	T04F0452A971	17052	Jmjd2c	T04F0452A971	TU_17052	0	GAATCTTTGGAAGACTTGTTCCGCACTGGGTGACAGCTGTTCGCTGCGCACGCGCACGGG	3921	0	759.723	1260.24	1394.85	780.533	N	-0.235967	1013.85	460.876	454.629	786.91	N	0.290328
pT04F0452A971_1_61	17052	T04F0452A971	17052	Jmjd2c	T04F0452A971	TU_17052	0	TTTGGAAGACTTGTTCCGCACTGGGTGACAGCTGTTCGCTGCGCACGCGCACGGGGCGCC	3890	0	713.881	1119.72	1262.32	687.649	N	-0.229644	910.744	380.055	406.006	719.424	N	0.314001
pT08F04324A0C_1_56	17289	T08F04324A0C	17289	9430098E02Rik	T08F04324A0C	TU_17289	0	CTCGGTGTCACCTGTCCCAGAGCCCCGTCTGGCCCTGCCGCCGGGAACGCAGCTGTGCAG	6684	0	696.879	575.606	628.279	825.723	Y	0.100857	1047.81	1000.54	678.365	865.916	N	0.0630305
pT08F04324A0C_1_61	17289	T08F04324A0C	17289	9430098E02Rik	T08F04324A0C	TU_17289	0	TGTCACCTGTCCCAGAGCCCCGTCTGGCCCTGCCGCCGGGAACGCAGCTGTGCAGGAACT	1844	0	NULL	NULL	593.956	864.335	N	NULL	815.579	765.532	668.716	788.055	N	0.0494087
pT11F05D7A90B_1_60	20903	T11F05D7A90B	20903	Ppp1r1b	T11F05D7A90B	TU_20903	0	TCCCCAGAACTCGGCGTTGTATTATTAATGAAGTCCAGCGGTGACGCTAAGGGGAGGGGG	3346	0	612.033	499.537	641.799	588.071	N	0.0251188	854.281	879.831	995.16	692.853	N	-0.0850252
pT11F05D7A90B_1_61	20903	T11F05D7A90B	20903	Ppp1r1b	T11F05D7A90B	TU_20903	0	CCCCAGAACTCGGCGTTGTATTATTAATGAAGTCCAGCGGTGACGCTAAGGGGAGGGGGC	9105	0	907.649	660.236	886.737	781.254	N	0.0416082	1198.66	1177.18	1367.67	944.649	N	-0.0764302
pT11F05D7AA09_1_56	20903	T11F05D7AA09	20903	Ppp1r1b	T11F05D7AA09	TU_20903	0	TTGCTCTACCAGCTTCTGTCTATCCCCCACTCTGCCTTCTTCCTCTCCGCGCCTCTGCCG	7754	0	548.228	748.867	898.79	621.08	N	-0.147977	490.269	160.376	157.17	368.604	N	0.427743
pT11F05D7AA09_1_61	20903	T11F05D7AA09	20903	Ppp1r1b	T11F05D7AA09	TU_20903	0	CTACCAGCTTCTGTCTATCCCCCACTCTGCCTTCTTCCTCTCCGCGCCTCTGCCGCTACT	3924	0	1132.43	1537.92	1646.23	1126.02	N	-0.148933	1438.71	512.664	490.072	983.886	N	NULL
pT11F05D7AA89_1_41	20903	T11F05D7AA89	20903	Ppp1r1b	T11F05D7AA89	TU_20903	0	GAACAGCGGGGCTCGCCTGCAGCGCCGGGCTCAGCGTCCCCAGGTCAGAGCTCAGGATCC	5459	0	723.302	808.188	676.395	686.485	Y	-0.0208811	1209.19	1531.71	1217.96	1151.85	N	-0.0634594
pT11F05D7AA89_1_61	20903	T11F05D7AA89	20903	Ppp1r1b	T11F05D7AA89	TU_20903	0	AGCGCCGGGCTCAGCGTCCCCAGGTCAGAGCTCAGGATCCCCGCGCCTTAGCTGCGCGCC	9638	0	1069.2	1159.06	1129.59	1112.55	Y	-0.0208243	1690.04	2282.23	1852.52	1520.35	N	-0.108141
pT11F05D7AAD5_1_56	20903	T11F05D7AAD5	20903	Ppp1r1b	T11F05D7AAD5	TU_20903	0	GTCCCCGCACCCAGGAAAATCCCGCGCTCCACGAGGAGAACGCGCGACGGTCGGGAGGAC	596	0	815.165	875.652	1114.56	1125.54	Y	-0.0134132	1460.18	1867.51	1634.69	1215.19	N	-0.117823
pT11F05D7AAD5_1_61	20903	T11F05D7AAD5	20903	Ppp1r1b	T11F05D7AAD5	TU_20903	0	CGCACCCAGGAAAATCCCGCGCTCCACGAGGAGAACGCGCGACGGTCGGGAGGACTGAAC	1322	0	737.804	777.233	716.677	730.519	Y	-0.007151	1382.12	1878.51	1323.03	1250.71	N	-0.07884
pT11F05D7AB35_1_56	20903	T11F05D7AB35	20903	Ppp1r1b	T11F05D7AB35	TU_20903	0	GGGCGGCTGAGCGTTCTTGGGGTGTCTGGCTGAGCCCTGCTCGGCTGTCCGGAGCTGCGG	1574	0	1158.71	1341.56	1309.4	1300.12	Y	-0.0333619	2728.27	3744.8	3184.75	2830.69	N	-0.0943623
pT11F05D7AB35_1_61	20903	T11F05D7AB35	20903	Ppp1r1b	T11F05D7AB35	TU_20903	0	GCTGAGCGTTCTTGGGGTGTCTGGCTGAGCCCTGCTCGGCTGTCCGGAGCTGCGGGTGGC	2927	0	392.544	490.122	NULL	NULL	N	NULL	NULL	NULL	763.377	646.407	N	NULL
pT12F04BF2BD8_1_52	20924	T12F04BF2BD8	20924	Zfp410	T12F04BF2BD8	TU_20924	0	AATCAATTTAACCTTCCAGTCTCGGGCAGCCGTCCGTCCGTCAGTCAGCCCCGAATCCCG	1424	0	1815.89	2461.23	2446.89	1986.88	Y	-0.111253	1897.32	1111.14	1115.54	1635.06	N	0.199209
pT12F04BF2BD8_1_57	20924	T12F04BF2BD8	20924	Zfp410	T12F04BF2BD8	TU_20924	0	ATTTAACCTTCCAGTCTCGGGCAGCCGTCCGTCCGTCAGTCAGCCCCGAATCCCGTCCAC	8461	0	1890.64	2498.31	2654.62	2119.8	Y	-0.109372	2137.97	1354.83	1172.94	1826.22	N	0.195195
pT16R05C594C9_1_52	21434	T16R05C594C9	21434	Wdr9	T16R05C594C9	TU_21434	0	AGGCACCGGACGTCGGGCCGGCGAAGGCTCCGCCATGGCGGGGCGCCGGGCGGGAGCGAG	4248	0	553.546	661.251	765.534	650.331	Y	-0.0740213	792.171	1025.48	761.736	776.785	Y	-0.0518054
pT16R05C594C9_1_57	21434	T16R05C594C9	21434	Wdr9	T16R05C594C9	TU_21434	0	CCGGACGTCGGGCCGGCGAAGGCTCCGCCATGGCGGGGCGCCGGGCGGGAGCGAGCGGAC	7103	0	493.209	606.341	515.259	518.298	Y	-0.0435663	795.84	1007.7	779.871	782.81	Y	-0.050436
pT16R05C59530_1_26	21434	T16R05C59530	21434	Wdr9	T16R05C59530	TU_21434	0	GGAGCGCGTAGGCCGCGCCGAGGCCTGACCGGGCCGGCGTACCCCCAGCTCCTCAGGCGC	345	0	920.567	1136.21	1048.59	894.222	Y	-0.080281	828.582	811.85	750.031	776.309	Y	0.0119078
pT16R05C59530_1_31	21434	T16R05C59530	21434	Wdr9	T16R05C59530	TU_21434	0	GCGTAGGCCGCGCCGAGGCCTGACCGGGCCGGCGTACCCCCAGCTCCTCAGGCGCGCGCC	34	0	NULL	NULL	1116.77	893.492	N	NULL	874.029	854.577	NULL	NULL	N	NULL
pT16R05C59586_1_56	21434	T16R05C59586	21434	Wdr9	T16R05C59586	TU_21434	0	CGCGCGGGACCGAGGGGCGGGGAGCGAAGTAGTCCCCCCGCGGGGAGCCGGCGGCGTGGC	1569	0	1517.22	1536.2	1406.73	1456.44	N	0.00484058	3291.76	4438.56	NULL	NULL	N	NULL
pT16R05C59586_1_61	21434	T16R05C59586	21434	Wdr9	T16R05C59586	TU_21434	0	GGGACCGAGGGGCGGGGAGCGAAGTAGTCCCCCCGCGGGGAGCCGGCGGCGTGGCACGAC	5344	0	1865.07	1870.16	1731.46	1823.17	N	0.0106146	4370.59	5594.22	4504.63	4138.07	N	-0.0720304
pT17F03413216_1_56	22174	T17F03413216	22174	Jmjd2b	T17F03413216	TU_22174	0	CTGGGCTCCGAGCTTCGCCCGGTCTCTTTGCTCCTTCGATGGTTCGCTCGCTCGCGGCCG	5340	0	4945.29	4206.16	4986.13	4557.96	N	0.0156564	2527.97	1954.86	2084.89	1976.55	N	0.0442404
pT17F03413216_1_61	22174	T17F03413216	22174	Jmjd2b	T17F03413216	TU_22174	0	CTCCGAGCTTCGCCCGGTCTCTTTGCTCCTTCGATGGTTCGCTCGCTCGCGGCCGAGCCC	7013	0	4026.18	3487.63	4417.94	3665.03	N	-0.00939015	2150.39	1434.77	1565.84	1539.7	N	0.0842126
pT09R0652F149_1_53	23142	T09R0652F149	23142	6230410P16Rik	T09R0652F149	TU_23142	0	ACCAGCCCTGAAAGCCCAGCCCTGATGCCCAGCCACGTCCTCTTCTGTAGACCACACACC	1460	0	NULL	NULL	1439.5	3921.1	N	NULL	NULL	NULL	2645.51	1248.53	N	NULL
pT09R0652F149_1_61	23142	T09R0652F149	23142	6230410P16Rik	T09R0652F149	TU_23142	0	TGAAAGCCCAGCCCTGATGCCCAGCCACGTCCTCTTCTGTAGACCACACACCAGTCTTCT	9017	0	3126.71	1025.93	989.903	3145.35	N	0.493023	998.967	2088.59	1776.58	814.121	N	-0.329599
pT09R0652F149_2_60	23142	T09R0652F149	23142	6230410P16Rik	T09R0652F149	TU_23142	0	CTGAAAGCCCAGCCCTGATGCCCAGCCACGTCCTCTTCTGTAGACCACACACCAGTCTTC	799	0	3544.04	1049.01	1099.49	3413.26	N	0.51035	826.358	2081.72	2077.16	817.688	N	-0.403068
pT09R0652F149_2_61	23142	T09R0652F149	23142	6230410P16Rik	T09R0652F149	TU_23142	0	TGAAAGCCCAGCCCTGATGCCCAGCCACGTCCTCTTCTGTAGACCACACACCAGTCTTCT	4064	0	3036.9	958.619	1050.99	2970.71	N	0.476023	996.572	2014.11	2085.62	822.391	N	-0.354865
T09R0652F92C_56	23142	T09R0652F92C	23142	6230410P16Rik	T09R0652F92C	TU_23142	0	TATTTGCTTGAGACGCAAACTCACCTTCCCGCAGCTTCTGGCGCTGGAGACCGGAAGTAC	2471	0	192.019	187.61	163.205	175.684	N	0.021043	185.818	306.023	NULL	NULL	N	NULL
T09R0652F92C_61	23142	T09R0652F92C	23142	6230410P16Rik	T09R0652F92C	TU_23142	0	GCTTGAGACGCAAACTCACCTTCCCGCAGCTTCTGGCGCTGGAGACCGGAAGTACTCTGT	2952	0	551.429	544.27	496.267	554.9	N	0.0270875	774.568	897.183	783.12	787.975	N	-0.0305686
pT16F053E656E_1_56	27661	T16F053E656E	27661	ORF63	T16F053E656E	TU_27661	0	CTGTTCCGCTTCCTCGCATAGCCCCTCTCTCCTTTCCTTGCCACTCCGACAGCCAGGATG	222	0	NULL	NULL	1731.7	1490.66	N	NULL	NULL	NULL	NULL	NULL	N	NULL
pT16F053E656E_1_61	27661	T16F053E656E	27661	ORF63	T16F053E656E	TU_27661	0	CCGCTTCCTCGCATAGCCCCTCTCTCCTTTCCTTGCCACTCCGACAGCCAGGATGTTGTC	8819	0	1693.59	1654.87	1955.61	1793.73	N	-0.0137405	1272.98	975.407	906.286	1040.44	N	0.0877933
pT16F053E65C4_1_54	27661	T16F053E65C4	27661	ORF63	T16F053E65C4	TU_27661	0	CCGACACTCTGAGGAGCAGAGACAGCTGCCCAGGCTGCACACTACCTGCTCTGCCCCGGA	153	0	NULL	NULL	NULL	NULL	N	NULL	NULL	NULL	507.893	435.756	N	NULL
pT16F053E65C4_1_59	27661	T16F053E65C4	27661	ORF63	T16F053E65C4	TU_27661	0	ACTCTGAGGAGCAGAGACAGCTGCCCAGGCTGCACACTACCTGCTCTGCCCCGGACCCCA	2743	0	667.727	732.708	526.132	441.027	N	NULL	840.656	928.995	747.944	688.575	N	-0.0396565
pT09R00E6B3F1_1_60	31260	T09R00E6B3F1	31260	Crsp6	T09R00E6B3F1	TU_31260	0	CGGAAGGCTGGAACAAGCTTCCCGCAAGCCCGACGCGGCGGCCGGGAGGAAGCAAACTAC	2153	0	937.913	1008.23	849.974	842.197	N	-0.0176951	2087.92	2145.12	1549.76	1889.37	Y	0.0371571
pT09R00E6B3F1_1_61	31260	T09R00E6B3F1	31260	Crsp6	T09R00E6B3F1	TU_31260	0	GGAAGGCTGGAACAAGCTTCCCGCAAGCCCGACGCGGCGGCCGGGAGGAAGCAAACTACC	6375	0	892.357	1015.73	1016.72	968.387	N	-0.0386943	2078.63	1863.94	1566.73	1865.77	Y	0.0616041
pT02R09D731C3_1_56	31293	T02R09D731C3	31293	Ncoa5	T02R09D731C3	TU_31293	0	CTCTGCCCACCTGCCCGCCGTAGGACAAAGGCGCCACCAACCGACTAGCGCGGGCACGAG	1618	0	882.385	1255.49	1278.81	913.027	N	-0.149738	2151.09	1157.18	1003.97	1867.5	N	0.269398
pT02R09D731C3_1_61	31293	T02R09D731C3	31293	Ncoa5	T02R09D731C3	TU_31293	0	CCCACCTGCCCGCCGTAGGACAAAGGCGCCACCAACCGACTAGCGCGGGCACGAGGCAAT	9668	0	NULL	NULL	1006.4	833.142	N	NULL	1804.75	1405.81	1160.72	1582.36	N	0.121533
T09F0658FD6B_55	33608	T09F0658FD6B	33608	Rnu3ip2	T09F0658FD6B	TU_33608	0	GCCCTGATAGGTTCCCACGGCGCAGCGGGCCCCACCTTCCGCAGCTCCATTGGGCCCTTG	7281	0	986.703	993.087	982.039	1002.4	N	0.00305565	1094.18	1299.67	1039.27	991.91	N	-0.0474992
T09F0658FD6B_60	33608	T09F0658FD6B	33608	Rnu3ip2	T09F0658FD6B	TU_33608	0	GATAGGTTCCCACGGCGCAGCGGGCCCCACCTTCCGCAGCTCCATTGGGCCCTTGAGAAG	1233	0	697.379	659.096	664.705	753.036	N	0.0393537	797.727	956.398	NULL	NULL	N	NULL
pT05F051A1A3A_1_55	35389	T05F051A1A3A	35389	A730098D12Rik	T05F051A1A3A	TU_35389	0	AGACAAGGGGGAGGAGAGAGACACAGATGGCGACGCCGGGCGGCGCTAAAATGGAGCCTG	9274	0	2767.85	2884.03	2877.74	2814.32	Y	-0.0137689	NULL	NULL	NULL	NULL	N	NULL
pT05F051A1A3A_1_60	35389	T05F051A1A3A	35389	A730098D12Rik	T05F051A1A3A	TU_35389	0	AGGGGGAGGAGAGAGACACAGATGGCGACGCCGGGCGGCGCTAAAATGGAGCCTGCTTCC	1067	0	3058.48	3068.56	3046.2	2849.79	Y	-0.0151864	7227.2	9208.07	7092.22	6370.13	N	-0.0759161
pT05F051A1A9A_1_56	35389	T05F051A1A9A	35389	A730098D12Rik	T05F051A1A9A	TU_35389	0	ACCCTTCCTCCCGTGCTCTGGTTCTCTTCCCGCCTGGCTCTCTGGCCTCGGTCGGCGCGG	10157	0	4045.95	3657.4	4341.97	4178.11	Y	0.0135705	2834.34	1548.05	1716.47	2496.09	N	0.212645
pT05F051A1A9A_1_61	35389	T05F051A1A9A	35389	A730098D12Rik	T05F051A1A9A	TU_35389	0	TCCTCCCGTGCTCTGGTTCTCTTCCCGCCTGGCTCTCTGGCCTCGGTCGGCGCGGGCTTC	1484	0	3815.63	3516.24	3981.55	3618.44	Y	-0.00302146	2496.58	1215.78	1297.56	2055.12	N	0.256098
pT05F051A1B41_1_21	35389	T05F051A1B41	35389	A730098D12Rik	T05F051A1B41	TU_35389	0	AACATTAAGTTCCCCATCTTTCTCCTCCCGGCTGTCGGCCGCCATGGCTGCCCTCCGGCT	8061	0	NULL	NULL	1613.71	1253.02	N	NULL	1017.29	513.376	NULL	NULL	N	NULL
pT05F051A1B41_1_22	35389	T05F051A1B41	35389	A730098D12Rik	T05F051A1B41	TU_35389	0	ACATTAAGTTCCCCATCTTTCTCCTCCCGGCTGTCGGCCGCCATGGCTGCCCTCCGGCTT	3601	0	1221.82	1435.46	1773.79	1426.35	Y	-0.082331	1023.52	573.159	631.204	871.871	N	0.196051
pT05F051A1B6D_1_60	35389	T05F051A1B6D	35389	A730098D12Rik	T05F051A1B6D	TU_35389	0	TCCAAAACATTAAGTTCCCCATCTTTCTCCTCCCGGCTGTCGGCCGCCATGGCTGCCCTC	9259	0	901.141	1303.08	1425.41	973.363	Y	-0.162921	916.545	371.08	355.134	744.279	N	0.357015
pT05F051A1B6D_1_61	35389	T05F051A1B6D	35389	A730098D12Rik	T05F051A1B6D	TU_35389	0	CCAAAACATTAAGTTCCCCATCTTTCTCCTCCCGGCTGTCGGCCGCCATGGCTGCCCTCC	4603	0	1054.43	1210.24	1320.24	1040.66	Y	-0.0816001	833.441	390.333	NULL	NULL	N	NULL
pT11R073288A5_1_56	36121	T11R073288A5	36121	BC010462	T11R073288A5	TU_36121	0	AGCTCTCCAATGTTACCTCCACTGCTGCCCTGGATGACTGAACTTGTCCAAGCCAACGGG	5448	0	554.006	521.754	653.043	646.941	N	0.0109856	542.857	577.925	473.512	455.218	N	-0.0221488
pT11R073288A5_1_61	36121	T11R073288A5	36121	BC010462	T11R073288A5	TU_36121	0	TCCAATGTTACCTCCACTGCTGCCCTGGATGACTGAACTTGTCCAAGCCAACGGGAAACT	100	0	297.996	323.06	454.746	416.568	N	NULL	NULL	NULL	243.962	291.11	N	NULL
A_51_P390628as	39375		39375	BC024814		TU_39375	0		3689	0	820.322	797.908	NULL	NULL	N	NULL	1636.9	2233.35	1510.36	1340.41	N	-0.0933881
A_65_P03853as	39375		39375	BC024814		TU_39375	0		4650	0	118.73	141.763	33.5448	53.9569	N	NULL	146.202	159.73	178.819	137.031	N	NULL
pT16F007C7D20_1_54	39375	T16F007C7D20	39375	BC024814	T16F007C7D20	TU_39375	0	CATGACACTGGTCTGAAGTCCCACGCGGAACCCTAGCCATGGGGCTCAGGAAGCCGCCAT	7815	0	839.285	775.767	947.32	799.605	N	-0.0197215	1005.19	1134.51	888.121	773.164	N	-0.0563802
pT16F007C7D20_1_59	39375	T16F007C7D20	39375	BC024814	T16F007C7D20	TU_39375	0	CACTGGTCTGAAGTCCCACGCGGAACCCTAGCCATGGGGCTCAGGAAGCCGCCATGACGG	5413	0	1198.17	1159.96	1319.59	1235.85	N	-0.00719851	1264.14	1434.28	1151	1160.08	N	-0.0257137
pT16F007CC8AB_1_3	39375	T16F007CC8AB	39375	BC024814	T16F007CC8AB	TU_39375	0	GGGTTTGTCTTTATTCGAAATGCGTTAAAATATTAGTCAAGAGGTCACAGAGGCGACTCA	9563	0	657.152	608.414	568.733	651.712	N	0.046307	1018.14	1364.67	1151.1	1014.46	N	-0.0910485
pT16F007CC8AB_1_4	39375	T16F007CC8AB	39375	BC024814	T16F007CC8AB	TU_39375	0	GGTTTGTCTTTATTCGAAATGCGTTAAAATATTAGTCAAGAGGTCACAGAGGCGACTCAC	5064	0	545.082	501.072	434.992	525.008	N	0.0591233	809.1	1006.5	811.051	799.901	N	-0.0504116
pT16F007CC8AB_2_7	39375	T16F007CC8AB	39375	BC024814	T16F007CC8AB	TU_39375	0	GGGTTTGTCTTTATTCGAAATGCGTTAAAATATTAGTCAAGAGGTCACAGAGGCGACTCA	10076	0	676.898	671.716	635.5	696.139	N	0.0214592	1026.03	1275.26	1284.36	1031.67	N	-0.0947915
pT16F007CC8AB_2_8	39375	T16F007CC8AB	39375	BC024814	T16F007CC8AB	TU_39375	0	GGTTTGTCTTTATTCGAAATGCGTTAAAATATTAGTCAAGAGGTCACAGAGGCGACTCAC	3263	0	551.431	531.942	466.828	530.182	N	0.0354474	895.194	1060.01	942.264	873.546	N	-0.0531403
A_51_P222071as	39484		39484	Ctdsp1		TU_39484	0		2566	0	NULL	NULL	597.962	1033.95	N	NULL	745.247	820.139	636.549	581.909	N	-0.040282
A_65_P02867as	39484		39484	Ctdsp1		TU_39484	0		8463	0	968.226	807.916	690.63	948.532	Y	0.108209	1489.97	1901.63	1479.88	1290.67	N	-0.0826806
pT01F04761C0D_1_55	39484	T01F04761C0D	39484	Ctdsp1	T01F04761C0D	TU_39484	0	TTCTCGGGAGGGGGCGCGGAGGAAACTTTGTTACAACATGGAGTTTCCTCCCCGCGAGGC	2552	0	1097.76	815.345	912.279	1105.66	N	0.106331	1643.01	1874.07	1532.39	1375.62	N	-0.0520076
pT01F04761C0D_1_60	39484	T01F04761C0D	39484	Ctdsp1	T01F04761C0D	TU_39484	0	GGGAGGGGGCGCGGAGGAAACTTTGTTACAACATGGAGTTTCCTCCCCGCGAGGCGGATG	4561	0	1453.38	1063.83	1137.25	1443.77	N	0.119574	1984.19	2443.02	2200.57	1832.26	N	-0.0849457
pT01F04761F33_1_56	39484	T01F04761F33	39484	Ctdsp1	T01F04761F33	TU_39484	0	GCCTCCTCCTTGCTGATCTGAGTAATGACGGCCGAGCTGTCCATGGGGCCCGGCGCGCTC	4738	0	6381.59	3259.62	3196.05	6259.34	Y	0.291838	4023.26	3006.34	3034.52	3818.44	N	0.113168
pT01F04761F33_1_61	39484	T01F04761F33	39484	Ctdsp1	T01F04761F33	TU_39484	0	CTCCTTGCTGATCTGAGTAATGACGGCCGAGCTGTCCATGGGGCCCGGCGCGCTCCGCTC	859	0	5604.94	1596.35	1574.61	5431.8	Y	0.541606	1662.88	2273.14	2441.39	1558.54	N	-0.165343
pT11F05CD3412_1_12	40000	T11F05CD3412	40000	Mllt6	T11F05CD3412	TU_40000	0	ACCAGAGCCGCCCGGCCGCGGTGCAAGCAGGGCCCGGCGGGGGAGGCGCCGAGTGGCACA	3109	0	NULL	NULL	421.969	438.425	N	NULL	NULL	NULL	728.617	730.931	N	NULL
pT11F05CD3412_1_13	40000	T11F05CD3412	40000	Mllt6	T11F05CD3412	TU_40000	0	CCAGAGCCGCCCGGCCGCGGTGCAAGCAGGGCCCGGCGGGGGAGGCGCCGAGTGGCACAT	10175	0	372.124	441.73	325.372	368.442	N	-0.0102403	769.675	943.252	598.229	675.495	N	-0.0177827
pT11F05CD345C_1_60	40000	T11F05CD345C	40000	Mllt6	T11F05CD345C	TU_40000	0	CTCCCCTTCCGCGCCGCTCGCCGGCTACCAGAGCCGCCCGGCCGCGGTGCAAGCAGGGCC	6622	0	757.555	814.9	761.143	737.524	N	-0.0226898	1331.39	647.811	557.435	1210.71	N	0.324851
pT11F05CD345C_1_61	40000	T11F05CD345C	40000	Mllt6	T11F05CD345C	TU_40000	0	TCCCCTTCCGCGCCGCTCGCCGGCTACCAGAGCCGCCCGGCCGCGGTGCAAGCAGGGCCC	2831	0	510.574	578.673	623.751	612.925	N	-0.0309892	686.951	420.564	322.377	643.248	N	0.256554
pT11F05CD347C_1_5	40000	T11F05CD347C	40000	Mllt6	T11F05CD347C	TU_40000	0	GCTCTGTCTGGCCGCCCCCCCCGCCGTGCTCTCGCCCTCATGCCCCGACGGGCCCCCCCC	1703	0	31079.3	30162.2	27537.7	33142.5	N	0.0467324	30843.2	27340.5	26568.5	27394.5	N	0.0328243
pT11F05CD347C_1_61	40000	T11F05CD347C	40000	Mllt6	T11F05CD347C	TU_40000	0	CCCCCCCCAACAATGAGACTCGCGCGCCGCGCTCCCCTTCCGCGCCGCTCGCCGGCTACC	3170	0	2664.26	2869.52	2953.86	3063.7	N	-0.00818862	3212.62	1841.51	NULL	NULL	N	NULL
pT17F00F08EB3_1_56	40032	T17F00F08EB3	40032	BC002059	T17F00F08EB3	TU_40032	0	CCTGCTTAATTACAGGGAACCAGAGAAAAGGGTTCCGGAAGAACCACCCTCCTCTTATGA	3780	0	653.177	635.944	714.694	556.415	N	-0.0485548	696.007	800.042	649.258	597.072	N	-0.0484444
pT17F00F08EB3_1_61	40032	T17F00F08EB3	40032	BC002059	T17F00F08EB3	TU_40032	0	TTAATTACAGGGAACCAGAGAAAAGGGTTCCGGAAGAACCACCCTCCTCTTATGACAGGC	8352	0	587.842	536.505	689.977	634.406	N	0.00160982	839.121	923.01	NULL	NULL	N	NULL
A_51_P108731as	40046		40046	Polr2h		TU_40046	0		4011	0	622.769	639.784	667.74	684.793	N	-0.000377353	780.14	721.573	692.275	706.305	N	0.0213029
A_65_P01869as	40046		40046	Polr2h		TU_40046	0		5268	0	240.036	235.552	273.664	314.413	N	0.0342362	NULL	NULL	393.947	348.744	N	NULL
pT16F0138A96B_1_56	40046	T16F0138A96B	40046	Polr2h	T16F0138A96B	TU_40046	0	AACAGGATGCCCGCCATCGCGAAGGGCACGAAAGCTGCAGAGGATGTGAGCGCGCGGCCA	7537	0	NULL	NULL	873.419	842.569	N	NULL	1912.26	2312.67	1637.03	1643.93	N	-0.0403693
pT16F0138A96B_1_61	40046	T16F0138A96B	40046	Polr2h	T16F0138A96B	TU_40046	0	GATGCCCGCCATCGCGAAGGGCACGAAAGCTGCAGAGGATGTGAGCGCGCGGCCACCACT	2888	0	809.47	847.523	814.966	838.864	N	-0.00369915	1508.56	1601.91	1266.47	1390.27	N	0.00721406
pT16F0138A98F_1_54	40046	T16F0138A98F	40046	Polr2h	T16F0138A98F	TU_40046	0	CTTCTGGGTCGATGTCTTTCACATCGAAAATATCCTCGAACAGGATGCCCGCCATCGCGA	10101	0	356.837	408.107	184.943	155.484	N	NULL	440.615	215.606	102.369	319.006	N	NULL
pT16F0138A98F_1_59	40046	T16F0138A98F	40046	Polr2h	T16F0138A98F	TU_40046	0	GGGTCGATGTCTTTCACATCGAAAATATCCTCGAACAGGATGCCCGCCATCGCGAAGGGC	7988	0	393.731	364.503	NULL	NULL	N	NULL	626.023	433.203	471.805	485.54	N	0.0861805
T13R02E245E1_60	40161	T13R02E245E1	40161	BC010304	T13R02E245E1	TU_40161	0	CAAACTAAAACAAAAGAATCTACAATTGAGTTAGATCCTAATTGCCACAGTGAACGCCTA	7594	0	230.531	145.672	162.023	130.469	N	NULL	307.364	276.622	237.569	219.367	N	NULL
T13R02E245E1_61	40161	T13R02E245E1	40161	BC010304	T13R02E245E1	TU_40161	0	AAACTAAAACAAAAGAATCTACAATTGAGTTAGATCCTAATTGCCACAGTGAACGCCTAT	1098	0	280.585	203.411	237.558	176.232	N	NULL	350.327	350.044	392.431	306.993	N	-0.0531426
A_51_P453351as	40212		40212	BC013667		TU_40212	0		9448	0	207.131	122.968	192.442	190.138	N	NULL	427.401	402.985	226.343	236.387	N	NULL
A_65_P04439as	40212		40212	BC013667		TU_40212	0		6573	0	318.852	277.439	302.347	346.789	N	0.0599907	511.51	529.635	422.361	432.537	N	-0.0023913
pT01F0B6BBBC9_1_60	40212	T01F0B6BBBC9	40212	BC013667	T01F0B6BBBC9	TU_40212	0	CAGGTCCCGGGCGGCGTGGAGACTCGCTCGCTCCCCAGGGCCCGGTGGCTGCGTGCGCCC	1284	0	1024.7	1174.21	1207.13	1155.94	N	-0.0389852	2358.78	2028.8	1507.85	1974.36	N	0.0912588
pT01F0B6BBBC9_1_61	40212	T01F0B6BBBC9	40212	BC013667	T01F0B6BBBC9	TU_40212	0	AGGTCCCGGGCGGCGTGGAGACTCGCTCGCTCCCCAGGGCCCGGTGGCTGCGTGCGCCCC	8589	0	1448.55	1576.36	1583.71	1485.07	N	-0.0323238	2944.49	2816.04	2144.02	2622.79	N	0.0534529
pT03F05153B90_1_23	50166	T03F05153B90	50166	Fbxw7	T03F05153B90	TU_50166	0	GCCACTTGTCCCGGGACAGTCACGATCAGAAAGCTCGAAGATTTTGTTTGGGTAAAGTTT	3092	0	510.735	526.575	436.122	489.1	N	0.0182624	591.052	751.609	657.427	617.395	N	-0.065825
pT03F05153B90_1_24	50166	T03F05153B90	50166	Fbxw7	T03F05153B90	TU_50166	0	CCACTTGTCCCGGGACAGTCACGATCAGAAAGCTCGAAGATTTTGTTTGGGTAAAGTTTC	5204	0	311.65	320.497	267.157	276.468	N	0.00136091	381.401	510.481	387.187	363.919	N	-0.0767565
pT03F05153BD7_1_60	50166	T03F05153BD7	50166	Fbxw7	T03F05153BD7	TU_50166	0	CCCTGCAGACTGTGGTGGCTTCAGCCCGTCCTGGGCCACTTGTCCCGGGACAGTCACGAT	6619	0	155.636	162.947	184.008	209.946	N	0.0186664	283.102	366.898	333.98	249.406	N	-0.119708
pT03F05153BD7_1_61	50166	T03F05153BD7	50166	Fbxw7	T03F05153BD7	TU_50166	0	CCTGCAGACTGTGGTGGCTTCAGCCCGTCCTGGGCCACTTGTCCCGGGACAGTCACGATC	9776	0	70.7594	115.005	65.1415	125.342	N	NULL	221.931	266.171	NULL	NULL	N	NULL
pT03F0516E9BE_1_56	50166	T03F0516E9BE	50166	Fbxw7	T03F0516E9BE	TU_50166	0	GCCGTTTTTGTCTTCCAACCTTCTCTTTGCGAGTGTCCTGACCTGTCTGAGGCTTGGTGA	2228	0	755.371	811.776	891.646	872.412	N	-0.0203735	NULL	NULL	643.302	631.549	N	NULL
pT03F0516E9BE_1_61	50166	T03F0516E9BE	50166	Fbxw7	T03F0516E9BE	TU_50166	0	TTTTGTCTTCCAACCTTCTCTTTGCGAGTGTCCTGACCTGTCTGAGGCTTGGTGAAGTGC	4618	0	133.604	254.642	296.412	166.053	N	-0.265881	49.723	100.544	52.4427	96.7188	N	NULL
pT03F0517525C_1_56	50166	T03F0517525C	50166	Fbxw7	T03F0517525C	TU_50166	0	CATCTTCCCTTGAACACAGAATGGTGCAGTCCAGGGTTCAGCAATGCAGACTGCACATCA	9047	0	210.205	262.818	NULL	NULL	N	NULL	479.478	520.791	443.222	410.003	N	-0.034864
pT03F0517525C_1_61	50166	T03F0517525C	50166	Fbxw7	T03F0517525C	TU_50166	0	TCCCTTGAACACAGAATGGTGCAGTCCAGGGTTCAGCAATGCAGACTGCACATCAATTAT	4984	0	305.913	282.681	NULL	NULL	N	NULL	573.871	655.263	504.46	445.661	N	-0.0557118
pT03F051752C3_1_60	50166	T03F051752C3	50166	Fbxw7	T03F051752C3	TU_50166	0	AATAATGAGCGAGAACCCACAAGATTATTGGAGGAGACTATGCCCTGTCAAAGCCTTGAC	5148	0	701.235	637.257	439.071	423.709	N	NULL	NULL	NULL	1119.74	909.075	N	NULL
pT03F051752C3_1_61	50166	T03F051752C3	50166	Fbxw7	T03F051752C3	TU_50166	0	ATAATGAGCGAGAACCCACAAGATTATTGGAGGAGACTATGCCCTGTCAAAGCCTTGACT	4774	0	NULL	NULL	640.34	543.455	N	NULL	1268.13	1529.78	NULL	NULL	N	NULL
pT03F051752FA_1_53	50166	T03F051752FA	50166	Fbxw7	T03F051752FA	TU_50166	0	CAGAACCAGAACGCTGCTCGGGACGCACACACGCATGCAGCTCCACTGAGGAGAACTCGG	3764	0	521.766	577.798	566.42	476.849	N	-0.059529	1084.53	1361.82	968.135	873.82	N	-0.071697
pT03F051752FA_1_59	50166	T03F051752FA	50166	Fbxw7	T03F051752FA	TU_50166	0	CAGAACGCTGCTCGGGACGCACACACGCATGCAGCTCCACTGAGGAGAACTCGGGGAATA	6485	0	597.563	695.574	682.369	652.789	N	-0.0426028	1299.81	1662.91	1441.31	1237.68	N	-0.0865693
pT04R05217CFB_1_60	51033	T04R05217CFB	51033	Mllt3	T04R05217CFB	TU_51033	0	TGGCCAGGCTCACAAGTGTCAGGAAGGGACTGAGTGCTGTTACAATGATTCTCTTGAAAG	4879	0	760.676	1585.97	1655.3	681.002	N	-0.352412	1759.75	2249.97	1768.22	1496.33	N	-0.0896178
pT04R05217CFB_1_61	51033	T04R05217CFB	51033	Mllt3	T04R05217CFB	TU_51033	0	GGCCAGGCTCACAAGTGTCAGGAAGGGACTGAGTGCTGTTACAATGATTCTCTTGAAAGG	9369	0	1258.03	2375.72	2382.44	1190.57	N	-0.288686	2774.42	3738.02	3000.67	2636.8	N	-0.0928058
pT04R05217CFB_2_56	51033	T04R05217CFB	51033	Mllt3	T04R05217CFB	TU_51033	0	GACGTGGCCAGGCTCACAAGTGTCAGGAAGGGACTGAGTGCTGTTACAATGATTCTCTTG	2965	0	951.098	1622.26	NULL	NULL	N	NULL	2614.19	3540.07	2116.78	1916.74	N	-0.0873927
pT04R05217CFB_2_61	51033	T04R05217CFB	51033	Mllt3	T04R05217CFB	TU_51033	0	GGCCAGGCTCACAAGTGTCAGGAAGGGACTGAGTGCTGTTACAATGATTCTCTTGAAAGG	10138	0	1355.2	2184.57	2253.82	1312.36	N	-0.221116	3115.98	4044.61	3070.22	2708.07	N	-0.0838959
pT04R05220351_1_60	51033	T04R05220351	51033	Mllt3	T04R05220351	TU_51033	0	GGAACTGGAGCTGGAGCTGGCAGGACTGGGTTGCTCTGAGTCAGATTTCGAGGACATGTT	4856	0	1204.42	2361.39	2439.51	1158.93	Y	-0.307818	3049.94	4047.03	3118.38	2775.91	N	-0.0866849
pT04R05220351_1_61	51033	T04R05220351	51033	Mllt3	T04R05220351	TU_51033	0	GAACTGGAGCTGGAGCTGGCAGGACTGGGTTGCTCTGAGTCAGATTTCGAGGACATGTTC	5581	0	1044.38	1968.03	2164.9	1058.03	Y	-0.293056	2477.19	3347.18	NULL	NULL	N	NULL
pT04R0524F395_1_56	51033	T04R0524F395	51033	Mllt3	T04R0524F395	TU_51033	0	CGGACATGCTCTGCCTTGGCCCCCACCCCACCCCGTGCTCGCTCTCTCGCTCGCTTATTA	432	0	2538.84	2886.86	3263.06	2965.09	N	-0.0486891	2736.77	1655.42	1420.08	2318.12	N	0.215576
pT04R0524F395_1_61	51033	T04R0524F395	51033	Mllt3	T04R0524F395	TU_51033	0	ATGCTCTGCCTTGGCCCCCACCCCACCCCGTGCTCGCTCTCTCGCTCGCTTATTAAACTC	6615	0	4857.89	4997.5	5109.36	5141.95	N	-0.00477224	4354.01	2620.12	2236.87	3793.29	N	0.224972
T05R086D08C5_56	70196	T05R086D08C5	70196	Jtv1	T05R086D08C5	TU_70196	0	GCCCTTTCCGCTTTTGTGTTTATAATGGTCTTCATCAAGCTAGACAGAACTCAGACCATC	6694	0	716.789	648.759	801.308	903.747	N	0.047778	554.93	624.024	556.123	535.348	N	-0.0337488
T05R086D08C5_61	70196	T05R086D08C5	70196	Jtv1	T05R086D08C5	TU_70196	0	TTCCGCTTTTGTGTTTATAATGGTCTTCATCAAGCTAGACAGAACTCAGACCATCAATTC	5180	0	140.983	149.616	99.6592	137.536	N	NULL	144.014	151.982	198.5	139.171	N	NULL
pT11R003269FA_1_56	71433	T11R003269FA	71433	Limk2	T11R003269FA	TU_71433	0	AACACAGGAAGGACCACCCGGCAGCAGCGCCTCAGGTCCGCGCCCGCCTGCGGTCTAGAG	4350	0	1123.67	1290.46	1193	995.578	N	-0.0693334	2640.66	2050.69	1551.32	2266.68	Y	0.137251
pT11R003269FA_1_61	71433	T11R003269FA	71433	Limk2	T11R003269FA	TU_71433	0	AGGAAGGACCACCCGGCAGCAGCGCCTCAGGTCCGCGCCCGCCTGCGGTCTAGAGAAGAG	2437	0	826.083	1087.7	1143.18	1062.95	N	-0.0755435	2367.02	1779.57	1287.64	2101.82	N	0.168345
pT06R031C1AA8_1_56	71434	T06R031C1AA8	71434	Hoxa9	T06R031C1AA8	TU_71434	0	GGCCCCGGTGGTGGCCATTGCAGTAGCCCGCGCCTGGCCGGCCCAGCCCGACCCGCCGAA	3199	0	2122.32	1484.65	NULL	NULL	N	NULL	NULL	NULL	1849.09	1600.58	N	NULL
pT06R031C1AA8_1_61	71434	T06R031C1AA8	71434	Hoxa9	T06R031C1AA8	TU_71434	0	CGGTGGTGGCCATTGCAGTAGCCCGCGCCTGGCCGGCCCAGCCCGACCCGCCGAAATTAT	4524	0	2357.95	1593.17	1577.28	2532.5	N	0.187956	2037.89	2432.46	NULL	NULL	N	NULL
pT06R031C1ACC_1_60	71434	T06R031C1ACC	71434	Hoxa9	T06R031C1ACC	TU_71434	0	GCCCAGCCCGACCCGCCGAAATTATGAAACTGCAGATTTCATGTAACAACTTGGTGGCAC	9662	0	4148.5	2030.09	2513.8	5915.73	N	0.341027	NULL	NULL	3631.2	2878.69	N	NULL
pT06R031C1ACC_1_61	71434	T06R031C1ACC	71434	Hoxa9	T06R031C1ACC	TU_71434	0	CCCAGCCCGACCCGCCGAAATTATGAAACTGCAGATTTCATGTAACAACTTGGTGGCACC	7759	0	1853.6	1097.48	1462.1	2316.78	N	0.213763	1237.17	1389.19	1513.51	1123.17	N	-0.0899346
pT01R07F19DFA_1_56	71438	T01R07F19DFA	71438	Sox13	T01R07F19DFA	TU_71438	0	GGGGCCAGCTGCACAGAGACGGGGCTCTGCATGGACATCCTGCAGAAGGAGGGACAGAGG	98	0	NULL	NULL	1588.43	1779.27	N	NULL	4261.6	5668.32	4690.79	4151.26	N	-0.088474
pT01R07F19DFA_1_61	71438	T01R07F19DFA	71438	Sox13	T01R07F19DFA	TU_71438	0	CAGCTGCACAGAGACGGGGCTCTGCATGGACATCCTGCAGAAGGAGGGACAGAGGACACT	3027	0	1071.24	1075.52	906.096	1039.9	N	0.0290437	2314.31	3207.85	2801.08	2457.08	N	-0.0993493
pT01R07F2178E_1_56	71438	T01R07F2178E	71438	Sox13	T01R07F2178E	TU_71438	0	AGCCGCGCTCGTACACTTCAGTTCCCAGGCGGGACTGGAGCAGGGCGCTCGCCGCTCGCT	1120	0	655.901	617.218	644.496	659.01	N	0.0180354	1063.77	1252.6	959.498	932.443	N	-0.0416929
pT01R07F2178E_1_61	71438	T01R07F2178E	71438	Sox13	T01R07F2178E	TU_71438	0	CGCTCGTACACTTCAGTTCCCAGGCGGGACTGGAGCAGGGCGCTCGCCGCTCGCTTCTGC	6548	0	727.735	624.674	685.147	705.527	N	0.0395249	733.66	888.377	730.655	659.577	N	-0.0637744
pT11F04F95FCE_1_60	71445	T11F04F95FCE	71445	Tcf2	T11F04F95FCE	TU_71445	0	TTTGCCGGATTCCTGACCAGGACCGCGCGTTGTTAACGTGCTAGAGGCCTGCGGGACCCT	3247	0	NULL	NULL	48.1292	164.695	N	NULL	NULL	NULL	122.672	168.111	N	NULL
pT11F04F95FCE_1_61	71445	T11F04F95FCE	71445	Tcf2	T11F04F95FCE	TU_71445	0	TTGCCGGATTCCTGACCAGGACCGCGCGTTGTTAACGTGCTAGAGGCCTGCGGGACCCTT	7638	0	258.557	131.745	68.0303	261.803	N	NULL	317.291	377.594	357.516	322.797	N	-0.0599667
pT11F04F95FFD_1_60	71445	T11F04F95FFD	71445	Tcf2	T11F04F95FFD	TU_71445	0	CGGTTACTGCTCTCCAGGTCCTCCTCAGCTCCGCCTGGTAGTTTGGATTTGCCGGATTCC	2284	0	801.16	860.477	877.24	947.615	N	0.00124671	1078.68	665.067	535.401	944.069	N	0.228176
pT11F04F95FFD_1_61	71445	T11F04F95FFD	71445	Tcf2	T11F04F95FFD	TU_71445	0	GGTTACTGCTCTCCAGGTCCTCCTCAGCTCCGCCTGGTAGTTTGGATTTGCCGGATTCCT	6385	0	NULL	NULL	912.467	1015.33	N	NULL	1152.06	752.779	626.857	1053.91	N	0.205221
pT11F04F9619B_1_56	71445	T11F04F9619B	71445	Tcf2	T11F04F9619B	TU_71445	0	GATTGGGACTTGCCAGAGCCCATTCTACTCACGCTGGGGGGCTCCAAATCTTCTCTACCG	3032	0	590.502	402.49	370.907	435.626	N	0.118158	859.142	1018.12	737.99	599.416	N	NULL
pT11F04F9619B_1_61	71445	T11F04F9619B	71445	Tcf2	T11F04F9619B	TU_71445	0	GGACTTGCCAGAGCCCATTCTACTCACGCTGGGGGGCTCCAAATCTTCTCTACCGATTCT	4373	0	623.04	429.827	385.517	545.706	N	0.156069	NULL	NULL	682.459	597.755	N	NULL
pT11F04F9627B_1_56	71445	T11F04F9627B	71445	Tcf2	T11F04F9627B	TU_71445	0	GCTTTCAGACACCTGTTACTCTCTGGGGTCCCGGAGACTCCTCCGAGAGGAGTCAGAAAA	9073	0	420.345	296.201	265.612	502.639	N	0.214514	402.623	361.234	306.208	373.588	Y	0.0667433
pT11F04F9627B_1_61	71445	T11F04F9627B	71445	Tcf2	T11F04F9627B	TU_71445	0	CAGACACCTGTTACTCTCTGGGGTCCCGGAGACTCCTCCGAGAGGAGTCAGAAAACTTCT	8997	0	374.719	226.619	241.149	338.702	N	0.182971	349.488	386.304	358.94	366.599	Y	-0.0171636
pT11F04F962A4_1_60	71445	T11F04F962A4	71445	Tcf2	T11F04F962A4	TU_71445	0	AAGAGAACTCCAAGTCCTGGAACCCCTCCACCCTTTAGCTTTCAGACACCTGTTACTCTC	1332	0	1178.74	921.309	998.351	1158.02	N	0.0857229	1149.26	1248.34	1117.38	1019.65	Y	-0.0378324
pT11F04F962A4_1_61	71445	T11F04F962A4	71445	Tcf2	T11F04F962A4	TU_71445	0	AGAGAACTCCAAGTCCTGGAACCCCTCCACCCTTTAGCTTTCAGACACCTGTTACTCTCT	6988	0	1083.58	890.618	859.075	1020.34	N	0.0799417	NULL	NULL	944.787	906.447	N	NULL
pT11F04F96314_1_60	71445	T11F04F96314	71445	Tcf2	T11F04F96314	TU_71445	0	CAGGAGTTCTTGCTGGAGCGACGTGAGCTTGGACACCATTTTCCAAGGACGGAAAAAGAA	5815	0	411.271	392.006	321.564	462.539	N	0.0893585	768.425	946.041	739.465	733.915	Y	-0.0467902
pT11F04F96314_1_61	71445	T11F04F96314	71445	Tcf2	T11F04F96314	TU_71445	0	AGGAGTTCTTGCTGGAGCGACGTGAGCTTGGACACCATTTTCCAAGGACGGAAAAAGAAG	1357	0	698.265	529.383	496.732	630.73	N	0.111986	1207.31	1417.25	1105.39	1061.97	Y	-0.0435162
pT07F05FD2C21_1_23	71473	T07F05FD2C21	71473	Arntl	T07F05FD2C21	TU_71473	0	TGACCTACTTTCTGCCTTCCCTAAATGTCGCACCACTAACCTACTTTCCGACCAATCCGC	2258	0	610.779	590.472	639.619	556.617	N	-0.0228399	575.969	302.797	347.078	515.468	N	NULL
pT07F05FD2C21_1_24	71473	T07F05FD2C21	71473	Arntl	T07F05FD2C21	TU_71473	0	GACCTACTTTCTGCCTTCCCTAAATGTCGCACCACTAACCTACTTTCCGACCAATCCGCT	6785	0	NULL	NULL	843.118	762.557	N	NULL	665.829	450.342	494.608	585.08	N	0.121387
pT07F05FD2C5E_1_60	71473	T07F05FD2C5E	71473	Arntl	T07F05FD2C5E	TU_71473	0	CGGGTAAACAGGCACCTCCGTCCCTGACCTACTTTCTGCCTTCCCTAAATGTCGCACCAC	5537	0	764.805	990.482	1075.05	863.334	N	-0.103773	1528.98	1132.58	922.076	1304.09	N	0.140437
pT07F05FD2C5E_1_61	71473	T07F05FD2C5E	71473	Arntl	T07F05FD2C5E	TU_71473	0	GGGTAAACAGGCACCTCCGTCCCTGACCTACTTTCTGCCTTCCCTAAATGTCGCACCACT	2295	0	944.421	1162.24	1181.09	956.181	N	-0.0909368	1866.18	1560.4	1286.03	1543.51	N	0.0784882
A_51_P464992as	71474		71474	Sssca1		TU_71474	0		3589	0	444.037	518.04	492.713	434.92	Y	-0.0605648	812.234	991.346	696.222	712.962	Y	-0.0381128
A_65_P16941as	71474		71474	Sssca1		TU_71474	0		4657	0	881.023	815.546	973.209	932.981	Y	0.00760247	1358.42	504.891	438.72	1067.11	N	0.407928
A_65_P20570as	71474		71474	Sssca1		TU_71474	0		6764	0	185.191	105.02	142.513	90.8632	N	NULL	171.722	155.014	NULL	NULL	N	NULL
pT19R005434D3_1_52	71474	T19R005434D3	71474	Sssca1	T19R005434D3	TU_71474	0	GTTTTCAGCGGGCTGTTGCCCAGAGAACCAGCTCTCCGTGGCCCGGTCTCCGGAGAGATC	7111	0	1460.23	2470.56	3324.41	1784.8	Y	-0.24925	3040.12	898.08	776.603	2183.86	Y	0.489301
pT19R005434D3_1_57	71474	T19R005434D3	71474	Sssca1	T19R005434D3	TU_71474	0	CAGCGGGCTGTTGCCCAGAGAACCAGCTCTCCGTGGCCCGGTCTCCGGAGAGATCTCAGC	3511	0	1718.29	2561.1	3234.01	1720.96	Y	-0.22365	3023.07	1116.54	1001.69	2276.94	Y	0.394595
pT19R00543CE8_1_60	71474	T19R00543CE8	71474	Sssca1	T19R00543CE8	TU_71474	0	GAGGCTCCCAGGTGAAATCGTCGACATCTGCACCGTTCAAGGCCATGTTGCCGTGGTCAC	9505	0	1990.55	1783.23	1993.1	2129.43	Y	0.03825	4152.06	2260.73	1877.48	3405.58	N	0.261315
pT19R00543CE8_1_61	71474	T19R00543CE8	71474	Sssca1	T19R00543CE8	TU_71474	0	AGGCTCCCAGGTGAAATCGTCGACATCTGCACCGTTCAAGGCCATGTTGCCGTGGTCACT	1942	0	1924.64	1587.31	1902.15	1997.82	Y	0.0524998	NULL	NULL	1489.54	3046.47	N	NULL
A_51_P376347as	71475		71475	Hebp1		TU_71475	0		3329	0	652.38	562.595	474.003	587.77	Y	0.0788656	1168.66	1467.82	1243.84	1092.88	N	-0.0775878
A_65_P05634as	71475		71475	Hebp1		TU_71475	0		6822	0	NULL	NULL	NULL	NULL	N	NULL	NULL	NULL	NULL	NULL	N	NULL
pT06R080EDADE_1_56	71475	T06R080EDADE	71475	Hebp1	T06R080EDADE	TU_71475	0	GCTTATTTCAGAAAATCAGCAGTGAGGGATTTTGAAGGAACATTGGAGCTGAAGAAGTAC	62	0	528.905	464.731	355.433	486.587	Y	0.0962895	917.109	1196.35	1463.62	954.07	N	NULL
pT06R080EDADE_1_56dup	71475	T06R080EDADE	71475	Hebp1	T06R080EDADE	TU_71475	0	GCTTATTTCAGAAAATCAGCAGTGAGGGATTTTGAAGGAACATTGGAGCTGAAGAAGTAC	10227	0	597.035	518.331	528.979	602.247	Y	0.0588648	1070.42	1266.07	1096.16	959.578	N	-0.0653491
pT06R080EDADE_1_61	71475	T06R080EDADE	71475	Hebp1	T06R080EDADE	TU_71475	0	TTTCAGAAAATCAGCAGTGAGGGATTTTGAAGGAACATTGGAGCTGAAGAAGTACCTCCC	203	0	578.039	509.125	432.881	523.989	Y	0.0690429	1082.97	1379.93	1109.64	962.643	N	-0.0834797
pT06R080F5E56_1_60	71475	T06R080F5E56	71475	Hebp1	T06R080F5E56	TU_71475	0	AACATGGTGACGCCGTGGGGTCTGGCCGATCGAGCGTACACTCACTGGCAGTAAGGTCCA	1625	0	15243.8	2205.9	2391.13	15267.9	Y	0.822341	1507.17	5632.85	5373.79	1332.77	N	-0.589046
pT06R080F5E56_1_61	71475	T06R080F5E56	71475	Hebp1	T06R080F5E56	TU_71475	0	ACATGGTGACGCCGTGGGGTCTGGCCGATCGAGCGTACACTCACTGGCAGTAAGGTCCAC	7282	0	17750.3	2392.04	2981.01	18446.1	Y	0.83099	1406.78	6191.05	5880.53	1229.94	N	-0.661536
T04F07F2BA1A_55	71482	T04F07F2BA1A	71482	Rhced	T04F07F2BA1A	TU_71482	0	TGGAGGCCTTTCTAGTTCTGAAATTAAGTGTTCAATGGATTTTTTTTCCCTGACACAGGG	9773	0	66.6573	65.3253	85.6479	108.197	N	NULL	161.456	150.773	176.964	128.875	N	NULL
T04F07F2BA1A_60	71482	T04F07F2BA1A	71482	Rhced	T04F07F2BA1A	TU_71482	0	GCCTTTCTAGTTCTGAAATTAAGTGTTCAATGGATTTTTTTTCCCTGACACAGGGTTTCT	656	0	183.7	180.151	227.349	273.532	N	NULL	112.629	158.474	137.709	146.755	N	NULL
pT17F01F862C0_1_56	71499	T17F01F862C0	71499	Notch4	T17F01F862C0	TU_71499	0	GGCAAGGCCACCTCCTCTGCCTCTACCGCCCTTCTTCCTCCTGAGCCTGCTGCACGCCTC	8272	0	2656.43	4090.22	5208.94	3307.81	N	-0.192329	NULL	NULL	1975.15	3432.77	N	NULL
pT17F01F862C0_1_61	71499	T17F01F862C0	71499	Notch4	T17F01F862C0	TU_71499	0	GGCCACCTCCTCTGCCTCTACCGCCCTTCTTCCTCCTGAGCCTGCTGCACGCCTCAGTCT	2737	0	7994.61	11689.8	12310.3	8231.47	N	-0.1699	8408.32	3836.95	3779.17	7572.2	N	0.321274
pT17F01F8630E_1_60	71499	T17F01F8630E	71499	Notch4	T17F01F8630E	TU_71499	0	ATTCCAGAGCGCCTGCCCCTGGCCCGGATCTCCTCTCCCTCTTCAGGCAGGGACCCTCAG	1632	0	912.394	1174.9	1258.63	1086.84	N	-0.0867778	1360.42	1067.15	733.814	1137.41	N	0.147889
pT17F01F8630E_1_61	71499	T17F01F8630E	71499	Notch4	T17F01F8630E	TU_71499	0	TTCCAGAGCGCCTGCCCCTGGCCCGGATCTCCTCTCCCTCTTCAGGCAGGGACCCTCAGA	7445	0	858.855	1147.97	1463.51	1250.6	N	NULL	1312.86	1033.14	734.886	1135.7	N	0.146552
pT16R0356475C_1_56	71521	T16R0356475C	71521	Nfkbiz	T16R0356475C	TU_71521	0	CGGCCGCGTCCAGCAGCCCCTCTCCGCCGCGGCTGTCGTCCAGCAGCTTGTCCACGATCA	5133	0	668.859	732.705	740.306	731.247	N	-0.022471	1076.67	705.062	590.142	950.915	Y	0.195519
pT16R0356475C_1_61	71521	T16R0356475C	71521	Nfkbiz	T16R0356475C	TU_71521	0	GCGTCCAGCAGCCCCTCTCCGCCGCGGCTGTCGTCCAGCAGCTTGTCCACGATCATGCTC	7912	0	1158.04	1135.99	1168.93	1168.88	N	0.00416318	1656.38	1191.9	1098.04	1444.57	Y	0.13102
pT16R035647AD_1_56	71521	T16R035647AD	71521	Nfkbiz	T16R035647AD	TU_71521	0	GGGTCCCCAGACACCTGCGCCACCGGATGGCTACGCGGTTGGCTGCGGCAGAGCGACTAG	3951	0	715.779	754.37	843.995	832.575	N	-0.0143611	1529.78	1476.39	1171.67	1432.53	Y	0.0513616
pT16R035647AD_1_61	71521	T16R035647AD	71521	Nfkbiz	T16R035647AD	TU_71521	0	CCCAGACACCTGCGCCACCGGATGGCTACGCGGTTGGCTGCGGCAGAGCGACTAGTACGT	6286	0	520.235	579.255	479.701	496.964	N	-0.0156581	1123.3	1001.49	637.846	1003.19	Y	0.123258
pT16R0356880A_1_60	71521	T16R0356880A	71521	Nfkbiz	T16R0356880A	TU_71521	0	ATGCCCCCAAGTACGTGAGAGCATCAGAAGACGGCTGGGTTTCCTTTTGAGGTTACATGA	8262	0	883.925	884.179	850.758	903.96	N	0.013109	1503.31	1910.9	NULL	NULL	N	NULL
pT16R0356880A_1_61	71521	T16R0356880A	71521	Nfkbiz	T16R0356880A	TU_71521	0	TGCCCCCAAGTACGTGAGAGCATCAGAAGACGGCTGGGTTTCCTTTTGAGGTTACATGAT	5244	0	958.312	957.897	839.48	885.407	N	0.0116604	1436.9	1843.44	NULL	NULL	N	NULL
pT16R03568847_1_60	71521	T16R03568847	71521	Nfkbiz	T16R03568847	TU_71521	0	AAAGAACAGTTAAGCAGCCTCTTTCTCTAGAGCTCGCCGTCTGACCTCGTGGCGGGAGGA	6071	0	338.809	310.513	416.147	296.056	N	NULL	582.49	519.216	516.317	499.688	N	0.0178616
pT16R03568847_1_61	71521	T16R03568847	71521	Nfkbiz	T16R03568847	TU_71521	0	AAGAACAGTTAAGCAGCCTCTTTCTCTAGAGCTCGCCGTCTGACCTCGTGGCGGGAGGAG	4317	0	NULL	NULL	379.096	273.8	N	NULL	NULL	NULL	NULL	NULL	N	NULL
pT16R03568888_1_60	71521	T16R03568888	71521	Nfkbiz	T16R03568888	TU_71521	0	GTCCTTGGCCCTGGCCTCCTTTATAGGGCTGGCTTTCTTTTTGCCAGCTAAGTGGGCAGA	4035	0	439.183	539.266	481.616	533.864	N	-0.0222142	377.246	415.835	285.986	381.68	N	0.0415294
pT16R03568888_1_61	71521	T16R03568888	71521	Nfkbiz	T16R03568888	TU_71521	0	TCCTTGGCCCTGGCCTCCTTTATAGGGCTGGCTTTCTTTTTGCCAGCTAAGTGGGCAGAG	8414	0	70.7028	140.217	140.157	163.507	N	NULL	NULL	NULL	NULL	NULL	N	NULL
T16R0356493D_56	71521	T16R0356493D	71521	Nfkbiz	T16R0356493D	TU_71521	0	CGATGCCCGGGGGCGAGCGGGAGCCCCGGGCTGCTGCAAGAACAGGTCCGCCCAGTTCGG	9398	0	599.049	538.264	497.743	575.056	N	0.0545857	933.216	1164.79	909.657	882.723	N	-0.0546587
T16R0356493D_61	71521	T16R0356493D	71521	Nfkbiz	T16R0356493D	TU_71521	0	CCCGGGGGCGAGCGGGAGCCCCGGGCTGCTGCAAGAACAGGTCCGCCCAGTTCGGGGAGT	4032	0	627.474	557.487	554.987	562.45	N	0.028581	1153.9	1469.18	1114.53	968.944	N	-0.0828506
pT17F012B38FC_1_51	71524	T17F012B38FC	71524	Ppp2r1a	T17F012B38FC	TU_71524	0	CGTCCCGCCGCCATTGCCGCACAAGCTCGCGTCTGTTTGGTCTGAACCAACCAAGTCCCG	3942	0	2840.82	2870.93	NULL	NULL	N	NULL	4686.65	2587.69	2297.89	4125.66	N	0.256057
pT17F012B38FC_1_57	71524	T17F012B38FC	71524	Ppp2r1a	T17F012B38FC	TU_71524	0	GCCGCCATTGCCGCACAAGCTCGCGTCTGTTTGGTCTGAACCAACCAAGTCCCGCCTACT	18	0	709.562	679.498	668.691	754.475	N	0.0356108	1044.19	1095.36	956.237	1008.03	N	0.00106418
pT17F012B398B_1_56	71524	T17F012B398B	71524	Ppp2r1a	T17F012B398B	TU_71524	0	TCGGCAGCTGCCATCTTGGCTCCCTGGCGTTTCTATCAGGCAGCAGCGAGCTCCAGGCGG	508	0	2421.05	4295.56	5445.43	2951.32	Y	-0.257516	NULL	NULL	1104.39	3535.1	N	NULL
pT17F012B398B_1_61	71524	T17F012B398B	71524	Ppp2r1a	T17F012B398B	TU_71524	0	AGCTGCCATCTTGGCTCCCTGGCGTTTCTATCAGGCAGCAGCGAGCTCCAGGCGGAATCC	7176	0	3170.37	5260.46	NULL	NULL	N	NULL	4990.1	1448.89	NULL	NULL	N	NULL
pT14F0574857A_1_56	71542	T14F0574857A	71542	Klf5	T14F0574857A	TU_71542	0	CCGCTCCCGCCACCCCCAAGCTCCACCAGCAACCTAAGAGAGCGCGTACCTGCCCCGCGA	4549	0	2856.2	4866.5	4636.21	2973.48	Y	-0.212164	3105.33	1961.63	1626.65	2784.52	N	0.216473
pT14F0574857A_1_61	71542	T14F0574857A	71542	Klf5	T14F0574857A	TU_71542	0	CCCGCCACCCCCAAGCTCCACCAGCAACCTAAGAGAGCGCGTACCTGCCCCGCGACTACT	4592	0	NULL	NULL	4088.13	2059.32	N	NULL	NULL	NULL	NULL	NULL	N	NULL
pT14F057485E0_1_56	71542	T14F057485E0	71542	Klf5	T14F057485E0	TU_71542	0	GAGATCGGGGCTCCTGGGCTCGGCCACGCGTCACCGCCGAGGTCCTCGGGCAGCCACTTT	4651	0	825.087	1453.03	1430.78	829.9	Y	-0.241162	NULL	NULL	1667.26	1500.41	N	NULL
pT14F057485E0_1_61	71542	T14F057485E0	71542	Klf5	T14F057485E0	TU_71542	0	CGGGGCTCCTGGGCTCGGCCACGCGTCACCGCCGAGGTCCTCGGGCAGCCACTTTCTCCC	5028	0	880.917	1656.98	1623.81	918.099	Y	-0.261015	1394.68	1855.63	1329.48	1215.71	N	-0.0814347
A_51_P429197as	71564		71564	Csnk1e		TU_71564	0		5449	0	593.516	632.794	643.939	446.005	Y	-0.0936678	1079.59	1164.46	992.262	973.072	Y	-0.0206748
A_65_P05067as	71564		71564	Csnk1e		TU_71564	0		4615	0	1024.03	861.154	965.345	1067.09	Y	0.0593756	1141.57	1302.55	1192.89	1016.66	Y	-0.0633582
A_65_P09508as	71564		71564	Csnk1e		TU_71564	0		670	0	484.19	605.319	661.76	355.366	Y	-0.183497	898.572	869.745	737.307	774.994	Y	0.0179055
pT15R04C12B2C_1_56	71564	T15R04C12B2C	71564	Csnk1e	T15R04C12B2C	TU_71564	0	GGGGCCGCCTCGGTGCACCCGGCGGCCTGCGAAGCGCCCGTCCCCTCCGCGTCCCCGGCC	2591	0	798.108	856.29	704.498	773.201	Y	0.00492654	1288.31	749.518	680.449	1126.98	N	0.227179
pT15R04C12B2C_1_61	71564	T15R04C12B2C	71564	Csnk1e	T15R04C12B2C	TU_71564	0	CGCCTCGGTGCACCCGGCGGCCTGCGAAGCGCCCGTCCCCTCCGCGTCCCCGGCCGCGCC	5797	0	1688.21	1875.63	1652.36	1785.35	Y	-0.00605182	4019.55	1606.16	NULL	NULL	N	NULL
pT08F063BCFA0_1_56	71574	T08F063BCFA0	71574	Hsf4	T08F063BCFA0	TU_71574	0	AGTCTCGGCCGGCCGGGCTCAGCGTTCCAGCCCGGCCGCTGCGGGCTTGTCAAAGCCGCG	7009	0	298.772	233.458	229.419	296.976	N	0.109611	245.79	301.275	305.498	307.263	N	NULL
pT08F063BCFA0_1_61	71574	T08F063BCFA0	71574	Hsf4	T08F063BCFA0	TU_71574	0	CGGCCGGCCGGGCTCAGCGTTCCAGCCCGGCCGCTGCGGGCTTGTCAAAGCCGCGAAAGT	4182	0	35.0627	59.2107	NULL	NULL	N	NULL	91.4321	170.308	75.1197	143.595	N	NULL
pT03R0345B746_1_56	71582	T03R0345B746	71582	Rfxap	T03R0345B746	TU_71582	0	CAACCGTACTCGACAAGCGGCAGCCCGCCGCACGTCCCGGAGCCGAACCGCCAGCACTGC	9844	0	1374.36	1563.24	1635.03	1392.38	Y	-0.0628472	2317.52	1631.42	1372.8	1931.11	N	0.150329
pT03R0345B746_1_61	71582	T03R0345B746	71582	Rfxap	T03R0345B746	TU_71582	0	GTACTCGACAAGCGGCAGCCCGCCGCACGTCCCGGAGCCGAACCGCCAGCACTGCACTGC	2660	0	NULL	NULL	1128.48	980.561	N	NULL	1862.93	1453.12	1211.7	1508.46	N	0.101517
pT05R07FCD7C9_1_56	71643	T05R07FCD7C9	71643	Cutl1	T05R07FCD7C9	TU_71643	0	CGGGCTGGAGAAGGCAGCTCGGAGCGGACCTGACGCGCGCTCCATAACTCCTGGGGCCCC	2023	0	909.101	817.713	545.711	532.306	N	NULL	NULL	NULL	1872.62	1607.52	N	NULL
pT05R07FCD7C9_1_61	71643	T05R07FCD7C9	71643	Cutl1	T05R07FCD7C9	TU_71643	0	TGGAGAAGGCAGCTCGGAGCGGACCTGACGCGCGCTCCATAACTCCTGGGGCCCCTTTGC	8845	0	624.905	569.819	383.585	406.263	N	NULL	1062.19	1426.47	857.948	861.879	N	-0.0630375
pT05R07FCD83C_1_60	71643	T05R07FCD83C	71643	Cutl1	T05R07FCD83C	TU_71643	0	AGCTATCGGTCACCGAGGGGGGAGCCCTGGAAGTCCCTGAGACACGCAGCTAAGTCTGGC	224	0	1208.83	1191.72	1073.46	1164.46	N	0.020765	2631.34	3623.46	2764.33	2367.49	N	-0.103124
pT05R07FCD83C_1_61	71643	T05R07FCD83C	71643	Cutl1	T05R07FCD83C	TU_71643	0	GCTATCGGTCACCGAGGGGGGAGCCCTGGAAGTCCCTGAGACACGCAGCTAAGTCTGGCT	6151	0	1184.96	1147.66	945.738	1041.35	N	0.0278583	2537.13	3560.76	2385.59	2148.43	N	-0.096337
pT05R07FCD8CF_1_56	71643	T05R07FCD8CF	71643	Cutl1	T05R07FCD8CF	TU_71643	0	TCTCCCGCACCTTTTCCCTTCTCCCGGGCCGATCCCGCACTCTGCGCGACCCACCGGTGT	5624	0	681.064	722.706	682.655	802.248	N	0.0221668	516.715	403.728	248.859	460.874	N	0.187395
pT05R07FCD8CF_1_61	71643	T05R07FCD8CF	71643	Cutl1	T05R07FCD8CF	TU_71643	0	CGCACCTTTTCCCTTCTCCCGGGCCGATCCCGCACTCTGCGCGACCCACCGGTGTCCCCC	3127	0	NULL	NULL	549.558	647.795	N	NULL	431.911	401.438	300.061	383.331	N	0.0690701
pT05R07FCD8FD_1_56	71643	T05R07FCD8FD	71643	Cutl1	T05R07FCD8FD	TU_71643	0	CGACCCACCGGTGTCCCCCCGCAAGCCAAGTTTTTCCCTTCCAAAGCTTCCCCCACAACC	547	0	726.973	663.062	680.77	730.007	N	0.0351455	665.869	614.368	532.226	544.399	N	0.0223908
pT05R07FCD8FD_1_61	71643	T05R07FCD8FD	71643	Cutl1	T05R07FCD8FD	TU_71643	0	CACCGGTGTCCCCCCGCAAGCCAAGTTTTTCCCTTCCAAAGCTTCCCCCACAACCCCTTC	4735	0	877.156	790.687	802.811	858.389	N	0.0370713	777.162	762.016	NULL	NULL	N	NULL
pT05R07FCD941_1_51	71643	T05R07FCD941	71643	Cutl1	T05R07FCD941	TU_71643	0	TCCCGGGGAAGTCCCCGGGCGCAAAAAAGGGGGACAGATCCAGCTCCGCAGTCACTTTCA	6690	0	852.163	780.448	660.824	656.07	N	0.0175219	1719.4	2367.24	1567.85	1388.58	N	-0.095799
pT05R07FCD941_1_57	71643	T05R07FCD941	71643	Cutl1	T05R07FCD941	TU_71643	0	GGAAGTCCCCGGGCGCAAAAAAGGGGGACAGATCCAGCTCCGCAGTCACTTTCACGCAGA	7299	0	1404.95	1342.29	1165.89	1224.55	N	0.0205671	2948.29	4039.62	3150.86	2730.38	N	-0.0994879
pT05R07FCDA56_1_31	71643	T05R07FCDA56	71643	Cutl1	T05R07FCDA56	TU_71643	0	AGCTCCAAGCCACCCGCCGTCTTCACGACAAGGGGCCACCCGCCAGCCTGGCCGTCGCCG	4944	0	540.351	560.025	580.126	564.595	N	-0.0136587	771.177	787.03	693.223	712.315	N	0.00148073
pT05R07FCDA56_1_36	71643	T05R07FCDA56	71643	Cutl1	T05R07FCDA56	TU_71643	0	CAAGCCACCCGCCGTCTTCACGACAAGGGGCCACCCGCCAGCCTGGCCGTCGCCGCCACC	7480	0	869.136	912.727	986.58	961.577	N	-0.0162005	1697.62	1092.56	951.618	1412.35	N	0.181438
pT05R07FCDAC0_1_6	71643	T05R07FCDAC0	71643	Cutl1	T05R07FCDAC0	TU_71643	0	GGCCGATCTGACCCTCCCCCGGAGCCGGCGGCACCACAGCGCCACCAGCTCCAGCTCCGC	956	0	918.575	911.984	845.03	944.559	N	0.0257423	1460.61	1802.89	1486.86	1321.73	N	-0.0712812
pT05R07FCDAC0_1_7	71643	T05R07FCDAC0	71643	Cutl1	T05R07FCDAC0	TU_71643	0	GCCGATCTGACCCTCCCCCGGAGCCGGCGGCACCACAGCGCCACCAGCTCCAGCTCCGCC	9535	0	821.317	849.47	803.029	838.742	N	0.00213005	1114.59	1325.01	1062.61	998.637	N	-0.0510376
pT05R07FCDDD3_1_60	71643	T05R07FCDDD3	71643	Cutl1	T05R07FCDDD3	TU_71643	0	TTCCAATATTGAAACATCGATCCCACATTGGCCGCCATCTTGAGACATATTGAGACGGAG	6272	0	1261.67	2337.48	2871.52	1283.39	Y	-0.308778	NULL	NULL	524.195	917.192	N	NULL
pT05R07FCDDD3_1_61	71643	T05R07FCDDD3	71643	Cutl1	T05R07FCDDD3	TU_71643	0	TCCAATATTGAAACATCGATCCCACATTGGCCGCCATCTTGAGACATATTGAGACGGAGT	6717	0	1276.45	2365.93	2766.32	1371.64	Y	-0.286328	1302.78	577.636	609.98	963.034	Y	0.275772
pT01F0904C123_1_56	71714	T01F0904C123	71714	Ivns1abp	T01F0904C123	TU_71714	0	ATGAATTTCTTCTGTGATAATCATGCATCATAATCTGCCGACCTCACGCGCGTCCCGAAC	9719	0	882.122	1168.88	1261.71	899.729	Y	-0.134545	699.652	243.279	273.674	513.203	Y	0.365916
pT01F0904C123_1_61	71714	T01F0904C123	71714	Ivns1abp	T01F0904C123	TU_71714	0	TTTCTTCTGTGATAATCATGCATCATAATCTGCCGACCTCACGCGCGTCCCGAACACACT	2618	0	998.93	1315.98	1481.3	1145.76	Y	-0.115632	1094.17	435.555	589.445	832.442	N	NULL
pT01F0904D3CB_1_60	71714	T01F0904D3CB	71714	Ivns1abp	T01F0904D3CB	TU_71714	0	AAATGTGTCACTGAGAACGCAAATGATCCAAAGACAAAGAAGGAGTGTTGAAACAAAGCA	9950	0	1536.42	1912.3	1795.97	1413.25	Y	-0.0995648	1814.77	2012.62	NULL	NULL	N	NULL
pT01F0904D3CB_1_61	71714	T01F0904D3CB	71714	Ivns1abp	T01F0904D3CB	TU_71714	0	AATGTGTCACTGAGAACGCAAATGATCCAAAGACAAAGAAGGAGTGTTGAAACAAAGCAC	4517	0	1701.01	2173.73	2064.07	1706.02	Y	-0.0946195	1938.28	2144.84	1802.11	1824.01	Y	-0.0193661
pT07R069B6E3A_1_14	71727	T07R069B6E3A	71727	Arhgap17	T07R069B6E3A	TU_71727	0	TTCTCAGCTCTGCCGACAGTCTGATTGGCCAGCTGCTTCATGCGGTTGAATTGCTTCTTC	8682	0	690.926	976.815	1034.07	717.408	Y	-0.154582	1204.27	299.238	217.483	866.132	Y	0.602433
pT07R069B6E3A_1_15	71727	T07R069B6E3A	71727	Arhgap17	T07R069B6E3A	TU_71727	0	TCTCAGCTCTGCCGACAGTCTGATTGGCCAGCTGCTTCATGCGGTTGAATTGCTTCTTCA	4383	0	1081.31	1567.25	1682.07	1115.02	Y	-0.169874	1788.35	478.005	474.411	1438.74	Y	0.527424
A_51_P187704as	71729		71729	Dscr1l1		TU_71729	0		8367	0	500.143	688.214	752.774	617.143	Y	-0.112454	628.541	707.266	656.385	668.381	Y	-0.0216919
A_65_P19296as	71729		71729	Dscr1l1		TU_71729	0		2977	0	NULL	NULL	NULL	NULL	N	NULL	52.8796	106.517	104.703	96.5209	N	NULL
pT17F02802885_1_56	71729	T17F02802885	71729	Dscr1l1	T17F02802885	TU_71729	0	CGGGCTGTGCCTCCTGATGGTGCTCCCGCAACCTCCACCGCCGTCACCCGGGACAAAGCG	6735	0	498.468	736.692	858.384	693.634	N	-0.1311	1088.03	674.756	512.547	865.599	N	0.21754
pT17F02802885_1_61	71729	T17F02802885	71729	Dscr1l1	T17F02802885	TU_71729	0	TGTGCCTCCTGATGGTGCTCCCGCAACCTCCACCGCCGTCACCCGGGACAAAGCGGCTCC	5166	0	904.125	1173.62	1276.23	1082.08	N	-0.0924846	1251.83	863.446	559.387	1146.95	N	0.236571
pT17F02827238_1_41	71729	T17F02827238	71729	Dscr1l1	T17F02827238	TU_71729	0	GGGGGTGGGGTGCCAAGAGAGCGAGCTGAGCCTAGGGAGACTCAGGCACCTGGAGCCTGC	4242	0	2202.7	2024	1720.38	1780.42	N	0.0258212	4585.03	6017.21	4488.18	4003.23	N	-0.0838567
pT17F02827238_1_61	71729	T17F02827238	71729	Dscr1l1	T17F02827238	TU_71729	0	GCGAGCTGAGCCTAGGGAGACTCAGGCACCTGGAGCCTGCTCCCCGCTGCAAGCGCCTCT	3214	0	586.118	607.053	535.557	529.81	N	-0.00996336	1018.12	1321.46	972.308	917.029	N	-0.069337
pT16R05BD90A4_1_54	71744	T16R05BD90A4	71744	Erg	T16R05BD90A4	TU_71744	0	ATCGGGACCTTCAAGACCCCAGCGCCCTCCTACATGTTGTCCCCATTCCGACAGCCTGAA	1090	0	847.062	843.041	771.279	831.194	N	0.0172789	877.486	960.632	835.065	825.956	N	-0.0220404
pT16R05BD90A4_1_59	71744	T16R05BD90A4	71744	Erg	T16R05BD90A4	TU_71744	0	GACCTTCAAGACCCCAGCGCCCTCCTACATGTTGTCCCCATTCCGACAGCCTGAAAACTA	1074	0	NULL	NULL	796.192	839.179	N	NULL	917.819	1056.17	751.906	787.223	N	-0.0205207
pT06R02E1E422_1_41	71751	T06R02E1E422	71751	Zfp467	T06R02E1E422	TU_71751	0	CCTGCCCTTTCGCACTGGACCCTTCCTCTATCCCGAGGAACCCTACTCCCGCTCCTGGGG	229	0	1063.93	1002	1069.77	1128.81	N	0.0246878	757.832	688.375	538.444	689.339	N	0.0745201
pT06R02E1E422_1_61	71751	T06R02E1E422	71751	Zfp467	T06R02E1E422	TU_71751	0	CCTTCCTCTATCCCGAGGAACCCTACTCCCGCTCCTGGGGATCCTCCCCGCAGGCCCCTC	7157	0	700.905	668.405	615.507	714.764	N	0.0427747	447.617	431.32	284.227	375.438	N	0.0684894
pT06R02E1E5AF_1_56	71751	T06R02E1E5AF	71751	Zfp467	T06R02E1E5AF	TU_71751	0	TTTGCACAATGGCGCCGGCTGCCTGCAGCTTGGGTGCGGGCTGCCCGAAAGACTCCGGGA	5998	0	430.195	212.662	324.419	486.617	N	NULL	228.631	327.37	304.039	182.241	N	-0.189094
pT06R02E1E5AF_1_61	71751	T06R02E1E5AF	71751	Zfp467	T06R02E1E5AF	TU_71751	0	ACAATGGCGCCGGCTGCCTGCAGCTTGGGTGCGGGCTGCCCGAAAGACTCCGGGACTGAC	5405	0	570.002	412.144	399.758	612.726	Y	0.163148	367.868	487.447	NULL	NULL	N	NULL
pT06R02E1E6A8_1_60	71751	T06R02E1E6A8	71751	Zfp467	T06R02E1E6A8	TU_71751	0	CTGAGGGCAAGATGCCCGGAGTGTGGAGATGGAAAGTGGGAGCTTAGGACCGAGGAAGGG	8203	0	1704.91	1434.99	1313.52	1660.65	N	0.0883468	2861.59	4003.85	3197.62	2681.47	N	-0.111162
pT06R02E1E6A8_1_61	71751	T06R02E1E6A8	71751	Zfp467	T06R02E1E6A8	TU_71751	0	TGAGGGCAAGATGCCCGGAGTGTGGAGATGGAAAGTGGGAGCTTAGGACCGAGGAAGGGC	7457	0	1599.6	1408.82	1344.49	1617.6	N	0.067735	2960.33	4077.52	3129.99	2617.96	N	-0.108318
pT06R02E1E6CA_1_33	71751	T06R02E1E6CA	71751	Zfp467	T06R02E1E6CA	TU_71751	0	CAAGATGCCCGGAGTGTGGAGATGGAAAGTGGGAGCTTAGGACCGAGGAAGGGCAGAGGG	6901	0	2348.22	2030.16	1903.21	2252.54	N	0.068197	4945.56	6501.63	5409.59	4683.54	N	-0.0906985
pT06R02E1E6CA_1_34	71751	T06R02E1E6CA	71751	Zfp467	T06R02E1E6CA	TU_71751	0	AAGATGCCCGGAGTGTGGAGATGGAAAGTGGGAGCTTAGGACCGAGGAAGGGCAGAGGGG	7740	0	2925.99	2583.22	2398.9	2778.89	N	0.0589849	6016.69	8026.83	6918.06	5879.8	N	-0.0979043
T17F01FD8C8A_60	71752	T17F01FD8C8A	71752	Bat8	T17F01FD8C8A	TU_71752	0	GAGCCGCTGCGGGCCTCTTGGCCATTTTTGCCCCCCAGAATGGCCCTGGAGGTCCAGAAC	9376	0	406.593	386.908	415.693	513.497	N	0.0566581	417.179	450.808	529.037	416.62	N	NULL
T17F01FD8C8A_61	71752	T17F01FD8C8A	71752	Bat8	T17F01FD8C8A	TU_71752	0	AGCCGCTGCGGGCCTCTTGGCCATTTTTGCCCCCCAGAATGGCCCTGGAGGTCCAGAACT	4811	0	513.556	390.524	417.266	513.521	N	0.104543	368.397	441.459	417.149	373.716	N	-0.0631622
T17F01FDCAD0_54	71752	T17F01FDCAD0	71752	Bat8	T17F01FDCAD0	TU_71752	0	TTGTGACCAGACTCTCCCGAGGCTCTGCGGGAAGTGGGATGCAGCCTGCCCAGGGCCTAG	542	0	325.147	490.58	365.664	284.229	N	-0.144022	704.608	843.558	566.05	607.737	N	-0.0236529
T17F01FDCAD0_59	71752	T17F01FDCAD0	71752	Bat8	T17F01FDCAD0	TU_71752	0	ACCAGACTCTCCCGAGGCTCTGCGGGAAGTGGGATGCAGCCTGCCCAGGGCCTAGTATAC	1881	0	486.496	905.346	870.721	428.634	N	-0.288764	950.273	1169.08	876.924	812.847	N	-0.0614751
pT12F04D2CBC7_1_46	71755	T12F04D2CBC7	71755	Jundm2	T12F04D2CBC7	TU_71755	0	CCCAGGCATCATAGCAGGAGGAGTGGCAGGCCGGCCTGGAGGGGCTTCACCTCCCCCGCC	7791	0	1060.47	893.865	885.26	1040.51	N	0.072199	1851.9	2524.78	2037.86	1746.03	N	-0.100864
pT12F04D2CBC7_1_51	71755	T12F04D2CBC7	71755	Jundm2	T12F04D2CBC7	TU_71755	0	GCATCATAGCAGGAGGAGTGGCAGGCCGGCCTGGAGGGGCTTCACCTCCCCCGCCGCCGG	7803	0	1029.01	840.017	869.641	922.01	N	0.0567637	1874.82	2429.07	2074.8	1762.87	N	-0.0916193
pT12F04D2CC2D_1_56	71755	T12F04D2CC2D	71755	Jundm2	T12F04D2CC2D	TU_71755	0	CCCTGAGTGGCGGGGAGGGGTCGGGAATGCGGAACCGGCCGAGCTGCCAGCTCCACACGT	7863	0	2047.33	1993.24	1826.44	1881.62	N	0.0122765	5511.02	7068.66	5296.19	4772.89	N	-0.076644
pT12F04D2CC2D_1_61	71755	T12F04D2CC2D	71755	Jundm2	T12F04D2CC2D	TU_71755	0	AGTGGCGGGGAGGGGTCGGGAATGCGGAACCGGCCGAGCTGCCAGCTCCACACGTCAGAG	6664	0	2391.23	2228.69	1971.04	2022.25	N	0.0208555	6240.35	8226.39	6710.27	5854.64	N	-0.0896199
pT12F04D2CCDF_1_1	71755	T12F04D2CCDF	71755	Jundm2	T12F04D2CCDF	TU_71755	0	GGAGGCGGCGGCCCCGGGCCCAGAACCCTGCTGCAGGCGCGGTGCCCACTCCGCGCTGCT	4259	0	1103.86	1242.32	1248.19	1150.42	N	-0.0433718	1943.55	2567.08	1743.36	1724.38	N	-0.0627986
T05R0670F101_53	71774	T05R0670F101	71774	Ep400	T05R0670F101	TU_71774	0	TGGGCAGAAGACAAGTGAATCAGGGTCAGGACAAGGCTTCTACAGGTTCAGAGTGCCCAA	6609	0	1258.14	1171.28	927.714	1046.41	N	0.0416785	3139.87	4332.78	3033.51	2490.12	N	-0.11279
T05R0670F101_58	71774	T05R0670F101	71774	Ep400	T05R0670F101	TU_71774	0	AGAAGACAAGTGAATCAGGGTCAGGACAAGGCTTCTACAGGTTCAGAGTGCCCAATTCCA	7110	0	1114.18	1015.03	947.177	1016.09	N	0.0354876	2382.89	3225.71	2553.71	2183.7	N	-0.0997504
pT10R01D36670_1_55	71795	T10R01D36670	71795	Hey2	T10R01D36670	TU_71795	0	GTCCAGGTCGCTTTCGGAGGTCGTTTCCTCACAAGGGCGCTTCATCGCGACGAAGGAGGA	8519	0	760.161	884.478	952.048	914.698	N	-0.0415812	1354.23	1810.34	1508.46	1329.45	N	-0.0904639
pT10R01D36670_1_61	71795	T10R01D36670	71795	Hey2	T10R01D36670	TU_71795	0	GTCGCTTTCGGAGGTCGTTTCCTCACAAGGGCGCTTCATCGCGACGAAGGAGGAGCAGCT	3675	0	529.134	642.38	623.934	562.202	N	-0.0647366	1125.9	1447.35	1190.9	1094.6	N	-0.0728464
pT10R01D366EB_1_56	71795	T10R01D366EB	71795	Hey2	T10R01D366EB	TU_71795	0	CGGCTTCTGCAGGCGCCGCTCCCTCGGCGGCGCGGTCGGCTCCTGGAGGTTCTTTCCCAC	7867	0	236.733	434.877	374.238	324.435	N	-0.163064	327.264	379.701	296.36	308.387	N	-0.0236336
pT10R01D366EB_1_61	71795	T10R01D366EB	71795	Hey2	T10R01D366EB	TU_71795	0	TCTGCAGGCGCCGCTCCCTCGGCGGCGCGGTCGGCTCCTGGAGGTTCTTTCCCACGCTGC	6258	0	234.671	370.186	431.87	486.988	N	NULL	452.012	508.222	NULL	NULL	N	NULL
pT05R0478FC66_1_54	71812	T05R0478FC66	71812	Clock	T05R0478FC66	TU_71812	0	ATCAACAACGCCTGTAAAAGTTTCTTCTTGTGCTTTTCTTTCACGTGCCTGAGGCTCCGG	3831	0	792.554	852.332	873.746	811.218	N	-0.0319139	408.587	302.7	367.353	337.555	N	NULL
pT05R0478FC66_1_59	71812	T05R0478FC66	71812	Clock	T05R0478FC66	TU_71812	0	CAACGCCTGTAAAAGTTTCTTCTTGTGCTTTTCTTTCACGTGCCTGAGGCTCCGGCTTCC	2670	0	613.771	668.153	764.987	690.13	N	-0.0407965	248.511	215.768	176.752	234.342	N	0.0919225
pT05R0478FCD2_1_56	71812	T05R0478FCD2	71812	Clock	T05R0478FCD2	TU_71812	0	GAGCGGCGACAGCCGGGACACGCCACGGCTCCGGGAGCCGGCAGCACCAGGGGCGGCGAG	1039	0	489.523	511.123	887.349	503.277	N	NULL	994.817	1213.58	960.586	894.856	N	-0.0585545
pT05R0478FCD2_1_61	71812	T05R0478FCD2	71812	Clock	T05R0478FCD2	TU_71812	0	GCGACAGCCGGGACACGCCACGGCTCCGGGAGCCGGCAGCACCAGGGGCGGCGAGTGCGC	9241	0	NULL	NULL	469.344	504.184	N	NULL	1498.13	1996.18	1335.73	1230.72	N	-0.0801039
pT05R0478FCFE_1_56	71812	T05R0478FCFE	71812	Clock	T05R0478FCFE	TU_71812	0	CACCAGGGGCGGCGAGTGCGCGCCCCCGACCCACCCCTCAAAATTCACCGCTACCGCCGC	429	0	719.21	666.542	643.077	678.481	N	0.0281511	721.511	639.71	565.108	601.431	N	0.039657
pT05R0478FCFE_1_61	71812	T05R0478FCFE	71812	Clock	T05R0478FCFE	TU_71812	0	GGGGCGGCGAGTGCGCGCCCCCGACCCACCCCTCAAAATTCACCGCTACCGCCGCGCTCC	2939	0	880.474	796.484	836.883	894.982	N	0.0363447	918.067	903.913	760.639	835.23	N	0.0236875
pT05R0478FD1A_1_56	71812	T05R0478FD1A	71812	Clock	T05R0478FD1A	TU_71812	0	ACCCACCCCTCAAAATTCACCGCTACCGCCGCGCTCCTCCCCCTCCCGGCCTTCCCCTCC	6392	0	11515	12458.1	13631.2	13349.3	N	-0.0216313	20601.2	12210.5	11172.2	17416.8	N	0.209995
pT05R0478FD1A_1_61	71812	T05R0478FD1A	71812	Clock	T05R0478FD1A	TU_71812	0	CCCCTCAAAATTCACCGCTACCGCCGCGCTCCTCCCCCTCCCGGCCTTCCCCTCCTCCAC	5194	0	17624	19944.8	19128.7	19147.8	N	-0.0266453	23917.2	16099.5	NULL	NULL	N	NULL
pT05R0478FD6E_1_55	71812	T05R0478FD6E	71812	Clock	T05R0478FD6E	TU_71812	0	TGGGAATCGTTGCCCTAGTCCAATCAACAACGCCTGTAAAAGTTTCTTCTTGTGCTTTTC	3487	0	1765.48	1824.05	2018.67	1836.81	N	-0.0275869	1079.91	1080.7	NULL	NULL	N	NULL
pT05R0478FD6E_1_60	71812	T05R0478FD6E	71812	Clock	T05R0478FD6E	TU_71812	0	ATCGTTGCCCTAGTCCAATCAACAACGCCTGTAAAAGTTTCTTCTTGTGCTTTTCTTTCA	9396	0	1604.43	1574.79	1648.58	1513.84	N	-0.0144672	973.137	1017.91	940.035	863.79	N	-0.0281355
pT05R0478FDE3_1_56	71812	T05R0478FDE3	71812	Clock	T05R0478FDE3	TU_71812	0	GGTTTCCTCTCTCCAGCCGGTAGCCGCCAGCCGAGTCCGTGATTGCGCTGCCTCCCGGCG	8778	0	1872.53	1812.78	1967.16	2091.38	N	0.0203384	1371.71	1459.82	NULL	NULL	N	NULL
pT05R0478FDE3_1_61	71812	T05R0478FDE3	71812	Clock	T05R0478FDE3	TU_71812	0	CCTCTCTCCAGCCGGTAGCCGCCAGCCGAGTCCGTGATTGCGCTGCCTCCCGGCGCATGC	10122	0	1809	1880.07	2133.05	2269.76	N	0.00512204	1491.16	1491.99	1179.37	1268.32	N	0.0156691
pT05R0478FE0B_1_41	71812	T05R0478FE0B	71812	Clock	T05R0478FE0B	TU_71812	0	GCCAGCCGAGTCCGTGATTGCGCTGCCTCCCGGCGCATGCGTCGTGGGCGCGGGGCTCCG	5172	0	1176.33	1053.26	1108.46	1255.62	N	0.0510646	1324.69	1588.43	1360.06	1203.73	N	-0.0659427
pT05R0478FE0B_1_61	71812	T05R0478FE0B	71812	Clock	T05R0478FE0B	TU_71812	0	CGCTGCCTCCCGGCGCATGCGTCGTGGGCGCGGGGCTCCGCGGCCGGCCAGGCTCTGCAC	3057	0	352.199	388.934	298.747	403.071	N	0.0434953	522.133	564.129	431.794	449.107	N	-0.00826252
pT18R03F63869_1_60	71816	T18R03F63869	71816	Rax	T18R03F63869	TU_71816	0	TAGCCTCAGGGTAACTGGAGCTTTGGTGCTAAAGGCCCGCAGCGCTCTAGTCTGGGACTC	4046	0	278.568	304.451	234.801	272.989	N	0.0134306	628.499	841.659	549.296	568.413	N	-0.055987
pT18R03F63869_1_61	71816	T18R03F63869	71816	Rax	T18R03F63869	TU_71816	0	AGCCTCAGGGTAACTGGAGCTTTGGTGCTAAAGGCCCGCAGCGCTCTAGTCTGGGACTCC	9835	0	554.257	521.501	458.923	519.241	N	0.0400428	1073.44	1455.12	899.522	983.569	N	-0.0466632
pT06R0551A3F9_1_56	71822	T06R0551A3F9	71822	Mcm2	T06R0551A3F9	TU_71822	0	CTAGATGCTGAGAGAGACTCAGAAGACTCCGCCATGTCTGCGCTAGCTCCACCGCACCAG	7325	0	571.837	1697.42	1925.51	567.696	N	-0.501474	4948.24	1086.64	818.592	4172.61	N	0.682853
pT06R0551A3F9_1_61	71822	T06R0551A3F9	71822	Mcm2	T06R0551A3F9	TU_71822	0	TGCTGAGAGAGACTCAGAAGACTCCGCCATGTCTGCGCTAGCTCCACCGCACCAGCTGCC	5602	0	503.414	1527.93	1854.05	513.477	N	-0.519889	NULL	NULL	802.149	4291.71	N	NULL
pT03F012D164A_1_56	71846	T03F012D164A	71846	Smarca3	T03F012D164A	TU_71846	0	TCAGAACCGCCAGGCCGCGTCCGCCCGGTGAGACGTGTCCACACCACTCCTTCCTGCAAC	4376	0	1027.69	1190.91	1215.43	1159.8	N	-0.0421809	1537.27	1303.36	1038.1	1242.25	N	0.0748256
pT03F012D164A_1_61	71846	T03F012D164A	71846	Smarca3	T03F012D164A	TU_71846	0	ACCGCCAGGCCGCGTCCGCCCGGTGAGACGTGTCCACACCACTCCTTCCTGCAACAGTCT	7064	0	1292.05	1501.61	1540.95	1475.62	N	-0.0420457	1831.6	1636.82	1254.75	1539.59	N	0.068839
pT05F01BBA688_1_54	71853	T05F01BBA688	71853	Cenpa	T05F01BBA688	TU_71853	0	GAACGCGAGCAAGCCCAAGGTGCGCGTCAGGACCGCCAGAACTCGGTCGCCAGCAGTTCA	5920	0	913.878	1481.92	1612.99	858.828	N	-0.241832	2485.94	2097.09	1512.47	2029.41	N	0.100777
pT05F01BBA688_1_59	71853	T05F01BBA688	71853	Cenpa	T05F01BBA688	TU_71853	0	CGAGCAAGCCCAAGGTGCGCGTCAGGACCGCCAGAACTCGGTCGCCAGCAGTTCAAAAAA	7211	0	773.213	1446.75	1623.87	802.488	N	-0.289103	2255.86	1395.65	1144.56	1959.44	N	0.221017
T05R015B1C0A_55	71855	T05R015B1C0A	71855	Kcnh2	T05R015B1C0A	TU_71855	0	AAACTGAGGCTTTGAGTAGGAAGAGTCACTCAAGGTCATCTGGCAGTCAGTGGCAGAGGC	2244	0	518.446	537.73	499.593	513.401	N	-0.00201044	1239.63	1590.25	1339.63	1173.35	N	-0.082866
T05R015B1C0A_60	71855	T05R015B1C0A	71855	Kcnh2	T05R015B1C0A	TU_71855	0	GAGGCTTTGAGTAGGAAGAGTCACTCAAGGTCATCTGGCAGTCAGTGGCAGAGGCGGGGC	8776	0	1129.56	893.334	NULL	NULL	N	NULL	2370.14	2995.16	2307.28	1808.75	N	-0.103683
T05R015B1FB3_56	71855	T05R015B1FB3	71855	Kcnh2	T05R015B1FB3	TU_71855	0	TTGGTCCTATGCCAGTGGTCCCTGGCACCAAGCCTTGTCCCCTTGGCTCCTGGCGTAAGT	2037	0	NULL	NULL	825.962	878.419	N	NULL	NULL	NULL	NULL	NULL	N	NULL
T05R015B1FB3_61	71855	T05R015B1FB3	71855	Kcnh2	T05R015B1FB3	TU_71855	0	CCTATGCCAGTGGTCCCTGGCACCAAGCCTTGTCCCCTTGGCTCCTGGCGTAAGTCTCAG	3778	0	869.145	789.686	NULL	NULL	N	NULL	561.132	597.333	392.327	391.703	N	NULL
pT02F09BFE202_1_56	71859	T02F09BFE202	71859	Hnf4a	T02F09BFE202	TU_71859	0	GGCCCACACACAGCAGCAAAGGGGCCACCGGGAGCCAGTCCACCAGGAAGGCAGTGAGCA	9838	0	2210.04	2067.07	1840.37	1939.93	N	0.0259639	6410.73	5663.24	4526.52	5637.4	N	0.0745786
pT02F09BFE202_1_61	71859	T02F09BFE202	71859	Hnf4a	T02F09BFE202	TU_71859	0	ACACACAGCAGCAAAGGGGCCACCGGGAGCCAGTCCACCAGGAAGGCAGTGAGCACAGCC	9149	0	1795.6	1810.21	NULL	NULL	N	NULL	6640.39	5692.19	4551.87	5757.38	N	0.0844745
pT02F09C07E52_1_56	71859	T02F09C07E52	71859	Hnf4a	T02F09C07E52	TU_71859	0	CATTGGTTGGACCCCTTGCCTCAGCAGCCCCCAAGTCTCACCAAGGTGGACAACCCAGCT	690	0	NULL	NULL	747.375	823.039	N	NULL	NULL	NULL	715.903	617.272	N	NULL
pT02F09C07E52_1_61	71859	T02F09C07E52	71859	Hnf4a	T02F09C07E52	TU_71859	0	GTTGGACCCCTTGCCTCAGCAGCCCCCAAGTCTCACCAAGGTGGACAACCCAGCTGACAT	1226	0	840.907	913.911	1034.32	1038.89	N	-0.0171193	929.948	1077.44	NULL	NULL	N	NULL
pT02F09C07F52_1_56	71859	T02F09C07F52	71859	Hnf4a	T02F09C07F52	TU_71859	0	AACTGTCCTCTGGGAGACTCAGCCTGGCGTCCTGGCCTAGCCTCTGCAGAGGGTGGAGGC	70	0	645.828	515.211	482.29	648.542	N	0.113381	676.416	831.764	858.808	716.251	N	-0.0843086
pT02F09C07F52_1_61	71859	T02F09C07F52	71859	Hnf4a	T02F09C07F52	TU_71859	0	TCCTCTGGGAGACTCAGCCTGGCGTCCTGGCCTAGCCTCTGCAGAGGGTGGAGGCTCTGT	4124	0	439.938	347.258	226.963	341.898	N	NULL	624.571	777.933	471.699	485.901	N	-0.0412387
pT02F09C07F8C_1_56	71859	T02F09C07F8C	71859	Hnf4a	T02F09C07F8C	TU_71859	0	CCGTCCCCGCCCTCCTCCTGCCTCCTCCCAGGTCCCTTCTCTGCCTTCCTCTCTTTCAAA	7772	0	50032.5	65682.2	NULL	NULL	N	NULL	42972.1	43920.7	37895.2	35903.4	N	-0.0164655
pT02F09C07F8C_1_61	71859	T02F09C07F8C	71859	Hnf4a	T02F09C07F8C	TU_71859	0	CCCGCCCTCCTCCTGCCTCCTCCCAGGTCCCTTCTCTGCCTTCCTCTCTTTCAAACTGTC	3339	0	57571.4	78481.7	77249.4	69583.5	N	-0.0899748	46220.3	49967.3	NULL	NULL	N	NULL
pT02F09C07FCF_1_56	71859	T02F09C07FCF	71859	Hnf4a	T02F09C07FCF	TU_71859	0	GCCTTAGCCCCCTGTCCTGCCCGGCCCAGGATGCCACCCAAGCCCCTGGGCTGAGCCCCA	1745	0	2429.4	1502.13	1577.72	2567.68	N	0.21015	1376.11	1827.27	1513.39	1257.37	N	-0.101819
pT02F09C07FCF_1_61	71859	T02F09C07FCF	71859	Hnf4a	T02F09C07FCF	TU_71859	0	AGCCCCCTGTCCTGCCCGGCCCAGGATGCCACCCAAGCCCCTGGGCTGAGCCCCAGCCCC	6029	0	2597.38	1718.59	1916.22	3077.39	N	0.192551	1907.62	2452.03	2084.17	1713.7	N	-0.0970165
T02F09C09033_55	71859	T02F09C09033	71859	Hnf4a	T02F09C09033	TU_71859	0	AGCTGGGGGCTATGCCCTGTTCCTCTCAGTGTCAGATGGCTTTTGGAGTCTCAGTTTCCG	7278	0	NULL	NULL	224.295	278.227	N	NULL	289.329	343.984	289.358	291.366	N	-0.036072
T02F09C09033_60	71859	T02F09C09033	71859	Hnf4a	T02F09C09033	TU_71859	0	GGGGCTATGCCCTGTTCCTCTCAGTGTCAGATGGCTTTTGGAGTCTCAGTTTCCGGTCTA	6441	0	152.786	156.568	234.935	260.486	N	NULL	237.371	295.125	251.492	287.762	N	NULL
A_51_P517075as	71871		71871	Serpinf1		TU_71871	0		2972	0	501.122	346.054	336.95	508.919	Y	0.169941	NULL	NULL	383.438	385.352	N	NULL
A_65_P12523as	71871		71871	Serpinf1		TU_71871	0		2579	0	4326.04	999.431	NULL	NULL	N	NULL	NULL	NULL	799.539	383.242	N	NULL
pT11R0478F1CF_1_41	71871	T11R0478F1CF	71871	Serpinf1	T11R0478F1CF	TU_71871	0	GGCTCCAGTCCAGAGGAGTAGCACCAGGGCCTGCATCCCGGAACTGTGGTTGCGGCAGCT	5667	0	26979.3	5462.94	6058.49	26623.6	Y	0.668254	2122.69	9789.06	9871.5	1982.13	Y	-0.680553
pT11R0478F1CF_1_61	71871	T11R0478F1CF	71871	Serpinf1	T11R0478F1CF	TU_71871	0	GCACCAGGGCCTGCATCCCGGAACTGTGGTTGCGGCAGCTTCTCTCACAGCCTGCACTCT	387	0	23102.3	4418.42	4994.27	22325.7	Y	0.684361	873.618	7435.79	8294.89	831.217	Y	-0.964551
pT11R0478F1CF_1_61dup	71871	T11R0478F1CF	71871	Serpinf1	T11R0478F1CF	TU_71871	0	GCACCAGGGCCTGCATCCCGGAACTGTGGTTGCGGCAGCTTCTCTCACAGCCTGCACTCT	10259	0	NULL	NULL	NULL	NULL	N	NULL	757.086	6817.96	NULL	NULL	N	NULL
pT11R01C9B2CB_1_52	71873	T11R01C9B2CB	71873	Spnb2	T11R01C9B2CB	TU_71873	0	TAGTGTCAGGAAATCGGTCCATCGTCTCTGGAGAGCACAGGAAATATTGTGTAAGCACCA	6160	0	659.388	751.245	822.639	727.728	Y	-0.0549402	1026.3	1189.92	969.642	871.374	Y	-0.055326
pT11R01C9B2CB_1_57	71873	T11R01C9B2CB	71873	Spnb2	T11R01C9B2CB	TU_71873	0	TCAGGAAATCGGTCCATCGTCTCTGGAGAGCACAGGAAATATTGTGTAAGCACCACTGCC	2514	0	707.568	813.896	755.376	676.906	Y	-0.0542178	1046.67	1171.3	917.887	873.805	Y	-0.0351167
pT01R0A0A7D70_1_56	71886	T01R0A0A7D70	71886	Pbx1	T01R0A0A7D70	TU_71886	0	CGGGGTGTCCGGCCATCCCGACCCCAGCGTGGGAATGCATCAGCCTCGGCTGCTCGTCCA	3302	0	533.609	738.702	738.284	524.659	N	-0.144796	962.868	1107.37	NULL	NULL	N	NULL
pT01R0A0A7D70_1_61	71886	T01R0A0A7D70	71886	Pbx1	T01R0A0A7D70	TU_71886	0	TGTCCGGCCATCCCGACCCCAGCGTGGGAATGCATCAGCCTCGGCTGCTCGTCCATCTCT	6744	0	582.015	879.259	893.31	576.31	N	-0.184764	833.439	804.929	549.957	662.779	N	0.0480786
pT01R0A0A7D9D_1_56	71886	T01R0A0A7D9D	71886	Pbx1	T01R0A0A7D9D	TU_71886	0	TCGGCTGCTCGTCCATCTCTGAAGGCTCCGGCAGCCCCGGCTCTTCCTCTTCGGCTCCTC	7419	0	417.039	813.705	NULL	NULL	N	NULL	613.999	519.234	252.612	463.92	N	NULL
pT01R0A0A7D9D_1_61	71886	T01R0A0A7D9D	71886	Pbx1	T01R0A0A7D9D	TU_71886	0	TGCTCGTCCATCTCTGAAGGCTCCGGCAGCCCCGGCTCTTCCTCTTCGGCTCCTCGGATC	8859	0	NULL	NULL	1652.71	840.253	N	NULL	NULL	NULL	545.269	809.226	N	NULL
pT01R0A0A7DDA_1_53	71886	T01R0A0A7DDA	71886	Pbx1	T01R0A0A7DDA	TU_71886	0	TCGGATCGGCGCCTGGGAAGCACCGAGGCTTTTTATCCTTCAAGCTGTCTTCAAATCCTT	5578	0	512.013	655.311	671.721	441.268	N	-0.144826	895.285	976.992	637.561	629.652	N	-0.0216754
pT01R0A0A7DDA_1_58	71886	T01R0A0A7DDA	71886	Pbx1	T01R0A0A7DDA	TU_71886	0	TCGGCGCCTGGGAAGCACCGAGGCTTTTTATCCTTCAAGCTGTCTTCAAATCCTTTTCAG	9991	0	441.738	679.818	708.982	443.666	N	-0.195403	744.638	821.155	621.639	616.84	N	-0.022923
pT01R0A0A7E08_1_55	71886	T01R0A0A7E08	71886	Pbx1	T01R0A0A7E08	TU_71886	0	CTTCAAATCCTTTTCAGGATAAACAGGGACCAGGGTTTTAAAAAAAGAAGAAGAAGACCA	4407	0	555.631	683.526	638.778	449.638	N	-0.121228	910.385	1095.13	892.568	883.409	N	-0.0423592
pT01R0A0A7E08_1_60	71886	T01R0A0A7E08	71886	Pbx1	T01R0A0A7E08	TU_71886	0	AATCCTTTTCAGGATAAACAGGGACCAGGGTTTTAAAAAAAGAAGAAGAAGACCAAAAGG	4136	0	751.942	824.79	806.721	675.069	N	-0.0587672	1387.44	1782.8	1497.18	1287.18	N	-0.0872601
pT01R0A0A7E34_1_25	71886	T01R0A0A7E34	71886	Pbx1	T01R0A0A7E34	TU_71886	0	CAGGATAAACAGGGACCAGGGTTTTAAAAAAAGAAGAAGAAGACCAAAAGGGGAAAAAAA	7453	0	1338.77	1384.98	1219.86	1274.2	N	0.00209578	2719.74	4121.63	3054.98	2934.04	N	-0.099042
pT01R0A0A7E34_1_26	71886	T01R0A0A7E34	71886	Pbx1	T01R0A0A7E34	TU_71886	0	AGGATAAACAGGGACCAGGGTTTTAAAAAAAGAAGAAGAAGACCAAAAGGGGAAAAAAAA	1652	0	NULL	NULL	1327.71	1386.9	N	NULL	3241.54	4495.3	3439.05	3002.11	N	-0.100509
pT01R0A0A7ED7_1_60	71886	T01R0A0A7ED7	71886	Pbx1	T01R0A0A7ED7	TU_71886	0	TTCCCACTTGGCGAAAAGAAATCAGAGCCGCCTTTGGGTTTTTCAGTCCGATCTCCTTTG	4836	0	568.433	1041.71	1118.29	492.196	N	-0.309742	808.087	607.653	580.648	669.998	N	0.0929815
pT01R0A0A7ED7_1_61	71886	T01R0A0A7ED7	71886	Pbx1	T01R0A0A7ED7	TU_71886	0	TCCCACTTGGCGAAAAGAAATCAGAGCCGCCTTTGGGTTTTTCAGTCCGATCTCCTTTGC	9814	0	648.314	925.379	1070.54	526.532	N	-0.231357	902.164	770.322	648.144	704.183	N	0.0523137
pT01R0A0A7F04_1_60	71886	T01R0A0A7F04	71886	Pbx1	T01R0A0A7F04	TU_71886	0	GTCCGATCTCCTTTGCAAGGCAGAAATGGGCTCCCGGCGCTTAAATCTGTGGCTTAATCC	1466	0	1032.54	1746.44	1802.75	1047.3	N	-0.232056	2006.34	1715.32	1295.17	1445.68	N	0.0579035
pT01R0A0A7F04_1_61	71886	T01R0A0A7F04	71886	Pbx1	T01R0A0A7F04	TU_71886	0	TCCGATCTCCTTTGCAAGGCAGAAATGGGCTCCCGGCGCTTAAATCTGTGGCTTAATCCT	3148	0	728.165	1324.64	1506.73	759.655	N	-0.278644	1198.34	1041.97	783.779	998.642	N	0.0829687
pT01R0A0A7F46_1_60	71886	T01R0A0A7F46	71886	Pbx1	T01R0A0A7F46	TU_71886	0	AAATATGCATTGATCGGGAGAAAGGAGAGGAAGGCAGGGGGATTGCAATGCAAACTTTCC	3101	0	2933.38	2946.42	2557.39	2562.91	N	-0.000495304	6860.72	8993.42	7473.37	6363.88	N	-0.0936748
pT01R0A0A7F46_1_61	71886	T01R0A0A7F46	71886	Pbx1	T01R0A0A7F46	TU_71886	0	AATATGCATTGATCGGGAGAAAGGAGAGGAAGGCAGGGGGATTGCAATGCAAACTTTCCC	7629	0	2444.25	2462.01	2314.51	2176.25	N	-0.014947	6684.51	8677.47	6533.82	5881.54	N	-0.0794999
pT01R0A0A7FB8_1_56	71886	T01R0A0A7FB8	71886	Pbx1	T01R0A0A7FB8	TU_71886	0	AAGGGGGTGGGCTGTAGCAGAAGCCAGATCACCCCCAGCCGTGGCGGCAGGCAAAGCCCA	6378	0	679.952	1181.15	1044.68	663.211	N	-0.21858	1579.54	1553.94	1373.64	1504.67	N	0.0233315
pT01R0A0A7FB8_1_61	71886	T01R0A0A7FB8	71886	Pbx1	T01R0A0A7FB8	TU_71886	0	GGTGGGCTGTAGCAGAAGCCAGATCACCCCCAGCCGTGGCGGCAGGCAAAGCCCAAGCTC	4119	0	903.605	1336.15	NULL	NULL	N	NULL	1970.29	2142.16	1662.93	1822.6	N	0.00174782
pT01R0A0A7FF2_1_52	71886	T01R0A0A7FF2	71886	Pbx1	T01R0A0A7FF2	TU_71886	0	AGCCCAAGCTCTTTCCTCCTCCGTGTCTCTGCAAACTCCAGCAGCCCCGTCAGCCTCCTG	5944	0	1280.34	2499.04	2643.72	1334.77	N	-0.29363	2266.77	876.999	784.454	2019.21	N	0.411511
pT01R0A0A7FF2_1_61	71886	T01R0A0A7FF2	71886	Pbx1	T01R0A0A7FF2	TU_71886	0	TCTTTCCTCCTCCGTGTCTCTGCAAACTCCAGCAGCCCCGTCAGCCTCCTGCTTTTGTTT	1576	0	804.221	1577.36	1876.65	1061.5	N	-0.270009	1586.84	499.027	302.318	1365.16	N	0.578564
pT06R0064D44C_1_54	71892	T06R0064D44C	71892	Dlx5	T06R0064D44C	TU_71892	0	TTCTACTGCGGCGGCCGCTGCTGCCTGAATTGGCTGTGGAGCTGCTCTGGTCTAAGCAGA	6640	0	NULL	NULL	194.658	92.4213	N	NULL	NULL	NULL	81.615	120.071	N	NULL
pT06R0064D44C_1_59	71892	T06R0064D44C	71892	Dlx5	T06R0064D44C	TU_71892	0	CTGCGGCGGCCGCTGCTGCCTGAATTGGCTGTGGAGCTGCTCTGGTCTAAGCAGACATGG	8045	0	89.3765	344.556	309.859	116.518	N	-0.505404	125.642	209.612	NULL	NULL	N	NULL
pT06R0064D4B7_1_28	71892	T06R0064D4B7	71892	Dlx5	T06R0064D4B7	TU_71892	0	GCTCTGGTCTAAGCAGACATGGCTGTGGGAGCGAGGGAGGAGGAGGAAGAGGAGGCTGGG	5400	0	2931.07	3025.3	2634.64	2770.43	N	0.00404192	7020.74	9775.22	NULL	NULL	N	NULL
pT06R0064D4B7_1_58	71892	T06R0064D4B7	71892	Dlx5	T06R0064D4B7	TU_71892	0	GCGAGGGAGGAGGAGGAAGAGGAGGCTGGGAGTCGTGGAGGCTCTGTCTCCCGCAGGCTG	3076	0	7026.24	6244.49	NULL	NULL	N	NULL	16558.8	40184.4	32372	13874.9	N	-0.376484
pT0XF058A1881_1_55	71894	T0XF058A1881	71894	B430306D02Rik	T0XF058A1881	TU_71894	0	AAATACGTCAGTCGCACACGGGTGACTTGCAGCGCTCCCTGACCCAACCAGAGGCTACCG	2802	0	684.955	720.585	748.521	735.744	N	-0.0147502	898.582	984.404	808.641	825.854	N	-0.0152339
pT0XF058A1881_1_60	71894	T0XF058A1881	71894	B430306D02Rik	T0XF058A1881	TU_71894	0	CGTCAGTCGCACACGGGTGACTTGCAGCGCTCCCTGACCCAACCAGAGGCTACCGGAAGT	768	0	768.345	800.67	789.595	792.186	N	-0.00823736	1072.06	1186.38	935.3	954.072	N	-0.0176855
pT11F0418657F_1_56	71898	T11F0418657F	71898	Per1	T11F0418657F	TU_71898	0	GTCACGCCTCCCTAGCTTATTGGCTCAGAGACGCCAACCCATGCCCCGCTCCGCGTGCAG	4784	0	625.487	590.044	591.02	669.913	N	0.0398747	723.49	718.432	753.979	653.404	N	-0.0295652
pT11F0418657F_1_61	71898	T11F0418657F	71898	Per1	T11F0418657F	TU_71898	0	GCCTCCCTAGCTTATTGGCTCAGAGACGCCAACCCATGCCCCGCTCCGCGTGCAGCCGGC	1455	0	888.325	906.246	864.73	917.45	N	0.00851412	845.261	799.275	677.31	724.084	N	0.026648
pT11F041865FD_1_52	71898	T11F041865FD	71898	Per1	T11F041865FD	TU_71898	0	AGGTAGGACGCCTGTCTCTGAGGGCTGACTAATTTAATCACGACACAGTTCCGAGCGCAC	618	0	4316.19	8243.81	8738.55	4474.06	N	-0.285882	1480.28	2398.89	2064.09	1269.7	Y	-0.210347
pT11F041865FD_1_57	71898	T11F041865FD	71898	Per1	T11F041865FD	TU_71898	0	GGACGCCTGTCTCTGAGGGCTGACTAATTTAATCACGACACAGTTCCGAGCGCACGTAGA	1530	0	4684.86	9326.11	9369.48	5032.35	N	-0.284474	1276.34	2189.2	1842.33	1087.64	N	-0.231598
pT11F0418745C_1_56	71898	T11F0418745C	71898	Per1	T11F0418745C	TU_71898	0	AATTTAATCACGACACCTGGCCGTTCGAGCGCCCTCCATCCGCTTGCCGTTTCGGCCCGC	2436	0	427.003	614.344	745.902	378.956	N	-0.226037	NULL	NULL	345.195	434.56	N	NULL
pT11F0418745C_1_61	71898	T11F0418745C	71898	Per1	T11F0418745C	TU_71898	0	AATCACGACACCTGGCCGTTCGAGCGCCCTCCATCCGCTTGCCGTTTCGGCCCGCAACCC	2405	0	NULL	NULL	1076.37	748.072	N	NULL	1050.4	763.372	603.798	721.329	N	NULL
pT11F041878C5_1_60	71898	T11F041878C5	71898	Per1	T11F041878C5	TU_71898	0	CTCCTATATTTAGGCTTCCGGGCTAATTTTATCCGGGGGCGGTGCCACCCCCGCTGCACA	2574	0	461.023	422.594	NULL	NULL	N	NULL	277.533	249.596	178.488	202.329	N	0.0502625
pT11F041878C5_1_61	71898	T11F041878C5	71898	Per1	T11F041878C5	TU_71898	0	TCCTATATTTAGGCTTCCGGGCTAATTTTATCCGGGGGCGGTGCCACCCCCGCTGCACAT	8431	0	NULL	NULL	545.698	528.61	N	NULL	398.073	255.912	NULL	NULL	N	NULL
pT11F041878E4_1_56	71898	T11F041878E4	71898	Per1	T11F041878E4	TU_71898	0	CTCTGAGGCCTCGGAGCAGGGGGTGAGCTGATCGCCTCCTATATTTAGGCTTCCGGGCTA	2932	0	645.921	656.434	651.436	682.858	N	0.00672339	1528.48	2112.07	1616.2	1429.84	N	-0.0968281
pT11F041878E4_1_61	71898	T11F041878E4	71898	Per1	T11F041878E4	TU_71898	0	AGGCCTCGGAGCAGGGGGTGAGCTGATCGCCTCCTATATTTAGGCTTCCGGGCTAATTTT	5471	0	1225.74	1201.11	1003.26	1079.65	N	0.0203434	NULL	NULL	3134.28	2817.37	N	NULL
pT10R0798FB98_1_60	71904	T10R0798FB98	71904	Gli	T10R0798FB98	TU_71904	0	CTTCCTTCGGACCGTTCTAGAAGATGAGCTGGTTGGATAGAAGCTAGAGAGGGGGTGCCG	5902	0	609.566	693.041	681.376	603.627	N	-0.0541783	1287.64	1687.64	1251.4	1069.81	N	-0.0927894
pT10R0798FB98_1_61	71904	T10R0798FB98	71904	Gli	T10R0798FB98	TU_71904	0	TTCCTTCGGACCGTTCTAGAAGATGAGCTGGTTGGATAGAAGCTAGAGAGGGGGTGCCGG	310	0	745.248	859.254	841.535	761.101	N	-0.0527253	1368.05	1744.55	1436.24	1233.81	N	-0.0857812
pT10R0798FBD2_1_56	71904	T10R0798FBD2	71904	Gli	T10R0798FBD2	TU_71904	0	GTGCCGGGCTTATGGGACCCCCAGGGCCCCCAGGATCCTCCCCCTCCCTTGAGGGACCCT	22	0	884.127	990.737	982.679	984.785	N	-0.024257	1149.34	1212.86	924.566	1058.44	N	0.0176829
pT10R0798FBD2_1_61	71904	T10R0798FBD2	71904	Gli	T10R0798FBD2	TU_71904	0	GGGCTTATGGGACCCCCAGGGCCCCCAGGATCCTCCCCCTCCCTTGAGGGACCCTATACT	6953	0	946.454	1007.31	1057.59	1037.29	N	-0.0177402	1199.73	1234.85	989.908	1100.75	N	0.0167838
pT06F0500F6EE_1_16	71907	T06F0500F6EE	71907	Vax2	T06F0500F6EE	TU_71907	0	ACCAGGCTCCTCCCGGCGCTTGGGGCCGCGGTCCCGCTCCGCGCCCCCATCGCCCATGCC	9484	0	1805.25	1943.61	1919.06	1896.65	N	-0.0185866	2847.78	1445.45	1278.42	2464.01	N	0.289735
pT06F0500F6EE_1_61	71907	T06F0500F6EE	71907	Vax2	T06F0500F6EE	TU_71907	0	CCCATCGCCCATGCCCGCCGCCACTGCTGCTTGGGCCACAGCAGCCGCTAGTCCTAGCTC	8822	0	5338.17	5961.48	6776.67	6140.28	N	-0.0453945	9009.42	3627.25	3372.02	7913.09	N	0.382788
pT16R02B4349A_1_60	71909	T16R02B4349A	71909	Cd200	T16R02B4349A	TU_71909	0	ATCTCCGCAACACCTGTGAGCAGGGACACTACTATTCGCCGTAGAGAGAGCCCCCTCCAC	4733	0	686.378	2619.86	2693.71	788.386	N	-0.557663	984.119	1181.13	NULL	NULL	N	NULL
pT16R02B4349A_1_61	71909	T16R02B4349A	71909	Cd200	T16R02B4349A	TU_71909	0	TCTCCGCAACACCTGTGAGCAGGGACACTACTATTCGCCGTAGAGAGAGCCCCCTCCACT	6877	0	795.519	2373.89	2470.95	705.241	N	-0.509668	964.349	1175.8	909.467	803.886	N	-0.0698465
pT19R02B46501_1_56	71919	T19R02B46501	71919	Ldb1	T19R02B46501	TU_71919	0	CGGGGTGGAAGGGAGGGAAGGCGTTGCCGTTCGGGGGCTCCTTCGGCGAGTACAGCTTGA	6277	0	2692.12	2894.53	2942.02	2784.16	N	-0.0277177	5908.89	7521.51	5555.66	5510.88	N	-0.0541567
pT19R02B46501_1_61	71919	T19R02B46501	71919	Ldb1	T19R02B46501	TU_71919	0	TGGAAGGGAGGGAAGGCGTTGCCGTTCGGGGGCTCCTTCGGCGAGTACAGCTTGAATGAC	9969	0	1610.06	2083.77	2001.08	1644.29	N	-0.0986472	2952.11	3492.86	2809.24	2878.83	N	-0.0312108
pT19R02B4711E_1_31	71919	T19R02B4711E	71919	Ldb1	T19R02B4711E	TU_71919	0	TTTCCCTCAACAATGGCTGCTCGGCTCTTTCCTCTCTCCTCCTCCTCCTCCTCGGCTCTG	1000	0	9741.15	19588.7	19273.1	9683.82	N	-0.301151	14783.9	6373.63	6316.2	12691.3	N	0.334225
pT19R02B4711E_1_36	71919	T19R02B4711E	71919	Ldb1	T19R02B4711E	TU_71919	0	CTCAACAATGGCTGCTCGGCTCTTTCCTCTCTCCTCCTCCTCCTCCTCGGCTCTGCCCGC	4898	0	13621.5	25601.2	25655.4	13525	N	-0.276038	18531.6	9751.49	9285.15	15647.5	N	0.252749
pT19R02B47187_1_56	71919	T19R02B47187	71919	Ldb1	T19R02B47187	TU_71919	0	TGCAGGGGAGGCGGCAGAGGCAGGGCCCGGCACTCACACTCACTCGCACTGGCACACTCA	4042	0	2043.59	2682.3	2489.49	1869.68	N	-0.121228	4514.47	5337.78	4248.73	4175.14	N	-0.040171
pT19R02B47187_1_61	71919	T19R02B47187	71919	Ldb1	T19R02B47187	TU_71919	0	GGGAGGCGGCAGAGGCAGGGCCCGGCACTCACACTCACTCGCACTGGCACACTCAAACAC	5040	0	2407.7	3009.76	2866.99	2214.32	N	-0.104558	5224.59	6106.03	4865.88	4763.02	N	-0.0384925
pT19R02B47224_1_56	71919	T19R02B47224	71919	Ldb1	T19R02B47224	TU_71919	0	CCGAAGGAGGCCCCAGGGCGGGCGGAGGGTGGAGCTGCCCTGCCGGCCCCGCCCCCTCCC	7191	0	NULL	NULL	NULL	NULL	N	NULL	3077.67	3808.18	2432.6	2270.58	N	-0.0612143
pT19R02B47224_1_61	71919	T19R02B47224	71919	Ldb1	T19R02B47224	TU_71919	0	GGAGGCCCCAGGGCGGGCGGAGGGTGGAGCTGCCCTGCCGGCCCCGCCCCCTCCCCGCGA	8899	0	2760.39	2494.12	2378.93	2742.76	N	0.05293	3930.63	3441.37	2766.42	3327.34	N	0.0689545
pT19R02B48677_1_56	71919	T19R02B48677	71919	Ldb1	T19R02B48677	TU_71919	0	TCTTCACATCGCCCGCCGCTGGGGGCCCAGCCGAGTCACGATGCCCGCCCCTCGCAGGGA	8837	0	1190.47	1384.3	1450.06	1230.88	N	-0.0683418	1576.21	1080.07	NULL	NULL	N	NULL
pT19R02B48677_1_61	71919	T19R02B48677	71919	Ldb1	T19R02B48677	TU_71919	0	ACATCGCCCGCCGCTGGGGGCCCAGCCGAGTCACGATGCCCGCCCCTCGCAGGGACAGGC	5329	0	NULL	NULL	1299.81	1096.98	N	NULL	NULL	NULL	1181.85	1661.57	N	NULL
pT19R02B48677_2_56	71919	T19R02B48677	71919	Ldb1	T19R02B48677	TU_71919	0	TCTTCACATCGCCCGCCGCTGGGGGCCCAGCCGAGTCACGATGCCCGCCCCTCGCAGGGA	8833	0	1015.24	1269.33	1426.03	1217.32	N	-0.0828665	1633.78	1017.31	854.165	1421.84	N	0.213524
pT19R02B48677_2_61	71919	T19R02B48677	71919	Ldb1	T19R02B48677	TU_71919	0	ACATCGCCCGCCGCTGGGGGCCCAGCCGAGTCACGATGCCCGCCCCTCGCAGGGACAGGC	3050	0	1327.48	1659.73	1643.52	1431.03	N	-0.0785682	2260.85	1815.5	1517.21	1965.67	N	0.10387
pT19R02B48843_1_56	71919	T19R02B48843	71919	Ldb1	T19R02B48843	TU_71919	0	CCGGGCGAGCGCGGCGCGAGCGGCGACGTGCGTGCGCCGCGCGGCGAGGGGCAGGGAGCG	2617	0	476.323	465.061	403.103	413.057	N	0.010493	884.561	1093.24	840.638	808.956	N	-0.0543362
pT19R02B48843_1_61	71919	T19R02B48843	71919	Ldb1	T19R02B48843	TU_71919	0	CGAGCGCGGCGCGAGCGGCGACGTGCGTGCGCCGCGCGGCGAGGGGCAGGGAGCGCTCCC	5267	0	475.87	522.074	501.085	538.174	N	-0.00461615	1021.58	1294.18	1035.75	1024.41	N	-0.0537506
pT19R02B488C0_1_53	71919	T19R02B488C0	71919	Ldb1	T19R02B488C0	TU_71919	0	GCGAGGGCGGGCGCCGGGGAGCGGGAGGAGGCGAAGCCTCACGCTCGGCGTCCGTCCTCC	5272	0	554.004	542.442	592.595	611.154	N	0.0112757	1060.24	1355.59	1268.18	1024.2	N	-0.0997593
pT19R02B488C0_1_58	71919	T19R02B488C0	71919	Ldb1	T19R02B488C0	TU_71919	0	GGCGGGCGCCGGGGAGCGGGAGGAGGCGAAGCCTCACGCTCGGCGTCCGTCCTCCGGGTG	9542	0	299.124	287.962	292.392	267.497	N	-0.0110655	595.817	652.43	481.212	560.161	N	0.0132779
pT04F03683860_1_60	71936	T04F03683860	71936	Akap2	T04F03683860	TU_71936	0	TAAGTCAACAATAAAAGCAGACAAAGTCCTAAAGCTAATAACCCTTTTGGTTTGGCTCTC	4787	0	900.804	915.534	1064.25	855.821	N	-0.0508524	1114.06	1204.34	1034.31	885.714	Y	-0.0505984
pT04F03683860_1_61	71936	T04F03683860	71936	Akap2	T04F03683860	TU_71936	0	AAGTCAACAATAAAAGCAGACAAAGTCCTAAAGCTAATAACCCTTTTGGTTTGGCTCTCC	8141	0	949.388	996.747	1049.3	842.111	N	-0.0583358	1141.52	1278.81	NULL	NULL	N	NULL
pT04F03683A17_1_41	71936	T04F03683A17	71936	Akap2	T04F03683A17	TU_71936	0	CCACGTTTGCACTTAAATTTCTATATTTTTCTCTTTGTCATCCTGAAAAACACTGGTTGT	2111	0	121.982	148.367	232.579	252.494	N	NULL	89.4253	124.456	113.393	95.55	Y	-0.108954
pT04F03683A17_1_61	71936	T04F03683A17	71936	Akap2	T04F03683A17	TU_71936	0	CTATATTTTTCTCTTTGTCATCCTGAAAAACACTGGTTGTTCAAGCAAAAATAATCTCCC	5487	0	NULL	NULL	NULL	NULL	N	NULL	NULL	NULL	NULL	NULL	N	NULL
pT19R021B4A47_1_54	71984	T19R021B4A47	71984	Ankrd1	T19R021B4A47	TU_71984	0	ACCATCATGTTGGCAGCCGTGAGTCTATGTTTTTCTCTCTTGTGGATGAACCCCTGGAAC	5594	0	551.964	1641.87	1624.17	580.362	N	-0.46018	6414.32	1131.46	1014.23	5569.25	N	0.746586
pT19R021B4A47_1_59	71984	T19R021B4A47	71984	Ankrd1	T19R021B4A47	TU_71984	0	CATGTTGGCAGCCGTGAGTCTATGTTTTTCTCTCTTGTGGATGAACCCCTGGAACTGGCC	4488	0	348.792	1109.2	1064.88	465.641	N	-0.430847	4846.96	1123.79	832.889	3847.91	N	0.649711
pT19R021B4B0F_1_56	71984	T19R021B4B0F	71984	Ankrd1	T19R021B4B0F	TU_71984	0	TGTCTGGGAAGCCCAAGAGGGAGATGACAAGCTGGCCGCGGCGTATGCGAATCAGGAAGA	7073	0	658.021	686.569	565.845	647.527	N	0.0200583	1599.58	1826.4	1511.94	1472.45	N	-0.03454
pT19R021B4B0F_1_61	71984	T19R021B4B0F	71984	Ankrd1	T19R021B4B0F	TU_71984	0	GGGAAGCCCAAGAGGGAGATGACAAGCTGGCCGCGGCGTATGCGAATCAGGAAGAAATGT	5646	0	1355.41	1321.59	1178.12	1333.08	N	0.0323209	3519.41	4631.55	3317.4	3021.37	N	-0.0799256
pT05R07DEC3D7_1_56	71990	T05R07DEC3D7	71990	Gtf2i	T05R07DEC3D7	TU_71990	0	CAAGCGACCCCAACTCTCACGCCCGAGTCGGTGCACACACTCCCGACGGGGGCAGAGTGT	8255	0	426.237	453.132	389.998	423.777	N	0.00475071	698.114	769.819	631	606.162	N	-0.0299516
pT05R07DEC3D7_1_61	71990	T05R07DEC3D7	71990	Gtf2i	T05R07DEC3D7	TU_71990	0	GACCCCAACTCTCACGCCCGAGTCGGTGCACACACTCCCGACGGGGGCAGAGTGTCGAAT	4927	0	NULL	NULL	449.095	503.472	N	NULL	984.59	1226.06	NULL	NULL	N	NULL
pT05R07DEC475_1_41	71990	T05R07DEC475	71990	Gtf2i	T05R07DEC475	TU_71990	0	ACTACTTGGGCCATGATTCCCGAAGAGCAGCCGGGGAGGGTCGGGGAGGGGGGGATGCGG	4431	0	2660.71	2952.36	2750.2	2252.32	Y	-0.065953	4436.51	5063.76	4169.69	4182.33	Y	-0.0280587
pT05R07DEC475_1_61	71990	T05R07DEC475	71990	Gtf2i	T05R07DEC475	TU_71990	0	CGAAGAGCAGCCGGGGAGGGTCGGGGAGGGGGGGATGCGGACAGCAAGCGAGTGTAGGCC	2754	0	4530.94	4373.61	3902.43	3904.98	Y	0.00781631	8423.46	12254.5	9928.32	7647.55	Y	-0.13808
pT05R07DEC4ED_1_41	71990	T05R07DEC4ED	71990	Gtf2i	T05R07DEC4ED	TU_71990	0	AGGGCGAGGGGGGCCCGTGCGTCACGGCCGTGCTCCTGTCACCGCCGCAGGCCGCCCCCG	1242	0	1569.56	1980.61	2050.86	1681.33	Y	-0.0936534	2574.81	2640.25	2095.43	2391.35	Y	0.0232352
pT05R07DEC4ED_1_46	71990	T05R07DEC4ED	71990	Gtf2i	T05R07DEC4ED	TU_71990	0	GAGGGGGGCCCGTGCGTCACGGCCGTGCTCCTGTCACCGCCGCAGGCCGCCCCCGGCGGG	3312	0	1618.2	2058.22	2072.23	1593.61	Y	-0.109258	2238.37	1501.7	1190.68	1807.69	Y	0.17734
pT05R07DEC548_1_60	71990	T05R07DEC548	71990	Gtf2i	T05R07DEC548	TU_71990	0	GAACAGGGACGAAGCCCAGGGATAACCGCGGCAGGCGGGCGGCAAGCGCGTGCAGGGAAG	2053	0	NULL	NULL	2275.34	1875.69	N	NULL	3499.26	3733.25	2988.94	3106.08	N	-0.00570728
pT05R07DEC548_1_61	71990	T05R07DEC548	71990	Gtf2i	T05R07DEC548	TU_71990	0	AACAGGGACGAAGCCCAGGGATAACCGCGGCAGGCGGGCGGCAAGCGCGTGCAGGGAAGC	9203	0	NULL	NULL	2327.62	1847.41	N	NULL	3158.67	3432.5	2781.62	3037.14	N	0.00103111
pT05R07DEC565_1_60	71990	T05R07DEC565	71990	Gtf2i	T05R07DEC565	TU_71990	0	GGCAGGCGGGCGGCAAGCGCGTGCAGGGAAGCGGGGGGGCCGCCGGTGCCCCCTTTTCTC	8723	0	2486.16	2907.32	2972.09	2551.63	N	-0.0671033	4772.95	5197.29	4204.37	4395.6	N	-0.00883615
pT05R07DEC565_1_61	71990	T05R07DEC565	71990	Gtf2i	T05R07DEC565	TU_71990	0	GCAGGCGGGCGGCAAGCGCGTGCAGGGAAGCGGGGGGGCCGCCGGTGCCCCCTTTTCTCT	2867	0	2376.12	2597.91	2660.94	2316.81	N	-0.04945	4004.13	4392.51	3571.36	3684.39	N	-0.0133364
pT13R02E20B3A_1_51	71996	T13R02E20B3A	71996	Phf2	T13R02E20B3A	TU_71996	0	CCCAACACAGCTTAGGAGCGGAGGACAGTCCAGTGAGTCGCAACTGAGCCACAGGACTGC	9013	0	NULL	NULL	1050.15	1156.99	N	NULL	3504.9	4711.55	3580.29	3012.4	N	-0.101747
pT13R02E20B3A_1_57	71996	T13R02E20B3A	71996	Phf2	T13R02E20B3A	TU_71996	0	ACAGCTTAGGAGCGGAGGACAGTCCAGTGAGTCGCAACTGAGCCACAGGACTGCTGGGGA	5219	0	1036.03	914.739	873.84	930.667	N	0.0407193	3265.56	4487.54	3385.51	2896.76	N	-0.102881
pT13R02E20C52_1_54	71996	T13R02E20C52	71996	Phf2	T13R02E20C52	TU_71996	0	TTCCCCTTTGCCTGTCCCCACACAATACGTGGAGATGCTAGTCTCTGCAGATACATTCCA	4907	0	713.501	459.026	488.723	756.331	N	0.190603	311.649	333.45	320.906	249.318	N	-0.0694939
pT13R02E20C52_1_59	71996	T13R02E20C52	71996	Phf2	T13R02E20C52	TU_71996	0	CTTTGCCTGTCCCCACACAATACGTGGAGATGCTAGTCTCTGCAGATACATTCCAGAGTT	5982	0	281.227	234.648	279.529	376.317	N	0.103884	203.55	238.268	NULL	NULL	N	NULL
T13R02E209E9_60	71996	T13R02E209E9	71996	Phf2	T13R02E209E9	TU_71996	0	ACAGTTCGCACAGCCCTGCCTTAGCCAGAAGCAACTCCTTGGCCTTAACTTTCTTCTGAC	5627	0	405.543	354.44	445.004	418.92	N	0.0161312	530.352	537.258	502.033	496.863	N	-0.00505706
T13R02E209E9_61	71996	T13R02E209E9	71996	Phf2	T13R02E209E9	TU_71996	0	CAGTTCGCACAGCCCTGCCTTAGCCAGAAGCAACTCCTTGGCCTTAACTTTCTTCTGACC	779	0	354.967	393.154	381.532	386.878	N	-0.0191654	483.34	494.192	412.89	398.901	N	-0.0123062
A_51_P209163as	71999		71999	Ubl3		TU_71999	0		4209	0	353.4	335.642	293.032	363.193	Y	0.0578062	513.737	582.819	478.49	465.491	Y	-0.033377
A_65_P19878as	71999		71999	Ubl3		TU_71999	0		3083	0	NULL	NULL	310.257	291.118	N	NULL	607.136	685.882	NULL	NULL	N	NULL
pT05R08B1F930_1_45	71999	T05R08B1F930	71999	Ubl3	T05R08B1F930	TU_71999	0	GCTACACATCGAGCGCCGAGCTGAAAGCGGCCGGGGCCGCCGAGAAGCTCAGCGCGCGCC	2837	0	1050.96	613.048	634.269	1015.74	Y	0.219301	1189.08	990.54	965.706	1068.99	Y	0.0617321
pT05R08B1F930_1_50	71999	T05R08B1F930	71999	Ubl3	T05R08B1F930	TU_71999	0	ACATCGAGCGCCGAGCTGAAAGCGGCCGGGGCCGCCGAGAAGCTCAGCGCGCGCCGCGGG	828	0	493.884	346.84	358.858	533.705	Y	0.162937	736.561	656.093	570.013	633.511	Y	0.0480564
pT05R08B1F9ED_2_56	71999	T05R08B1F9ED	71999	Ubl3	T05R08B1F9ED	TU_71999	0	AGCCGCGCCGGTCGGGCCGCATCGCGTCTGGGCTCCGGCCGCCTCCGCCTCGCTGCCTGC	798	0	NULL	NULL	3139.49	2531.13	N	NULL	6910.78	2787.6	2044.62	5134.07	Y	0.397072
pT05R08B1F9ED_2_61	71999	T05R08B1F9ED	71999	Ubl3	T05R08B1F9ED	TU_71999	0	CGCCGGTCGGGCCGCATCGCGTCTGGGCTCCGGCCGCCTCCGCCTCGCTGCCTGCCTTCC	4514	0	4486.56	5516.99	6066.74	5170.9	Y	-0.0795889	12362.8	4159.49	3416.43	9312.39	Y	0.454283
pT02R05804FF2_1_56	72039	T02R05804FF2	72039	Mapk8ip1	T02R05804FF2	TU_72039	0	CCCGCCCAGGCCGCTCTCTCGCTCCGCCATTCCGGGGTGCAGCCCTGGCCATCCGGGCGG	9370	0	2757.2	3302.44	3316.36	2979.31	N	-0.0624558	3916.47	2062.52	1894.22	3741.75	N	0.28707
pT02R05804FF2_1_61	72039	T02R05804FF2	72039	Mapk8ip1	T02R05804FF2	TU_72039	0	CCAGGCCGCTCTCTCGCTCCGCCATTCCGGGGTGCAGCCCTGGCCATCCGGGCGGAGAGC	9496	0	515.056	534.568	595.636	632.989	N	0.00513317	635.757	562.207	446.196	567.744	N	0.0790107
pT07R00858440_1_56	72069	T07R00858440	72069	Hif3a	T07R00858440	TU_72069	0	TCGGTGTTCGACCTCACGCGCTGCAGCCCCAACGCCATGGCTCGCCCTTCGCGGTTCCAG	10063	0	435.302	3057.14	3602.09	419.338	N	-0.890257	236.097	333.059	241.349	254.676	N	-0.0630444
pT07R00858440_1_61	72069	T07R00858440	72069	Hif3a	T07R00858440	TU_72069	0	GTTCGACCTCACGCGCTGCAGCCCCAACGCCATGGCTCGCCCTTCGCGGTTCCAGAGCCC	2165	0	573.84	2906.94	3206.76	576.921	N	-0.724798	349.148	367.252	285.952	314.917	N	0.00997476
pT01R02389378_1_56	72071	T01R02389378	72071	D1Bwg0491e	T01R02389378	TU_72071	0	GTTGTGGGCCCAGAGCTCGGGCTCCCGGCGTGGGTCTGGGTCGGTGCGTGCGTGGGAGCG	9992	0	1824.02	3116.41	2631.38	1610.15	N	-0.222971	3310.59	3088.94	2035.18	2697.71	N	0.0762437
pT01R02389378_1_61	72071	T01R02389378	72071	D1Bwg0491e	T01R02389378	TU_72071	0	GGGCCCAGAGCTCGGGCTCCCGGCGTGGGTCTGGGTCGGTGCGTGCGTGGGAGCGAGAGT	9859	0	NULL	NULL	3405.42	2268.37	N	NULL	4204.07	4161.66	2664.61	3414.22	N	0.0560303
pT01R023893CC_1_53	72071	T01R023893CC	72071	D1Bwg0491e	T01R023893CC	TU_72071	0	GCATCGGCATCGCCTACGAAGAGCCGGAACGGAGAGGCCGCGGGTCAGGCACGGCGGGCG	7898	0	2012.22	3236.14	3419.91	1966.55	N	-0.223331	3515.34	2871.45	2479.23	3169.98	N	0.097303
pT01R023893CC_1_58	72071	T01R023893CC	72071	D1Bwg0491e	T01R023893CC	TU_72071	0	GGCATCGCCTACGAAGAGCCGGAACGGAGAGGCCGCGGGTCAGGCACGGCGGGCGGCCAT	6982	0	2098.07	3406.16	3501.2	2136.84	N	-0.212446	4096.54	3665.76	2868.73	3628.5	N	0.0751453
pT15F0621F1D1_1_56	72079	T15F0621F1D1	72079	Sp1	T15F0621F1D1	TU_72079	0	CGGGGGGGTTGGGGGGGGCCGGGAAAAACGCGGACGCTGACGAGGCAAGCGAACCCGGAC	6714	0	2212.8	2113.85	1957.83	1845.98	N	-0.002839	4189.42	4879.07	3501.1	3376.89	N	-0.0409351
pT15F0621F1D1_1_61	72079	T15F0621F1D1	72079	Sp1	T15F0621F1D1	TU_72079	0	GGGTTGGGGGGGGCCGGGAAAAACGCGGACGCTGACGAGGCAAGCGAACCCGGACCGGAC	4400	0	2346.99	2349.24	2494.77	2354.75	N	-0.0127504	5022.4	5739.18	4438.29	4399.32	N	-0.0308842
pT15F0621F220_1_60	72079	T15F0621F220	72079	Sp1	T15F0621F220	TU_72079	0	GCTGTCACTTCATCCATGGAGTGATCTTGGTCGCTCATGGTGGCAGCTGAGGGGCGAGCT	9846	0	740.938	996.77	894.356	654.517	N	-0.132201	1322.46	776.946	613.703	1033.49	N	0.228669
pT15F0621F220_1_61	72079	T15F0621F220	72079	Sp1	T15F0621F220	TU_72079	0	CTGTCACTTCATCCATGGAGTGATCTTGGTCGCTCATGGTGGCAGCTGAGGGGCGAGCTC	2684	0	1082.49	1286.09	1448.4	1022.53	N	-0.113029	1492.75	777.901	691.947	1232.5	N	0.266889
T15F0621F18B_56	72079	T15F0621F18B	72079	Sp1	T15F0621F18B	TU_72079	0	GGGGGGGGTAAGGAGGAGGGAGCAGCGCACCACAAGCCCGGCCTAATCCCCGCCCCTTAT	7518	0	3429.75	3015.2	2688.94	2738.84	N	0.0319663	6939.44	8891.02	7168.29	6170.74	N	-0.0863531
T15F0621F18B_61	72079	T15F0621F18B	72079	Sp1	T15F0621F18B	TU_72079	0	GGGTAAGGAGGAGGGAGCAGCGCACCACAAGCCCGGCCTAATCCCCGCCCCTTATCTACT	1553	0	2232.74	2157.23	2138.37	2152.7	N	0.00892089	NULL	NULL	5096.77	4825.17	N	NULL
pT04R07F9CBD2_1_53	72080	T04R07F9CBD2	72080	Srrm1	T04R07F9CBD2	TU_72080	0	GATTATCCTGCTCCGCACTTGTTCCGCGGAAGAATCCCGCGTCCATCTTGCCGCCTCGCT	6519	0	7702.45	12382.1	15135.6	7610.92	Y	-0.252364	6153.07	2245.76	2460.41	5053.55	Y	0.375159
pT04R07F9CBD2_1_58	72080	T04R07F9CBD2	72080	Srrm1	T04R07F9CBD2	TU_72080	0	TCCTGCTCCGCACTTGTTCCGCGGAAGAATCCCGCGTCCATCTTGCCGCCTCGCTCGGAG	5730	0	7726.1	11819.7	14683.9	7538.3	Y	-0.237106	6389.35	2434.02	2473.7	4999.54	Y	0.362357
pT15R02499CA5_1_54	72087	T15R02499CA5	72087	Tieg1	T15R02499CA5	TU_72087	0	GCTTAGTTAGCCACAGACGGGAGCACTGAGACACTAGACGTCGACGCCACCGCGCTCCGC	7466	0	1939.53	1748.16	1767.65	1931.48	Y	0.0418041	3914.55	2516.37	NULL	NULL	N	NULL
pT15R02499CA5_1_59	72087	T15R02499CA5	72087	Tieg1	T15R02499CA5	TU_72087	0	GTTAGCCACAGACGGGAGCACTGAGACACTAGACGTCGACGCCACCGCGCTCCGCGCTGT	4754	0	1839.2	1653.66	1694.87	1903.24	Y	0.04827	3617.73	2813.95	NULL	NULL	N	NULL
pT13F046DDB1F_1_60	72091	T13F046DDB1F	72091	1110033M05Rik	T13F046DDB1F	TU_72091	0	TCTGGGCGAACTCCCTTGCGCCCTGGCTCGGACTTTCTCTCTCAAGATCCGCGCCCCGAC	7649	0	1288.03	2282.82	2790.89	1430.92	N	-0.269335	725.403	617.649	580.66	603.37	N	0.0432494
pT13F046DDB1F_1_61	72091	T13F046DDB1F	72091	1110033M05Rik	T13F046DDB1F	TU_72091	0	CTGGGCGAACTCCCTTGCGCCCTGGCTCGGACTTTCTCTCTCAAGATCCGCGCCCCGACC	7182	0	1234.61	2015.04	2430.78	1261.51	N	-0.248805	676.94	559.459	637.999	569.439	N	0.0167044
A_51_P491715as	72126		72126	Nfe2l1		TU_72126	0		1239	0	1132.22	1072.22	973.553	1057.68	N	0.0298214	2605.99	3510.06	2833.16	2458.37	N	-0.0954834
A_65_P15491as	72126		72126	Nfe2l1		TU_72126	0		4862	0	NULL	NULL	462.474	341.011	N	NULL	459.869	323.064	NULL	NULL	N	NULL
pT11R05C04CF8_1_15	72126	T11R05C04CF8	72126	Nfe2l1	T11R05C04CF8	TU_72126	0	GCATTTCTTTCTCTCCTCTCCCTGGCAGGTCACAGAGATAAATTAAAAATAAAATCTACA	8513	0	459.959	503.506	553.538	510.929	Y	-0.0370362	572.652	482.895	NULL	NULL	N	NULL
pT11R05C04CF8_1_16	72126	T11R05C04CF8	72126	Nfe2l1	T11R05C04CF8	TU_72126	0	CATTTCTTTCTCTCCTCTCCCTGGCAGGTCACAGAGATAAATTAAAAATAAAATCTACAA	4253	0	308.161	383.121	411.706	368.157	Y	-0.0715561	360.696	291.039	235.953	274.707	Y	0.0796178
pT11R05C07B88_1_56	72126	T11R05C07B88	72126	Nfe2l1	T11R05C07B88	TU_72126	0	AAGCTGCCATGCCCACTCTCGCCGACGCGCCTCCAAGCTTTCTGGGACACGGAGCGACAA	6686	0	NULL	NULL	1323.56	1891.21	N	NULL	NULL	NULL	1219.79	1189.25	N	NULL
pT11R05C07B88_1_61	72126	T11R05C07B88	72126	Nfe2l1	T11R05C07B88	TU_72126	0	GCCATGCCCACTCTCGCCGACGCGCCTCCAAGCTTTCTGGGACACGGAGCGACAAGTGCT	1315	0	2018.67	1233.37	1298.12	1970.23	Y	0.197587	1452.12	1461.36	1441.65	1191.11	N	-0.0428326
pT11R05C07D3A_1_26	72126	T11R05C07D3A	72126	Nfe2l1	T11R05C07D3A	TU_72126	0	ACAGTCTGTCGCTGCCGCCACAGCAGGCCCTCAGCCCAAGTCCCGGCCTCGCCACCGCCG	7032	0	2549.56	2767.41	3009.12	2706.07	N	-0.0408545	6488.69	2391.64	2150.44	5498.31	N	0.420582
pT11R05C07D3A_1_31	72126	T11R05C07D3A	72126	Nfe2l1	T11R05C07D3A	TU_72126	0	CTGTCGCTGCCGCCACAGCAGGCCCTCAGCCCAAGTCCCGGCCTCGCCACCGCCGCCGTC	5858	0	5181	5244.43	NULL	NULL	N	NULL	10706.9	4123.57	3655.8	8276.41	N	0.384624
pT18F043CD6F2_1_56	72132	T18F043CD6F2	72132	Mbd2	T18F043CD6F2	TU_72132	0	TTGTCTCCGCCTCCTCTGGGCCACGCCCCCCGTGACCACCTGCTCCGCCCCCGCCGCGCC	8249	0	6305.93	5666.44	6389.62	7408.93	N	0.05536	10095.1	4151.64	3777.62	8917.66	N	0.379463
pT18F043CD6F2_1_61	72132	T18F043CD6F2	72132	Mbd2	T18F043CD6F2	TU_72132	0	TCCGCCTCCTCTGGGCCACGCCCCCCGTGACCACCTGCTCCGCCCCCGCCGCGCCCTTCC	10145	0	11281.1	11185.7	12973.7	14464.9	N	0.0254717	17420.5	9766.83	8618.94	14947.2	N	0.245207
pT18F043CD7C0_1_60	72132	T18F043CD7C0	72132	Mbd2	T18F043CD7C0	TU_72132	0	GCATCCAGCCCCCTCCCCAGCCGGCTCTGCGCTTCTTCCGTAACCGAGCCCTTGGAATCC	7743	0	2337.18	2435.31	2350.27	2453.95	Y	0.00044276	2057.64	1656.85	1553.67	1899.19	Y	0.090648
pT18F043CD7C0_1_61	72132	T18F043CD7C0	72132	Mbd2	T18F043CD7C0	TU_72132	0	CATCCAGCCCCCTCCCCAGCCGGCTCTGCGCTTCTTCCGTAACCGAGCCCTTGGAATCCC	8639	0	2369.03	2498.15	2764.11	2859.99	Y	-0.00411917	2172.85	1654.73	1602.89	2056.22	Y	0.113234
pT11F0425395E_1_60	72141	T11F0425395E	72141	Ybx2	T11F0425395E	TU_72141	0	ACCGGCCACCCGGCTCGGTCCTCGCGCCCCGAGCCTCGCCCGCACGCCTGCCGCGGGCCC	4269	0	3105.71	3142.66	3198.59	3364.33	N	0.00840115	5179.29	2439.36	2114.13	4608.69	N	0.33272
pT11F0425395E_1_61	72141	T11F0425395E	72141	Ybx2	T11F0425395E	TU_72141	0	CCGGCCACCCGGCTCGGTCCTCGCGCCCCGAGCCTCGCCCGCACGCCTGCCGCGGGCCCT	10193	0	2426.07	2553.03	2826.34	2917.96	N	-0.00414754	4701.32	2207.79	1943.54	4249.72	N	0.334014
pT02R07C24975_1_54	72166	T02R07C24975	72166	Cpxm1	T02R07C24975	TU_72166	0	GCTAGGTCCACTCGGGCCGCCGCGCCGAGGGCAGGACGATAGCTCAGCGTAGCTTGCCCA	5542	0	710.737	677.602	711.466	786.6	N	0.0321671	1251.2	1510.31	1230.95	1201.99	N	-0.04604
pT02R07C24975_1_59	72166	T02R07C24975	72166	Cpxm1	T02R07C24975	TU_72166	0	GTCCACTCGGGCCGCCGCGCCGAGGGCAGGACGATAGCTCAGCGTAGCTTGCCCACAGTT	7066	0	479.192	503.304	NULL	NULL	N	NULL	NULL	NULL	668.238	699.147	N	NULL
pT05F07E7CF2F_1_52	72203	T05F07E7CF2F	72203	Baz1b	T05F07E7CF2F	TU_72203	0	AAATTATTGAAAAATGGCGGGAGATTCCCTTCCTCCCCCCCGCTGCCGGGCCAGCGCACA	9153	0	1113.01	1061.1	1087.34	1149.45	N	0.0224326	1503.44	1045.86	982.137	1442.18	N	0.162231
pT05F07E7CF2F_1_57	72203	T05F07E7CF2F	72203	Baz1b	T05F07E7CF2F	TU_72203	0	ATTGAAAAATGGCGGGAGATTCCCTTCCTCCCCCCCGCTGCCGGGCCAGCGCACAGACTA	2184	0	1099.5	1059.36	1120.03	1143.37	N	0.0125536	1736.78	1212.09	990.641	1439	N	0.159177
pT05F07E7D073_1_56	72203	T05F07E7D073	72203	Baz1b	T05F07E7D073	TU_72203	0	CGGCGGCGCCGGCAGGGGACGGAGCGCCGAAGGCTCGGCCGCTCTGCTGCGCAGCGCTAG	988	0	244.435	289.567	274.057	330.459	N	0.0038448	643.824	583.334	456.682	599.489	Y	0.0805087
pT05F07E7D073_1_61	72203	T05F07E7D073	72203	Baz1b	T05F07E7D073	TU_72203	0	GCGCCGGCAGGGGACGGAGCGCCGAAGGCTCGGCCGCTCTGCTGCGCAGCGCTAGGCCCC	337	0	365.6	388.106	409.217	437.758	N	0.0016683	846.983	834.8	734.762	830.499	Y	0.0297425
pT08R0147794D_1_60	72220	T08R0147794D	72220	Ikbkb	T08R0147794D	TU_72220	0	ACACCCGCTGAGGACATGAAAACTCGGGGTCCCCACGCAGCCAGCCCAGCGCCACTTCCT	4430	0	3350.32	2083.51	2353.3	3254.56	Y	0.173554	3376.11	3182.39	2885.7	2945.21	N	0.017264
pT08R0147794D_1_61	72220	T08R0147794D	72220	Ikbkb	T08R0147794D	TU_72220	0	CACCCGCTGAGGACATGAAAACTCGGGGTCCCCACGCAGCCAGCCCAGCGCCACTTCCTC	291	0	NULL	NULL	1760.28	2344.17	N	NULL	NULL	NULL	2136.72	2198.32	N	NULL
pT06F08639C2E_1_38	72226	T06F08639C2E	72226	Aebp2	T06F08639C2E	TU_72226	0	CATCGCCGCTGCTGCTGCTCGCCGCGCCCGGGCTCAGCGAGCGCGTCTCGTCGCCGCTGC	9307	0	5756.18	5189.86	5220.69	5615.45	N	0.0383176	9569.6	4265.09	4414.56	8555	Y	0.319149
pT06F08639C2E_1_39	72226	T06F08639C2E	72226	Aebp2	T06F08639C2E	TU_72226	0	ATCGCCGCTGCTGCTGCTCGCCGCGCCCGGGCTCAGCGAGCGCGTCTCGTCGCCGCTGCA	4632	0	3904.69	3714.46	4525.43	4840.88	N	0.0254771	8253.6	3733.45	3763.83	7751.08	Y	0.329133
pT06F08639C64_1_60	72226	T06F08639C64	72226	Aebp2	T06F08639C64	TU_72226	0	CTTGGGCTCCTCCAGGCCCTCCTTCCCGTCCCCATCGCCGCTGCTGCTGCTCGCCGCGCC	9518	0	NULL	NULL	6773.96	7230.63	N	NULL	12614.6	6208.6	5610.86	10246.7	Y	0.284717
pT06F08639C64_1_61	72226	T06F08639C64	72226	Aebp2	T06F08639C64	TU_72226	0	TTGGGCTCCTCCAGGCCCTCCTTCCCGTCCCCATCGCCGCTGCTGCTGCTCGCCGCGCCC	2720	0	NULL	NULL	7236.86	7557.18	N	NULL	NULL	NULL	6067.74	10613.5	N	NULL
pT06F08639D11_1_56	72226	T06F08639D11	72226	Aebp2	T06F08639D11	TU_72226	0	GCGGCTCAGCGGCTCCCCGTCGGACGACATCTCCAGGCTGCCCCGCCGGCCCCCGGAGGT	1473	0	2361.16	2120.12	1929.8	2409.29	Y	0.0715712	2636.43	2859.83	2042.66	2553.44	Y	0.0308023
pT06F08639D11_1_61	72226	T06F08639D11	72226	Aebp2	T06F08639D11	TU_72226	0	TCAGCGGCTCCCCGTCGGACGACATCTCCAGGCTGCCCCGCCGGCCCCCGGAGGTCGCGC	6143	0	2415.44	1911.64	1816.15	2556.15	Y	0.125013	2236.88	2030.28	1608.49	2019.37	Y	0.0704415
pT14R05627EC2_1_56	72228	T14R05627EC2	72228	Dach1	T14R05627EC2	TU_72228	0	GGGTTGAGGGGGGACCAGCTGGGTCGGAGGGATCAAAGCCGCCGGCACTGCCATGGTCAC	10104	0	2030.92	2310.84	2021.51	1856.14	N	-0.0465712	4941.15	6407.14	4850.3	4267.03	N	-0.0842398
pT14R05627EC2_1_61	72228	T14R05627EC2	72228	Dach1	T14R05627EC2	TU_72228	0	GAGGGGGGACCAGCTGGGTCGGAGGGATCAAAGCCGCCGGCACTGCCATGGTCACATATA	4218	0	1593.19	1743.57	NULL	NULL	N	NULL	3882.11	5099.45	3954.28	3401.8	N	-0.0919071
pT14R05627F47_1_25	72228	T14R05627F47	72228	Dach1	T14R05627F47	TU_72228	0	TGCCACACACCCCCCAAAGGGGAAGGGGGAGAAAGGGGGACAAGGATCGAGGTGGGGGGG	6827	0	4272.66	3829.7	3542.04	3703.52	N	0.0334469	8112.37	12176.2	9564.61	7244	N	-0.148527
pT14R05627F47_1_26	72228	T14R05627F47	72228	Dach1	T14R05627F47	TU_72228	0	GCCACACACCCCCCAAAGGGGAAGGGGGAGAAAGGGGGACAAGGATCGAGGTGGGGGGGG	2305	0	4832.31	4338.82	3995.07	4256.91	N	0.0371764	9031.24	15024.4	NULL	NULL	N	NULL
pT14R05627F82_1_60	72228	T14R05627F82	72228	Dach1	T14R05627F82	TU_72228	0	TTAGTTGGAGAGAGGGAGAGAAGAGGAGAAAAAGGAGGTGAGGTTAAGAAAGAGCGAGCG	5718	0	2350.91	2230.45	1959.21	2074.73	N	0.0238619	6834.68	9498.82	7080.2	6302.14	N	-0.0967546
pT14R05627F82_1_61	72228	T14R05627F82	72228	Dach1	T14R05627F82	TU_72228	0	TAGTTGGAGAGAGGGAGAGAAGAGGAGAAAAAGGAGGTGAGGTTAAGAAAGAGCGAGCGC	97	0	2937.32	2768.65	2239.61	2445.55	N	0.0319447	8127.75	12026.5	9571.12	7182.69	N	-0.147423
pT14R05627FC4_1_60	72228	T14R05627FC4	72228	Dach1	T14R05627FC4	TU_72228	0	GGGCGAGCGCGAGAGGCGCTCGAGAGAGAAACGCACAAAAGTGTCCCGCAAGTCGAAATG	4983	0	804.747	861.697	821.955	732.767	N	-0.0397886	1600.54	2169.39	1815.17	1526.79	N	-0.103604
pT14R05627FC4_1_61	72228	T14R05627FC4	72228	Dach1	T14R05627FC4	TU_72228	0	GGCGAGCGCGAGAGGCGCTCGAGAGAGAAACGCACAAAAGTGTCCCGCAAGTCGAAATGC	4999	0	909.751	1038.07	861.925	820.018	N	-0.0394748	1509.03	2016.33	1719.41	1475.99	N	-0.0960804
pT14R05627FE3_1_60	72228	T14R05627FE3	72228	Dach1	T14R05627FE3	TU_72228	0	CGCACAAAAGTGTCCCGCAAGTCGAAATGCGAGTCCTCTCTCGGGGCTGGGATCGCGGGC	8764	0	721.467	892.246	978.593	672.252	N	-0.127669	1216.21	1436.91	1292.98	1019.27	N	-0.0878607
pT14R05627FE3_1_61	72228	T14R05627FE3	72228	Dach1	T14R05627FE3	TU_72228	0	GCACAAAAGTGTCCCGCAAGTCGAAATGCGAGTCCTCTCTCGGGGCTGGGATCGCGGGCT	7070	0	920.023	1021.83	1013.38	856.673	N	-0.0592684	1509.22	1945.88	1598.54	1328.88	N	-0.0952998
pT14R0562803D_1_52	72228	T14R0562803D	72228	Dach1	T14R0562803D	TU_72228	0	GGGGTGGGGCGGGGAGGGTCGGCTGGTGGTGTGTGGGTCCCGCTCTAGCACAAAGTTAAG	8881	0	4454.11	4485.01	4095.4	4123.85	N	2.44507e-06	8541.83	13466.9	11206.5	7816.76	N	-0.17708
pT14R0562803D_1_61	72228	T14R0562803D	72228	Dach1	T14R0562803D	TU_72228	0	CGGGGAGGGTCGGCTGGTGGTGTGTGGGTCCCGCTCTAGCACAAAGTTAAGGATGAAGGT	2007	0	3091.15	3248.46	3029.77	2917.68	N	-0.0189649	7971.28	11481.5	9530.71	7276.38	N	-0.13784
pT14R05628086_1_52	72228	T14R05628086	72228	Dach1	T14R05628086	TU_72228	0	AGGAGGAGGGTTGAGGGACTTGGGTTCTCCCTGGCAAGTACATTGATCAAAGATTGAGAG	4029	0	1460.3	1731.71	1544.24	1247.03	N	-0.0834366	3945.85	5292.24	3474.1	2972.23	N	-0.0976295
pT14R05628086_1_57	72228	T14R05628086	72228	Dach1	T14R05628086	TU_72228	0	GAGGGTTGAGGGACTTGGGTTCTCCCTGGCAAGTACATTGATCAAAGATTGAGAGGGGAA	1582	0	783.724	1097.51	1210.78	851.466	N	-0.14957	1706.36	2280.07	1877.27	1545.3	N	-0.105195
pT14R056280C3_1_60	72228	T14R056280C3	72228	Dach1	T14R056280C3	TU_72228	0	AGAGAGAAAATGAGCTGAAAGTGCAGGCTGCCGGCTGGACGAGTTGTTGTTGTCACACGG	10031	0	693.602	715.586	706.995	582.837	N	-0.0487104	NULL	NULL	1549.04	1290.2	N	NULL
pT14R056280C3_1_61	72228	T14R056280C3	72228	Dach1	T14R056280C3	TU_72228	0	GAGAGAAAATGAGCTGAAAGTGCAGGCTGCCGGCTGGACGAGTTGTTGTTGTCACACGGT	5634	0	611.882	653.393	674.523	493.114	N	-0.0822781	NULL	NULL	1422.84	1191.32	N	NULL
pT08R041F841F_1_56	72240	T08R041F841F	72240	Rfxank	T08R041F841F	TU_72240	0	TCTCCTGGGACATAGAGCAGCAACTTAATACGCGACGACTACTCCTACTGGAAAACTCCT	7516	0	797.949	860.672	969.407	763.029	N	-0.0684134	790.995	865.188	684.076	662.953	N	-0.026279
pT08R041F841F_1_61	72240	T08R041F841F	72240	Rfxank	T08R041F841F	TU_72240	0	TGGGACATAGAGCAGCAACTTAATACGCGACGACTACTCCTACTGGAAAACTCCTCCACT	8890	0	1032.24	1030.65	1102.52	864.944	N	-0.052364	1202.52	1495.63	1231.03	1026.57	N	-0.0868046
pT08R041F846F_1_60	72240	T08R041F846F	72240	Rfxank	T08R041F846F	TU_72240	0	CTGCAAAAGTACCAAAAAATAAAAAATAAAAACCCGAAGCTGCTTCTAGCGCTTTAAGAC	7123	0	339.49	269.644	371.06	314.9	N	NULL	451.336	425.071	439.66	355.464	N	-0.0331416
pT08R041F846F_1_61	72240	T08R041F846F	72240	Rfxank	T08R041F846F	TU_72240	0	TGCAAAAGTACCAAAAAATAAAAAATAAAAACCCGAAGCTGCTTCTAGCGCTTTAAGACT	267	0	NULL	NULL	298.769	234.774	N	NULL	413.427	404.27	NULL	NULL	N	NULL
pT15R05E71342_1_56	72243	T15R05E71342	72243	Ccnt1	T15R05E71342	TU_72243	0	GGCGGGGGCTGCGAGCACTTCCCAGCGTCACCGGAGCGGCGACACACATCCGCCGTGCCG	433	0	2134.47	2231.02	2382.83	2433.14	N	-0.00507006	5144.56	4874.09	3846.88	4649.97	N	0.0528987
pT15R05E71342_1_61	72243	T15R05E71342	72243	Ccnt1	T15R05E71342	TU_72243	0	GGGCTGCGAGCACTTCCCAGCGTCACCGGAGCGGCGACACACATCCGCCGTGCCGAGACT	6594	0	1198.67	1285.57	1323.08	1382.8	N	-0.00561252	2704.51	2146.16	NULL	NULL	N	NULL
pT13R04385476_1_56	72245	T13R04385476	72245	Sdha	T13R04385476	TU_72245	0	AAGAAGCCTCGAAACTGCGCCAACCCCGGCCATGTCTGCCTTCCCGCAAGCCCCAGCGAC	726	0	20302.8	8302.91	9860.82	20522.4	Y	0.35332	7280.62	10558.1	10675.6	5703.13	Y	-0.216848
pT13R04385476_1_61	72245	T13R04385476	72245	Sdha	T13R04385476	TU_72245	0	GCCTCGAAACTGCGCCAACCCCGGCCATGTCTGCCTTCCCGCAAGCCCCAGCGACAGACT	7333	0	15761	5734.99	8908.18	18264.7	N	NULL	6482.42	8869.9	9089.44	5302.51	Y	-0.185119
pT13R04385476_2_56	72245	T13R04385476	72245	Sdha	T13R04385476	TU_72245	0	AAGAAGCCTCGAAACTGCGCCAACCCCGGCCATGTCTGCCTTCCCGCAAGCCCCAGCGAC	1559	0	15234	5429.88	8736.82	18456.5	N	NULL	6693.06	9284.76	9401.62	5290.42	Y	-0.195929
pT13R04385476_2_61	72245	T13R04385476	72245	Sdha	T13R04385476	TU_72245	0	GCCTCGAAACTGCGCCAACCCCGGCCATGTCTGCCTTCCCGCAAGCCCCAGCGACAGACT	9634	0	19632.4	8104.77	9646.9	20213.8	Y	0.352746	6976.33	9628.38	9528.57	5369.15	Y	-0.194524
pT0XF01D1F95E_1_56	72252	T0XF01D1F95E	72252	Zbtb33	T0XF01D1F95E	TU_72252	0	TCCTACCCCAAGCAGCCGGACTCCGCAGCGCCGCTGCTGCCGCTTTAAATGTCGCTCCAG	4233	0	1532.2	1807.95	1903.76	1538.01	N	-0.0822625	2086.41	1209.8	1173.16	1791.55	N	0.210279
pT0XF01D1F95E_1_61	72252	T0XF01D1F95E	72252	Zbtb33	T0XF01D1F95E	TU_72252	0	CCCCAAGCAGCCGGACTCCGCAGCGCCGCTGCTGCCGCTTTAAATGTCGCTCCAGTTTCC	3945	0	1386.41	1612.76	1655.99	1403.62	N	-0.0687416	2113.04	1227.2	NULL	NULL	N	NULL
pT0XF01D1F95E_2_56	72252	T0XF01D1F95E	72252	Zbtb33	T0XF01D1F95E	TU_72252	0	TCCTACCCCAAGCAGCCGGACTCCGCAGCGCCGCTGCTGCCGCTTTAAATGTCGCTCCAG	8630	0	1327.49	1484.87	1542.21	1283.63	N	-0.0641801	1897.9	1058.82	1048.61	1536.62	N	0.209702
pT0XF01D1F95E_2_61	72252	T0XF01D1F95E	72252	Zbtb33	T0XF01D1F95E	TU_72252	0	CCCCAAGCAGCCGGACTCCGCAGCGCCGCTGCTGCCGCTTTAAATGTCGCTCCAGTTTCC	2022	0	1533.86	1695.74	1813.18	1456.44	N	-0.069361	2315.43	1285.14	1152.71	1885.78	N	0.234727
pT0XF01D1FA5C_1_60	72252	T0XF01D1FA5C	72252	Zbtb33	T0XF01D1FA5C	TU_72252	0	GAAATCAGTTTTCTACTCTCCATGCCGGTTCTCTTGGTAGAGCTCCGGGACCCACACAAA	5171	0	NULL	NULL	602.29	933.399	N	NULL	NULL	NULL	NULL	NULL	N	NULL
pT0XF01D1FA5C_1_61	72252	T0XF01D1FA5C	72252	Zbtb33	T0XF01D1FA5C	TU_72252	0	AAATCAGTTTTCTACTCTCCATGCCGGTTCTCTTGGTAGAGCTCCGGGACCCACACAAAG	3268	0	1056.49	562.741	2010.02	1518.6	N	NULL	269.729	327.497	341.737	248.051	N	-0.111715
pT09F014513EC_1_60	72257	T09F014513EC	72257	Ilf3	T09F014513EC	TU_72257	0	CTTCAGTCCCAACTGCAATGGCGAGAAAAGGAGGAGGAGGAGCCGGGGACCGGGGGCGAG	5717	0	2468.8	2781.57	2587.09	2168.73	N	-0.0642048	5617.83	6458.35	5153.86	5088.66	N	-0.0330408
pT09F014513EC_1_61	72257	T09F014513EC	72257	Ilf3	T09F014513EC	TU_72257	0	TTCAGTCCCAACTGCAATGGCGAGAAAAGGAGGAGGAGGAGCCGGGGACCGGGGGCGAGC	8913	0	2308.43	2610.28	2742.58	2258.18	N	-0.068885	5674.54	6396.51	4890.29	4888.36	N	-0.0260921
pT01R00E3994A_1_52	72297	T01R00E3994A	72297	Msc	T01R00E3994A	TU_72297	0	GCGCGATCTGCTGCTGACCCTGTAGCCCAGGGCTCTGCTGAACTTGACTCCGGATCCAAA	10019	0	NULL	NULL	475.969	337.731	N	NULL	483.784	622.865	391.93	419.362	N	-0.040181
pT01R00E3994A_1_57	72297	T01R00E3994A	72297	Msc	T01R00E3994A	TU_72297	0	ATCTGCTGCTGACCCTGTAGCCCAGGGCTCTGCTGAACTTGACTCCGGATCCAAAAGTAC	9260	0	134.124	419.947	474.434	203.093	N	NULL	221.895	253.927	219.038	232.746	N	-0.0160996
A_51_P134294as	72298		72298	Pfdn5		TU_72298	0		6547	0	696.912	565.359	751.727	721.888	N	0.0366317	NULL	NULL	196.643	146.489	N	NULL
pT15F0620AD39_1_56	72298	T15F0620AD39	72298	Pfdn5	T15F0620AD39	TU_72298	0	TGATGTTAATCGACTGCGCCATGTTGGGAAGGAGGACTGCCGAAGAGGAAGCCGCCTGGG	4560	0	5640.72	4385.93	5098.06	5052.11	N	0.0526702	3076.77	3306.11	3074.22	2713.55	N	-0.0427095
pT15F0620AD39_1_61	72298	T15F0620AD39	72298	Pfdn5	T15F0620AD39	TU_72298	0	TTAATCGACTGCGCCATGTTGGGAAGGAGGACTGCCGAAGAGGAAGCCGCCTGGGCGAGT	6506	0	4081.12	3376.27	3964.52	3922	N	0.0388302	3077.27	3494.63	NULL	NULL	N	NULL
pT15F0620C1C2_1_25	72298	T15F0620C1C2	72298	Pfdn5	T15F0620C1C2	TU_72298	0	TTAAACACAAAACACTCTCTTCCCAGGCCACTTTCCCAGGAGGCCATTGCCGGAAAAAGT	2378	0	1068.87	849.86	1027.06	1062.76	Y	0.0572094	310.133	330.008	297.075	252.378	N	-0.0488959
pT15F0620C1C2_1_26	72298	T15F0620C1C2	72298	Pfdn5	T15F0620C1C2	TU_72298	0	TAAACACAAAACACTCTCTTCCCAGGCCACTTTCCCAGGAGGCCATTGCCGGAAAAAGTC	6906	0	1063.41	882.214	1022.61	1066.8	Y	0.0497499	314.061	317.442	362.756	307.026	N	NULL
pT03F031ED412_1_21	72328	T03F031ED412	72328	Foxo1	T03F031ED412	TU_72328	0	GACGCCAAGGCAGACGGGCGGACGCTGCGGGCCGCTCTAGCTCTCCGCGGCCGCGCGACA	7173	0	870.176	678.406	704.434	888.308	N	0.10442	967.396	1284.42	1126.44	942.755	N	-0.100206
pT03F031ED412_1_26	72328	T03F031ED412	72328	Foxo1	T03F031ED412	TU_72328	0	CAAGGCAGACGGGCGGACGCTGCGGGCCGCTCTAGCTCTCCGCGGCCGCGCGACAGCGGC	5137	0	749.277	541.761	559.222	747.995	N	0.133574	716.123	941.584	839.561	659.609	N	-0.111818
pT03F031ED46B_1_56	72328	T03F031ED46B	72328	Foxo1	T03F031ED46B	TU_72328	0	CAGGCCGCGGAGCCCGGCAGCTCGGGCACCGCGCTCCCGCTGACAAGGGCCGCGGACGCC	3884	0	376.325	323.458	334.019	386.85	N	0.0647581	NULL	NULL	374.173	383.569	N	NULL
pT03F031ED46B_1_61	72328	T03F031ED46B	72328	Foxo1	T03F031ED46B	TU_72328	0	CGCGGAGCCCGGCAGCTCGGGCACCGCGCTCCCGCTGACAAGGGCCGCGGACGCCAAGGC	4915	0	390.697	330.094	333.396	468.322	N	0.110393	505.143	558.855	401.098	419.547	N	-0.0121778
pT0XF0585D9E2_1_56	72329	T0XF0585D9E2	72329	Mllt7	T0XF0585D9E2	TU_72329	0	TGCAGCCTCAGAGTAGCGCTCTGAGGCACCACCTGTAACCTCCGCCTAGCGAAGGCACTT	10196	0	367.859	579.435	569.663	408.698	N	-0.17077	307.799	399.673	NULL	NULL	N	NULL
pT0XF0585D9E2_1_61	72329	T0XF0585D9E2	72329	Mllt7	T0XF0585D9E2	TU_72329	0	CCTCAGAGTAGCGCTCTGAGGCACCACCTGTAACCTCCGCCTAGCGAAGGCACTTTCTGC	5062	0	487.619	728.729	770.207	432.212	N	-0.212698	457.06	507.996	394.862	368.951	N	-0.0376822
pT11F04F682F9_1_56	72398	T11F04F682F9	72398	Ccl4	T11F04F682F9	TU_72398	0	GGGTTAGGTTTGCACAGAGCTGGGACTGCAGGGCCCAGAAGCTTCAGAAGCTGGCCGAGT	1735	0	535.205	518.391	499.355	558.374	N	0.0311893	1083.62	1447.81	1153.31	1022.28	N	-0.0891063
pT11F04F682F9_1_61	72398	T11F04F682F9	72398	Ccl4	T11F04F682F9	TU_72398	0	AGGTTTGCACAGAGCTGGGACTGCAGGGCCCAGAAGCTTCAGAAGCTGGCCGAGTGCTGT	6010	0	321.043	337.799	281.223	347.681	N	0.0350178	792.761	1025.19	842.196	773.844	N	-0.0742113
pT07R06CD07ED_1_56	72406	T07R06CD07ED	72406	Nupr1	T07R06CD07ED	TU_72406	0	AGGTGGCCATTATGCCTAGTCTGCTCTCTCCAAAGTCTTGCCTGTGTCTCCTTGTCTGAA	150	0	786.413	1904.77	1936.54	699.756	Y	-0.413136	780.6	706.677	564.49	744.62	Y	0.081743
pT07R06CD07ED_1_61	72406	T07R06CD07ED	72406	Nupr1	T07R06CD07ED	TU_72406	0	GCCATTATGCCTAGTCTGCTCTCTCCAAAGTCTTGCCTGTGTCTCCTTGTCTGAATGTCT	9447	0	756.122	2202.76	2365.78	918.079	Y	-0.437734	752.458	490.303	511.163	636.359	Y	0.14058
pT01R0844C9D9_1_60	72419	T01R0844C9D9	72419	Lhx9	T01R0844C9D9	TU_72419	0	ATAGTTTTGAACACAAAGAAAGAGAACGAAGTGCTAGATTCAGCGGTCCCCGGCTGCCTG	10012	0	344.593	325.77	345.691	237.887	N	NULL	587.629	629.1	546.718	479.849	N	-0.0431376
pT01R0844C9D9_1_61	72419	T01R0844C9D9	72419	Lhx9	T01R0844C9D9	TU_72419	0	TAGTTTTGAACACAAAGAAAGAGAACGAAGTGCTAGATTCAGCGGTCCCCGGCTGCCTGC	3084	0	306.631	373.922	340.089	251.746	N	-0.108398	564.268	605.583	545.399	477.401	N	-0.0442597
pT01R0844C9FD_1_54	72419	T01R0844C9FD	72419	Lhx9	T01R0844C9FD	TU_72419	0	GTGCTAGATTCAGCGGTCCCCGGCTGCCTGCAAGTTCCCAGTGCCTGTAGGTTGCGTTGG	2797	0	472.363	640.122	487.403	413.921	N	-0.101479	648.904	765.693	459.25	546.614	N	0.00187842
pT01R0844C9FD_1_59	72419	T01R0844C9FD	72419	Lhx9	T01R0844C9FD	TU_72419	0	AGATTCAGCGGTCCCCGGCTGCCTGCAAGTTCCCAGTGCCTGTAGGTTGCGTTGGGGACT	5127	0	546.644	666.235	606.629	487.2	N	-0.0905692	698.096	778.271	648.855	605.412	N	-0.0386562
pT09F03E7F87B_1_56	72425	T09F03E7F87B	72425	Clpx	T09F03E7F87B	TU_72425	0	GCGCAGCGTTTTCCCCACCAGGCAGCCAGGCCTGGACGATCCCAGCGTCCCACCGCCTTC	9120	0	2870.11	2101.41	2410.56	3210.94	Y	0.129951	1426.07	1881.84	1517.45	1135.01	N	-0.12328
pT09F03E7F87B_1_61	72425	T09F03E7F87B	72425	Clpx	T09F03E7F87B	TU_72425	0	GCGTTTTCCCCACCAGGCAGCCAGGCCTGGACGATCCCAGCGTCCCACCGCCTTCTACTC	1268	0	4364.41	3153.88	3580.84	4785.37	Y	0.133505	1811.25	2296.85	2269.29	1525.25	N	-0.137851
T06R052D6212_60	72442	T06R052D6212	72442	Pcbp1	T06R052D6212	TU_72442	0	GGGTTGAAAACGGACAACGTGGGCAAAACTGGGGACCCGGCAGAGATTGAGAGGGAGCAC	7216	0	1545.21	1542.15	1424.13	1526.69	N	0.015531	3972.9	5078.32	3974.3	3614.89	N	-0.0738894
T06R052D6212_61	72442	T06R052D6212	72442	Pcbp1	T06R052D6212	TU_72442	0	GGTTGAAAACGGACAACGTGGGCAAAACTGGGGACCCGGCAGAGATTGAGAGGGAGCACG	1249	0	1467.55	1294.78	1363.49	1388.81	N	0.0311934	3492.73	4683.85	NULL	NULL	N	NULL
pT10R04DBCE3B_1_56	72465	T10R04DBCE3B	72465	Tle6	T10R04DBCE3B	TU_72465	0	AGGGAGGCCCCAGGGATCCCAGAGGAAGCCTCTGAGGTCAGCCAGGGTCAGGCCAGGAGG	439	0	NULL	NULL	935.425	1101.71	N	NULL	2410.51	3247.32	2530.51	2253.99	N	-0.0898359
pT10R04DBCE3B_1_61	72465	T10R04DBCE3B	72465	Tle6	T10R04DBCE3B	TU_72465	0	GGCCCCAGGGATCCCAGAGGAAGCCTCTGAGGTCAGCCAGGGTCAGGCCAGGAGGAAGCC	7857	0	1550.28	1513.02	1341.3	1506.95	N	0.0305689	3070.7	4152.86	3295.39	2964.48	N	-0.0885344
pT10R04DBCEC8_1_56	72465	T10R04DBCEC8	72465	Tle6	T10R04DBCEC8	TU_72465	0	CCCACACACCACGCCCCCTGCACCCACCGAGGGAAGCGTGTATCAGGGCCCAGGCCACGG	3734	0	1080.45	1039.92	916.798	923.876	N	0.00997296	1277.37	1563.11	1234.64	1152.12	N	-0.0588571
pT10R04DBCEC8_1_61	72465	T10R04DBCEC8	72465	Tle6	T10R04DBCEC8	TU_72465	0	ACACCACGCCCCCTGCACCCACCGAGGGAAGCGTGTATCAGGGCCCAGGCCACGGTGCAC	2480	0	702.16	687.349	NULL	NULL	N	NULL	1269.82	1492.33	1205.76	1151.95	N	-0.0449736
pT08F00B06D5E_1_60	72484	T08F00B06D5E	72484	Ing1	T08F00B06D5E	TU_72484	0	CTCCAGATCGCTGCCTTCAAACCGACTAACCTGAGAAGAGCCACCCTCCGCTGGGTTAAC	1293	0	646.279	638.215	633.493	633.711	Y	0.00280086	803.013	817.001	625.004	688.181	N	0.0171598
pT08F00B06D5E_1_61	72484	T08F00B06D5E	72484	Ing1	T08F00B06D5E	TU_72484	0	TCCAGATCGCTGCCTTCAAACCGACTAACCTGAGAAGAGCCACCCTCCGCTGGGTTAACT	6884	0	625.126	642.554	551.629	558.453	N	-0.00330089	758.584	768.536	699.352	748.451	N	0.0119035
pT08F00B06D5E_2_49	72484	T08F00B06D5E	72484	Ing1	T08F00B06D5E	TU_72484	0	TTTGAACTTCTCATAGTAGTCGTCCAGCTCCTTCAGGATCTCTGAGAAGAGCCACCCTCC	7025	0	810.105	988.174	1053.42	853.522	Y	-0.0888391	869.288	686.233	736.137	851.004	N	0.0828325
pT08F00B06D5E_2_54	72484	T08F00B06D5E	72484	Ing1	T08F00B06D5E	TU_72484	0	ACTTCTCATAGTAGTCGTCCAGCTCCTTCAGGATCTCTGAGAAGAGCCACCCTCCGCTGG	5592	0	921.49	1005.84	1204.67	1032.95	Y	-0.052413	951.048	953.788	NULL	NULL	N	NULL
pT08F00B06F01_1_26	72484	T08F00B06F01	72484	Ing1	T08F00B06F01	TU_72484	0	CGCCACCAGCGTGGAGAGCGGAGAGAGCGGGGCCGGCTGCGGGAAGGGCGCGCTCCGCCG	6297	0	1555.54	1475.16	1430.49	1556.2	Y	0.0298096	3627.99	4730	3354.82	3216.44	N	-0.0667447
pT08F00B06F01_1_31	72484	T08F00B06F01	72484	Ing1	T08F00B06F01	TU_72484	0	CCAGCGTGGAGAGCGGAGAGAGCGGGGCCGGCTGCGGGAAGGGCGCGCTCCGCCGCCCGC	5311	0	1572.63	1530.32	1504.08	1569.62	Y	0.0151848	3378.51	4359.82	3366.43	3144.6	N	-0.0701742
pT08F00B07071_1_56	72484	T08F00B07071	72484	Ing1	T08F00B07071	TU_72484	0	TCAACATGGTTCACCCCGGAGGTCCCCGGCGATTCGGCGGCTTTCCGCTTCCTCCACCCC	6274	0	512.348	499.969	576.865	502.961	Y	-0.0244586	683.089	614.93	447.948	511.665	N	0.051705
pT08F00B07071_1_61	72484	T08F00B07071	72484	Ing1	T08F00B07071	TU_72484	0	ATGGTTCACCCCGGAGGTCCCCGGCGATTCGGCGGCTTTCCGCTTCCTCCACCCCCCGCC	2488	0	793.532	750.699	762.284	789.999	Y	0.0198039	1145.76	882.004	694.073	839.398	N	0.0980933
pT19F02B87E1F_1_41	72514	T19F02B87E1F	72514	Nfkb2	T19F02B87E1F	TU_72514	0	GGACGCCCGCCGTGGTGGCGGCTCTGGTTCCGACTTCTTTCCGAGCCCTTCCCCGGACCG	7668	0	349.876	419.992	436.387	406.412	N	-0.0551162	2413.92	549.61	374.278	1860.43	Y	0.669543
pT19F02B87E1F_1_61	72514	T19F02B87E1F	72514	Nfkb2	T19F02B87E1F	TU_72514	0	GCTCTGGTTCCGACTTCTTTCCGAGCCCTTCCCCGGACCGGTCGTTGCTCCTCTCCAGCC	941	0	598.538	678.399	742.557	702.919	N	-0.0391092	3165.1	598.392	467.581	2399.25	Y	0.716811
pT19F02B87E1F_2_41	72514	T19F02B87E1F	72514	Nfkb2	T19F02B87E1F	TU_72514	0	GGCCACTCACCGTGGTGGCGGCTCTGGTTCCGACTTCTTTCCGAGCCCTTCCCCGGACCG	1970	0	430.651	525.128	489.934	440.415	N	-0.0662076	2351.8	695.669	532.426	1707.77	N	0.517583
pT19F02B87E1F_2_61	72514	T19F02B87E1F	72514	Nfkb2	T19F02B87E1F	TU_72514	0	GCTCTGGTTCCGACTTCTTTCCGAGCCCTTCCCCGGACCGGTCGTTGCTCCTCTCCAGCC	4354	0	684.481	753.739	769.237	681.763	N	-0.0471433	3763.41	568.958	529.134	2804.06	Y	0.772361
pT19F02B88229_1_56	72514	T19F02B88229	72514	Nfkb2	T19F02B88229	TU_72514	0	CCGGTTCAGCTTTCCAGAGTTTCGGACGCCCGCCTCCTCCAGCCGCCCGTCCGGGCGTGG	6794	0	4510.06	4442.35	4125.68	4372.27	N	0.0158908	8800	2995.83	2585.83	7389.2	N	0.461982
pT19F02B88229_1_61	72514	T19F02B88229	72514	Nfkb2	T19F02B88229	TU_72514	0	TCAGCTTTCCAGAGTTTCGGACGCCCGCCTCCTCCAGCCGCCCGTCCGGGCGTGGCGGGT	5437	0	2540.57	2590.43	3033.93	3185.05	N	0.00633546	5111.51	1772.74	1617.6	4526.4	N	0.453393
pT19F02B88229_2_56	72514	T19F02B88229	72514	Nfkb2	T19F02B88229	TU_72514	0	GGAGGGGGGCTCAGATCTGGGGGAGGGTCCGATCTCCTCCAGCCGCCCGTCCGGGCGTGG	3240	0	NULL	NULL	1286.25	1335.42	N	NULL	4266.66	5038.62	3399.51	3496.94	N	-0.0299753
pT19F02B88229_2_61	72514	T19F02B88229	72514	Nfkb2	T19F02B88229	TU_72514	0	GGGGCTCAGATCTGGGGGAGGGTCCGATCTCCTCCAGCCGCCCGTCCGGGCGTGGCGGGT	7415	0	1596.23	1504.29	1401.77	1411.48	N	0.0143804	4524.49	5376.54	3982.97	3964.45	N	-0.0384782
pT19F02B882AB_1_52	72514	T19F02B882AB	72514	Nfkb2	T19F02B882AB	TU_72514	0	TGTGTCTTGCGGCTTCGGGCCCCGGTTCAGCTTTCCAGAGTTTCGGACGCCCGCCTAAGG	8676	0	NULL	NULL	1367.22	1833.65	N	NULL	4246.02	830.245	672.413	3284.93	N	0.698833
pT19F02B882AB_1_57	72514	T19F02B882AB	72514	Nfkb2	T19F02B882AB	TU_72514	0	CTTGCGGCTTCGGGCCCCGGTTCAGCTTTCCAGAGTTTCGGACGCCCGCCTAAGGTGAAG	7641	0	1380.55	1020.01	1169.53	1644.01	N	0.13967	2870.51	863.044	726.497	2188.19	N	0.500389
pT19F02B882D4_1_53	72514	T19F02B882D4	72514	Nfkb2	T19F02B882D4	TU_72514	0	GGATCGTAGCAATTGTCCATATCTCTGGGCTAGGCCCTGCTGTGTCTTGCGGCTTCGGGC	978	0	764.754	654.116	806.703	709.102	N	0.00593095	2649.83	899.422	829.252	2097.45	Y	0.43613
pT19F02B882D4_1_59	72514	T19F02B882D4	72514	Nfkb2	T19F02B882D4	TU_72514	0	TAGCAATTGTCCATATCTCTGGGCTAGGCCCTGCTGTGTCTTGCGGCTTCGGGCCCCGGT	2429	0	347.338	389.092	473.748	375.241	N	-0.0752683	1926.31	257.768	NULL	NULL	N	NULL
pT03F059FCC3C_1_56	72546	T03F059FCC3C	72546	Rorc	T03F059FCC3C	TU_72546	0	TCCGGTGGTGTCTCTGTGGGGCCCTGTCCATGGGGTAGCTCCCTTGGTGCCGTCCTTGCT	1274	0	3609.19	944.478	956.288	3850.42	N	0.593568	935.156	2009.89	2196.75	894.122	N	-0.361337
pT03F059FCC3C_1_61	72546	T03F059FCC3C	72546	Rorc	T03F059FCC3C	TU_72546	0	TGGTGTCTCTGTGGGGCCCTGTCCATGGGGTAGCTCCCTTGGTGCCGTCCTTGCTGCCCT	1896	0	NULL	NULL	819.547	4519.82	N	NULL	643.194	2023.39	2027.41	591.811	N	-0.516248
pT03F05A03324_1_7	72546	T03F05A03324	72546	Rorc	T03F05A03324	TU_72546	0	GCTGCCGCCGCTACTGCGGTCGCGCTGCCAAGACCAAAGGAGAGAAAAGAGCCAGGAAGC	3864	0	1029.83	991.799	859.226	953.159	N	0.0307009	2115.38	2252.23	1686.81	1820.95	N	0.0030048
pT03F05A03324_1_8	72546	T03F05A03324	72546	Rorc	T03F05A03324	TU_72546	0	CTGCCGCCGCTACTGCGGTCGCGCTGCCAAGACCAAAGGAGAGAAAAGAGCCAGGAAGCA	5771	0	721.935	741.497	604.337	763.616	N	0.0449922	1365.43	1762.01	1378.34	1274.92	N	-0.0723053
pT03F05A03373_1_56	72546	T03F05A03373	72546	Rorc	T03F05A03373	TU_72546	0	CCGCATCAGCCGGCTGGCAAGACTGCTGTTGCTGCCGCCGCTACTGCGGTCGCGCTGCCA	9451	0	616.286	639.554	616.299	572.565	N	-0.0240311	1609.7	651.034	529.58	1274.48	N	0.387272
pT03F05A03373_1_61	72546	T03F05A03373	72546	Rorc	T03F05A03373	TU_72546	0	TCAGCCGGCTGGCAAGACTGCTGTTGCTGCCGCCGCTACTGCGGTCGCGCTGCCAAGACC	6796	0	334.885	389.553	346.136	384.472	N	-0.0100265	906.896	351.06	213.003	790.211	N	0.490766
pT03F05A03399_1_56	72546	T03F05A03399	72546	Rorc	T03F05A03399	TU_72546	0	TGTGTCTGAGTCCCCACTCCCCACTGCCCGGCAGCCTGCCGCATCAGCCGGCTGGCAAGA	2824	0	593.844	658.908	636.557	740.543	N	0.0102805	571.526	538.13	423.813	547.496	N	0.0686775
pT03F05A03399_1_61	72546	T03F05A03399	72546	Rorc	T03F05A03399	TU_72546	0	CTGAGTCCCCACTCCCCACTGCCCGGCAGCCTGCCGCATCAGCCGGCTGGCAAGACTGCT	6697	0	595.131	621.038	665.668	694.032	N	-0.000191875	NULL	NULL	393.687	511.456	N	NULL
pT06R02501E03_1_54	72567	T06R02501E03	72567	Hipk2	T06R02501E03	TU_72567	0	GGCCATCGGGGCCGGGGTGTCCGCGGTTCATGGCAACGGAGAAGGGAACGCGGCGCGCGA	6136	0	2147.59	2325.54	2360.03	2433.47	N	-0.0106322	3570.86	5021.87	3736.52	3402.2	N	-0.0943996
pT06R02501E03_1_59	72567	T06R02501E03	72567	Hipk2	T06R02501E03	TU_72567	0	TCGGGGCCGGGGTGTCCGCGGTTCATGGCAACGGAGAAGGGAACGCGGCGCGCGAGCTCG	7027	0	2419.59	2487.39	2383.44	2491.3	N	0.00360879	3949.84	5427.08	4329.54	3883.34	N	-0.0926115
pT06R02501E60_1_56	72567	T06R02501E60	72567	Hipk2	T06R02501E60	TU_72567	0	CTTGAGCCTGTGTCTCCGCTCTCGGCGCAGCCCAGGCCGCCAGCGCCCGCATCACCGCCT	5810	0	840.721	954.19	963.246	931.774	N	-0.0347049	389.09	416.9	382.252	341.276	N	-0.0396129
pT06R02501E60_1_61	72567	T06R02501E60	72567	Hipk2	T06R02501E60	TU_72567	0	GCCTGTGTCTCCGCTCTCGGCGCAGCCCAGGCCGCCAGCGCCCGCATCACCGCCTCACTT	8974	0	1095.61	1250.51	1273.22	1276.98	N	-0.0280735	854.986	881.759	693.65	720.787	N	0.00163769
pT15R0494DDB6_1_56	72598	T15R0494DDB6	72598	Fbxl6	T15R0494DDB6	TU_72598	0	AGCTTCGAACTCGACGTCTAACTCGCCTAGAGGCCACGGGAGCCATAGCCCCCGGGAGCT	1350	0	712.938	632.937	709.577	709.813	N	0.025918	1252.13	904.274	752.786	1055.83	N	0.144135
pT15R0494DDB6_1_61	72598	T15R0494DDB6	72598	Fbxl6	T15R0494DDB6	TU_72598	0	CGAACTCGACGTCTAACTCGCCTAGAGGCCACGGGAGCCATAGCCCCCGGGAGCTGAACT	6675	0	640.244	600.187	655.419	615.017	N	0.00021364	1292.19	880.655	667.225	1075.69	N	0.186968
T17F04095468_52	72609	T17F04095468	72609	Epb4.1l3	T17F04095468	TU_72609	0	CTTGGTTTTAAAGAGATACTATTCAATAATCGAAATGTTAAACCCGAGAGATGACTCTGG	4713	0	175.92	142.343	177.768	172.016	N	0.0388476	205.109	176.723	NULL	NULL	N	NULL
T17F04095468_60	72609	T17F04095468	72609	Epb4.1l3	T17F04095468	TU_72609	0	TAAAGAGATACTATTCAATAATCGAAATGTTAAACCCGAGAGATGACTCTGGACAAATCC	1857	0	NULL	NULL	217.489	219.555	N	NULL	478.656	445.552	NULL	NULL	N	NULL
pT14R034ABD8F_1_15	72620	T14R034ABD8F	72620	Gata4	T14R034ABD8F	TU_72620	0	CCCAAGCTCTGAGCACGAGGCAGACAAGAACTAGAATGCGGGTGTGCGGAACTGTCACCA	8968	0	1334.63	1161.3	1000.58	1283.36	Y	0.0842575	2289.07	3120.82	2553.67	2114.55	Y	-0.108279
pT14R034ABD8F_1_16	72620	T14R034ABD8F	72620	Gata4	T14R034ABD8F	TU_72620	0	CCAAGCTCTGAGCACGAGGCAGACAAGAACTAGAATGCGGGTGTGCGGAACTGTCACCAA	4408	0	1213.49	1050.24	996.608	1247.19	Y	0.0800772	2294.31	3199.81	2363.31	1951.55	Y	-0.113806
pT14R034ACD1C_1_56	72620	T14R034ACD1C	72620	Gata4	T14R034ACD1C	TU_72620	0	AAACCGGCGCGATCTCCGTGAGTCCGCGGAGCTGCAACTGCGGCTGAGCCTCGGGCGGCC	875	0	918.614	375.471	377.589	906.188	Y	0.384378	NULL	NULL	788.135	941.839	N	NULL
pT14R034ACD1C_1_61	72620	T14R034ACD1C	72620	Gata4	T14R034ACD1C	TU_72620	0	GGCGCGATCTCCGTGAGTCCGCGGAGCTGCAACTGCGGCTGAGCCTCGGGCGGCCACTCT	2100	0	NULL	NULL	357.506	928.117	N	NULL	1100	985.217	889.534	1010.02	Y	0.0515141
pT14R034B3470_1_60	72620	T14R034B3470	72620	Gata4	T14R034B3470	TU_72620	0	ACAGATCAGCCTCTAGGCCCAGAGATTCCAGCCTGTTTGAGCCGGGTGGGAGGGAGACGT	4014	0	609.574	596.751	NULL	NULL	N	NULL	NULL	NULL	1202.82	1074.77	N	NULL
pT14R034B3470_1_61	72620	T14R034B3470	72620	Gata4	T14R034B3470	TU_72620	0	CAGATCAGCCTCTAGGCCCAGAGATTCCAGCCTGTTTGAGCCGGGTGGGAGGGAGACGTT	9901	0	587.936	581.209	571.42	647.607	N	0.0296766	977.854	1303.45	960.246	911.969	N	-0.0736114
pT08F076A1CC6_1_56	72637	T08F076A1CC6	72637	Tsnax	T08F076A1CC6	TU_72637	0	GAAAGGCCGTCGCGGGACGCCGCGCTGAGCCCGTGGGTGACAGCGCACACCACCCTGGTC	6693	0	1483.93	1876.38	2017.53	1563.66	Y	-0.106292	2060.13	1276.47	1154.82	1799.24	Y	0.200228
pT08F076A1CC6_1_61	72637	T08F076A1CC6	72637	Tsnax	T08F076A1CC6	TU_72637	0	GCCGTCGCGGGACGCCGCGCTGAGCCCGTGGGTGACAGCGCACACCACCCTGGTCGCAGT	3847	0	1355.01	1822.68	1964.69	1486.85	Y	-0.124896	2065.47	1174.58	951.836	1734.54	Y	0.25288
pT04F02D197A4_1_52	72656	T04F02D197A4	72656	Nr4a3	T04F02D197A4	TU_72656	0	AGCGGAGGAGGAGCAGGCGCTGGAGGGGTGGGGGGCGGGAGGCAGGAGACTCGGCTCTCC	2640	0	NULL	NULL	4594.21	5085.17	N	NULL	11975.3	24399.2	NULL	NULL	N	NULL
pT04F02D197A4_1_57	72656	T04F02D197A4	72656	Nr4a3	T04F02D197A4	TU_72656	0	AGGAGGAGCAGGCGCTGGAGGGGTGGGGGGCGGGAGGCAGGAGACTCGGCTCTCCCGGCT	1889	0	5213.85	4529.2	3945.57	4421.05	N	0.0552766	9721.58	17084.5	13919.9	8708.15	N	-0.224288
pT04F02D1986E_1_43	72656	T04F02D1986E	72656	Nr4a3	T04F02D1986E	TU_72656	0	GGACACTGCGGGCTCTGTCAGCGTTGCAAAGTGAGCCCTGGAGGGGCGTCCGGCTGCGGC	5013	0	NULL	NULL	449.798	422.668	N	NULL	NULL	NULL	NULL	NULL	N	NULL
pT04F02D1986E_1_48	72656	T04F02D1986E	72656	Nr4a3	T04F02D1986E	TU_72656	0	CTGCGGGCTCTGTCAGCGTTGCAAAGTGAGCCCTGGAGGGGCGTCCGGCTGCGGCGCGGC	7285	0	387.116	424.847	334.824	342.172	N	-0.0154818	875.036	1122.16	703.065	711.838	N	-0.0513212
A_51_P142653as	72667		72667	Son		TU_72667	0		4294	0	285.361	223.012	219.264	243.875	Y	0.0766326	251.804	309.636	305.868	265.021	Y	-0.0760212
A_51_P148264as	72667		72667	Son		TU_72667	0		1769	0	297.067	247.75	196.907	209.417	N	NULL	410.392	457.314	371.609	385.119	Y	-0.0157534
A_65_P06226as	72667		72667	Son		TU_72667	0		4854	0	NULL	NULL	72.3384	67.3265	N	NULL	115.65	42.9427	NULL	NULL	N	NULL
A_65_P06816as	72667		72667	Son		TU_72667	0		9780	0	13907	16010.8	17475.3	13268.2	Y	-0.0903961	5972.71	3014.84	3187.11	5179.96	Y	0.253918
A_65_P13560as	72667		72667	Son		TU_72667	0		3560	0	553.652	539.663	434.71	407.543	Y	-0.00845594	544.857	556.683	530.825	457.396	Y	-0.0369922
pT16F057D8570_1_60	72667	T16F057D8570	72667	Son	T16F057D8570	TU_72667	0	CGAAAGACCTGAAAACCTGCTCGATGTCGGCCGCCATGGCGTCCGCTCCGTTCTCTCAAC	8575	0	9819.34	12454.4	14356.7	9767.01	Y	-0.135267	6250.56	3146.49	2995.05	5221.94	Y	0.26976
pT16F057D8570_1_61	72667	T16F057D8570	72667	Son	T16F057D8570	TU_72667	0	GAAAGACCTGAAAACCTGCTCGATGTCGGCCGCCATGGCGTCCGCTCCGTTCTCTCAACT	2750	0	7830.23	10405.9	NULL	NULL	N	NULL	NULL	NULL	2852.82	5047.72	N	NULL
pT16F057D8570_2_60	72667	T16F057D8570	72667	Son	T16F057D8570	TU_72667	0	CGAAAGACCTGAAAACCTGCTCGATGTCGGCCGCCATGGCGTCCGCTCCGTTCTCTCAAC	8545	0	7618.29	10006.2	11003.8	8017.12	Y	-0.127968	4917.61	2664.03	NULL	NULL	N	NULL
pT16F057D8570_2_61	72667	T16F057D8570	72667	Son	T16F057D8570	TU_72667	0	GAAAGACCTGAAAACCTGCTCGATGTCGGCCGCCATGGCGTCCGCTCCGTTCTCTCAACT	5227	0	12157.5	15869.2	16857.1	11778.4	Y	-0.135705	7523.42	3622.96	3705.44	6690.7	Y	0.286992
pT16F057DFEA8_1_60	72667	T16F057DFEA8	72667	Son	T16F057DFEA8	TU_72667	0	TCAAAATGCACATCAAAGTAAAACTATATCACAACTGAAGCCATACTAATATGTACTTGG	3030	0	315.037	210.418	247.509	198.851	N	NULL	315.776	290.075	324.373	276.297	Y	-0.0164003
pT16F057DFEA8_1_61	72667	T16F057DFEA8	72667	Son	T16F057DFEA8	TU_72667	0	CAAAATGCACATCAAAGTAAAACTATATCACAACTGAAGCCATACTAATATGTACTTGGC	2282	0	330.749	241.38	286.78	266.366	Y	0.0523642	427.103	366.509	452.143	333.95	N	NULL
pT15F04E55CE9_1_56	72672	T15F04E55CE9	72672	Tef	T15F04E55CE9	TU_72672	0	CTCGGCCACCTGCCAGCTACGGCAGCAGCCAGGCCTTCCCTTCTCGCTGCTTGGCAGGGC	6384	0	341.993	295.796	292.789	306.715	N	0.0416027	338.978	280.825	279.863	257.745	N	0.0229901
pT15F04E55CE9_1_61	72672	T15F04E55CE9	72672	Tef	T15F04E55CE9	TU_72672	0	CCACCTGCCAGCTACGGCAGCAGCCAGGCCTTCCCTTCTCGCTGCTTGGCAGGGCGGACC	764	0	442.526	463.185	438.86	460.567	N	0.000575469	512.744	559.578	416.463	429.113	N	-0.0124818
pT15F04E55D94_1_52	72672	T15F04E55D94	72672	Tef	T15F04E55D94	TU_72672	0	CCACTCCAATCTGGCTGCAGCTCGACATGGCCCAGCAGGAGGTGCTTGCTCCGGAGTTTA	464	0	3191.32	599.8	661.062	3190.23	N	0.704772	NULL	NULL	1275.88	403.775	N	NULL
pT15F04E55D94_1_57	72672	T15F04E55D94	72672	Tef	T15F04E55D94	TU_72672	0	CCAATCTGGCTGCAGCTCGACATGGCCCAGCAGGAGGTGCTTGCTCCGGAGTTTAGAAGC	9643	0	NULL	NULL	787.213	3187.14	N	NULL	NULL	NULL	NULL	NULL	N	NULL
pT15F04E57E3D_1_27	72672	T15F04E57E3D	72672	Tef	T15F04E57E3D	TU_72672	0	TGGCTGCTGCTGACTCGTCTTCCTCCAGCTTTTCCTTCCCCTTTTCCTTATCTCATCGCA	4562	0	5676.97	1340.73	1665.43	6184.43	N	0.598274	NULL	NULL	1491.72	617.856	N	NULL
pT15F04E57E3D_1_28	72672	T15F04E57E3D	72672	Tef	T15F04E57E3D	TU_72672	0	GGCTGCTGCTGACTCGTCTTCCTCCAGCTTTTCCTTCCCCTTTTCCTTATCTCATCGCAG	7855	0	7489.74	2347.34	2432.51	8247.14	N	0.51707	1209.14	2219.74	2109.87	1098.48	N	-0.273644
pT15F04E57FA9_1_41	72672	T15F04E57FA9	72672	Tef	T15F04E57FA9	TU_72672	0	CGCCTCGCCTCCCCCGCCCGCACCCCGAGACGGGCCGGAGCGGCTCGACCCGCCGCAGCT	1275	0	8146.69	7270.68	8664.38	10599.7	N	0.0684805	11253.2	5333.79	5078.85	11156.8	N	0.333008
pT15F04E57FA9_1_61	72672	T15F04E57FA9	72672	Tef	T15F04E57FA9	TU_72672	0	CACCCCGAGACGGGCCGGAGCGGCTCGACCCGCCGCAGCTGCTGACACGGGCAGCACTGC	1091	0	2385.28	1096.96	1204.96	2631.61	N	0.338299	1139.74	1735.91	1550.62	1011.18	N	-0.1842
pT08F065AA2D2_1_60	72689	T08F065AA2D2	72689	Nfat5	T08F065AA2D2	TU_72689	0	GGGGAAAGGGGAAGAGGGAGAGCCAAACGGGTCCGTTTCGGGCTTCTCCTCAGCGCACAC	10060	0	3306.22	3790.75	3986.01	3087.82	N	-0.0851402	7900.72	9940.72	8353.3	7173.62	N	-0.0829355
pT08F065AA2D2_1_61	72689	T08F065AA2D2	72689	Nfat5	T08F065AA2D2	TU_72689	0	GGGAAAGGGGAAGAGGGAGAGCCAAACGGGTCCGTTTCGGGCTTCTCCTCAGCGCACACT	4176	0	2091.75	2615.51	2827.96	2009.27	N	-0.12274	NULL	NULL	NULL	NULL	N	NULL
pT08F065AA38C_1_56	72689	T08F065AA38C	72689	Nfat5	T08F065AA38C	TU_72689	0	CTCTCCGGGATCCGCGGGCACCGAACCGGGGGCGGTGAGGCGAGGGCGGCAGCCGCTGCC	4314	0	1015.24	1235.13	1080.24	986.886	N	-0.0621992	1929.22	2433.06	1876.8	1834.54	N	-0.0553309
pT08F065AA38C_1_61	72689	T08F065AA38C	72689	Nfat5	T08F065AA38C	TU_72689	0	CGGGATCCGCGGGCACCGAACCGGGGGCGGTGAGGCGAGGGCGGCAGCCGCTGCCTCCTC	6968	0	905.042	1107.59	996.672	941.288	N	-0.0562695	1777.43	2311.45	1908.58	1765.49	N	-0.0739684
pT08F065AA3B7_1_26	72689	T08F065AA3B7	72689	Nfat5	T08F065AA3B7	TU_72689	0	AGGGCATCGCAGCTCGACCCAGCCCGGCCCGAGGGCAGCGGGAGGGGGGGAGCGGCGGTG	4795	0	1371.71	1448.18	1108.74	1008.02	N	-0.0324599	NULL	NULL	2561.65	2309.81	N	NULL
pT08F065AA3B7_1_31	72689	T08F065AA3B7	72689	Nfat5	T08F065AA3B7	TU_72689	0	ATCGCAGCTCGACCCAGCCCGGCCCGAGGGCAGCGGGAGGGGGGGAGCGGCGGTGGCGGC	2801	0	1492.51	1509.63	1326.72	1337.81	N	-0.000668801	2506.39	3317.82	2544.4	2277.16	N	-0.0849978
pT08F065AA3EE_1_56	72689	T08F065AA3EE	72689	Nfat5	T08F065AA3EE	TU_72689	0	GCGCTGAGCAATGAGATGAAGTCCGAGGGCATCGCAGCTCGACCCAGCCCGGCCCGAGGG	7258	0	NULL	NULL	1369.39	1369.22	N	NULL	2232.43	2750.15	2233.88	2021.07	N	-0.0670276
pT08F065AA3EE_1_61	72689	T08F065AA3EE	72689	Nfat5	T08F065AA3EE	TU_72689	0	GAGCAATGAGATGAAGTCCGAGGGCATCGCAGCTCGACCCAGCCCGGCCCGAGGGCAGCG	1122	0	1330.59	1472.41	1375.43	1344.88	N	-0.0268695	1861.45	2233.53	1756.74	1708.51	N	-0.0456144
pT08F065B4B91_1_52	72689	T08F065B4B91	72689	Nfat5	T08F065B4B91	TU_72689	0	GGCTCACACAAAGCATGCACTATGAATGCTGTGAACTTGTATTTCTATAAAGCTCTTCCC	5463	0	NULL	NULL	139.1	81.0633	N	NULL	249.547	190.724	NULL	NULL	N	NULL
pT08F065B4B91_1_57	72689	T08F065B4B91	72689	Nfat5	T08F065B4B91	TU_72689	0	ACACAAAGCATGCACTATGAATGCTGTGAACTTGTATTTCTATAAAGCTCTTCCCCAACC	8039	0	NULL	NULL	NULL	NULL	N	NULL	46.9594	44.407	62.7803	28.3236	N	NULL
pT0XR07C80A0E_1_60	72691	T0XR07C80A0E	72691	Dsip1	T0XR07C80A0E	TU_72691	0	GTAGGCTGCAGTGCAGACCCTGAGCCAGGCAGGCACTTCTAAGCTGGAGTTGAAGAGAAG	9025	0	3766.36	3423.94	3193.38	4414.14	N	0.0909958	NULL	NULL	1793.29	1002.01	N	NULL
pT0XR07C80A0E_1_61	72691	T0XR07C80A0E	72691	Dsip1	T0XR07C80A0E	TU_72691	0	TAGGCTGCAGTGCAGACCCTGAGCCAGGCAGGCACTTCTAAGCTGGAGTTGAAGAGAAGT	5709	0	3651.91	3290.86	3148.82	4464.37	N	0.098411	924.252	1955.19	1640.31	917.057	N	-0.288965
pT0XR07C80A4D_1_60	72691	T0XR07C80A4D	72691	Dsip1	T0XR07C80A4D	TU_72691	0	CTCCAAGGGTGTCACCTAGTATGTCACAAACTCCACAGCAGCCAGTCCAACCCAGACTCA	9168	0	2989.73	2721.24	2546.95	3725.34	N	0.103006	903.414	1684.1	NULL	NULL	N	NULL
pT0XR07C80A4D_1_61	72691	T0XR07C80A4D	72691	Dsip1	T0XR07C80A4D	TU_72691	0	TCCAAGGGTGTCACCTAGTATGTCACAAACTCCACAGCAGCCAGTCCAACCCAGACTCAG	6940	0	3886.01	3342.95	3004.01	4475.9	N	0.119277	971.81	1972.24	1798.18	866.907	N	-0.31212
pT0XR07C8E4E4_1_60	72691	T0XR07C8E4E4	72691	Dsip1	T0XR07C8E4E4	TU_72691	0	CGAGCGTGTGAGCTAGCCGCGAGCTCAGGAGTCCGCGCCGGGGCCGTGACAGCATGTAAA	9554	0	468.038	560.272	472.492	547.531	N	-0.00705165	974.439	1311.85	1071.65	1004.94	N	-0.0785222
pT0XR07C8E4E4_1_61	72691	T0XR07C8E4E4	72691	Dsip1	T0XR07C8E4E4	TU_72691	0	GAGCGTGTGAGCTAGCCGCGAGCTCAGGAGTCCGCGCCGGGGCCGTGACAGCATGTAAAT	4414	0	609.976	671.775	637.654	658.434	N	-0.0139921	NULL	NULL	1574.62	1344.81	N	NULL
pT0XR07C8E535_1_5	72691	T0XR07C8E535	72691	Dsip1	T0XR07C8E535	TU_72691	0	AGGAGTCCGCGCCGGGGCCGTGACAGCATGTAAATGAGCCCCGAGGGGCAGGCGGAGGAC	4413	0	1143.96	1077.6	995.005	1086.44	N	0.0320687	2180.84	3070.34	2672.2	2392.02	N	-0.0983331
pT0XR07C8E535_1_6	72691	T0XR07C8E535	72691	Dsip1	T0XR07C8E535	TU_72691	0	GGAGTCCGCGCCGGGGCCGTGACAGCATGTAAATGAGCCCCGAGGGGCAGGCGGAGGACG	2655	0	1119.71	1157.47	938.863	1112.03	N	0.0295549	2289.25	3218.16	2523.95	2222.63	N	-0.101564
pT0XR07C8EA36_1_60	72691	T0XR07C8EA36	72691	Dsip1	T0XR07C8EA36	TU_72691	0	GGTAAACCGGCTCCGTCGACCCCTCGAGAGACTTGCCCAGCAGCCCGCACGCACGCAGAG	3626	0	761.581	730.537	709.427	760.811	N	0.0242216	1259.51	1563.84	1254.22	1083.37	N	-0.0787948
pT0XR07C8EA36_1_61	72691	T0XR07C8EA36	72691	Dsip1	T0XR07C8EA36	TU_72691	0	GTAAACCGGCTCCGTCGACCCCTCGAGAGACTTGCCCAGCAGCCCGCACGCACGCAGAGT	9127	0	682.155	630.077	740.153	842.428	N	0.0453504	940.89	1151.31	1013	913.832	N	-0.0661989
pT15R00A1AA02_1_60	72698	T15R00A1AA02	72698	Rai14	T15R00A1AA02	TU_72698	0	TTCAGGCTCTTCATGTTTAGTCCATTCAGCCTTCCAAAGTCCTGGGAGATTTGTCAATAC	10158	0	1218.59	1513.39	1641.95	1167.19	N	-0.121156	2464.18	995.235	NULL	NULL	N	NULL
pT15R00A1AA02_1_61	72698	T15R00A1AA02	72698	Rai14	T15R00A1AA02	TU_72698	0	TCAGGCTCTTCATGTTTAGTCCATTCAGCCTTCCAAAGTCCTGGGAGATTTGTCAATACC	3005	0	1036.64	1305.85	1640.21	1236.26	N	-0.111526	2205.7	1036.93	875.034	1822.63	N	0.323236
pT15R00A2048C_1_54	72698	T15R00A2048C	72698	Rai14	T15R00A2048C	TU_72698	0	TTCAGCCTTCCAAAGTCCTGGGAGATTTGTCAATACCTTGTTCTTCTCTAGGCCAGCCTT	6407	0	746.965	930.515	1048.39	813.26	N	-0.102858	1526.03	624.839	545.309	1170.68	N	0.359795
pT15R00A2048C_1_59	72698	T15R00A2048C	72698	Rai14	T15R00A2048C	TU_72698	0	CCTTCCAAAGTCCTGGGAGATTTGTCAATACCTTGTTCTTCTCTAGGCCAGCCTTCACAA	4012	0	715.775	774.27	936.07	820.727	N	-0.0456126	985.62	593.305	597.478	867.95	N	0.191302
pT15R00A2094A_1_56	72698	T15R00A2094A	72698	Rai14	T15R00A2094A	TU_72698	0	ATCCAAGCGGCGGCCTCAGCTCCTGGCCCCGCTGGCCGTCCCGCCCGCCGCTTCCCCAGG	4885	0	7408.24	6756.67	6385.26	7213.32	N	0.0464694	12049.8	4490.81	3859.34	9318.41	N	0.405742
pT15R00A2094A_1_61	72698	T15R00A2094A	72698	Rai14	T15R00A2094A	TU_72698	0	AGCGGCGGCCTCAGCTCCTGGCCCCGCTGGCCGTCCCGCCCGCCGCTTCCCCAGGAAAGT	6790	0	10498.2	9586.74	9968.14	11148.7	N	0.0440262	15575.2	6599.02	5842.93	12697.4	N	0.355018
pT15R00A20A12_1_41	72698	T15R00A20A12	72698	Rai14	T15R00A20A12	TU_72698	0	TCCTGCTCGGCTTCCTGCGCTGGGTCCCTCCTCCTCCTCCCGACGCGGGGTCAGTGGGCG	7929	0	NULL	NULL	11384.8	9722.49	N	NULL	13930.2	6232.74	6254.64	12498.3	N	0.324963
pT15R00A20A12_1_61	72698	T15R00A20A12	72698	Rai14	T15R00A20A12	TU_72698	0	TGGGTCCCTCCTCCTCCTCCCGACGCGGGGTCAGTGGGCGCTCAGCTCCGGGGCTCCGCC	5694	0	13723.5	16958.5	16999	15563.5	N	-0.0651186	15908.2	9854.53	9116.72	14800	N	0.209206
pT15R00A20A12_2_41	72698	T15R00A20A12	72698	Rai14	T15R00A20A12	TU_72698	0	CTGCTCGGCTTCCTGCGCTGGGTCCTTCTCCTCCTCCTCCCGACGCGGGGTCAGTGGGCG	4498	0	6848.97	9444.25	11725.6	9410.1	N	-0.117542	12075.3	5850.58	5294.86	10715.7	N	0.310432
pT15R00A20A12_2_61	72698	T15R00A20A12	72698	Rai14	T15R00A20A12	TU_72698	0	GGTCCTTCTCCTCCTCCTCCCGACGCGGGGTCAGTGGGCGCTCAGCTCCGGGGCTCCGCC	2196	0	NULL	NULL	13243.2	11959.2	N	NULL	12739.2	8040.27	7104.33	11631.4	N	0.20699
T11F0679518B_60	72707	T11F0679518B	72707	Axin2	T11F0679518B	TU_72707	0	TTTTGGCAAGGTACCACCTCTGCTGCCACTGTAGGGAACGAGAACACCCGATCCAGACAT	2260	0	412.835	461.675	401.856	415.156	N	-0.0172095	808.669	834.266	631.396	732.549	N	0.0255004
T11F0679518B_61	72707	T11F0679518B	72707	Axin2	T11F0679518B	TU_72707	0	TTTGGCAAGGTACCACCTCTGCTGCCACTGTAGGGAACGAGAACACCCGATCCAGACATC	6807	0	509.488	542.175	477.298	455.039	N	-0.0238733	1034.65	1079.14	850.716	866.46	N	-0.00515938
pT02F0721C6C6_1_56	72708	T02F0721C6C6	72708	Mga	T02F0721C6C6	TU_72708	0	CCCCTCCAGGAGCCGTGAACCATCGCCCTTGGGCGCTCCCCGTTGCACGCCGGGATGCGT	8787	0	NULL	NULL	956.973	940.92	N	NULL	667.828	774.462	532.806	518.342	N	-0.0381444
pT02F0721C6C6_1_61	72708	T02F0721C6C6	72708	Mga	T02F0721C6C6	TU_72708	0	CCAGGAGCCGTGAACCATCGCCCTTGGGCGCTCCCCGTTGCACGCCGGGATGCGTCTGGC	6014	0	669.613	599.558	637.313	606.02	N	0.0130635	720.249	780.268	665.65	550.839	N	-0.0584913
pT02F0721C7FF_1_41	72708	T02F0721C7FF	72708	Mga	T02F0721C7FF	TU_72708	0	TTACAAATGCTTTTTCATCCTGCCGAGTGGACGGGAGTCGAGCCACACCGAGTGCGCCGC	6391	0	777.782	733.831	878.601	808.067	N	-0.00554122	513.019	668.859	582.244	502.291	N	-0.0896748
pT02F0721C7FF_1_61	72708	T02F0721C7FF	72708	Mga	T02F0721C7FF	TU_72708	0	TGCCGAGTGGACGGGAGTCGAGCCACACCGAGTGCGCCGCTCCGGGGTCCCGGGACCGTC	773	0	1033.49	972.011	998.445	1090.54	N	0.032476	1403.45	1842.93	1549.92	1328.4	N	-0.0926467
pT02F0721C818_1_41	72708	T02F0721C818	72708	Mga	T02F0721C818	TU_72708	0	TAAGAAAACTGTAGTCAATTCATAGTTACAAATGCTTTTTCATCCTGCCGAGTGGACGGG	9509	0	507.402	670.761	641.717	455.041	N	-0.135254	297.705	267.113	224.116	224.738	N	0.0241476
pT02F0721C818_1_61	72708	T02F0721C818	72708	Mga	T02F0721C818	TU_72708	0	CATAGTTACAAATGCTTTTTCATCCTGCCGAGTGGACGGGAGTCGAGCCACACCGAGTGC	8584	0	684.645	670.73	830.032	837.983	N	0.0065292	597.629	685.756	535.415	466.571	N	-0.0597558
pT02F0722276C_1_56	72708	T02F0722276C	72708	Mga	T02F0722276C	TU_72708	0	TCCTTCACATCCCTCTAGGGGAGGGTTATTCTGAAGGGTTCGCACACCGTGTGTCCGCTT	4283	0	449.979	1137.95	1218.63	477.947	N	-0.404712	605.693	602.061	396.696	494.567	N	0.0491899
pT02F0722276C_1_61	72708	T02F0722276C	72708	Mga	T02F0722276C	TU_72708	0	CACATCCCTCTAGGGGAGGGTTATTCTGAAGGGTTCGCACACCGTGTGTCCGCTTCAGCT	3152	0	457.711	1074.79	1153.67	479.166	N	-0.376165	769.795	826.398	568.449	656.969	N	0.0160197
pT11F06017366_1_56	72740	T11F06017366	72740	Tcfl4	T11F06017366	TU_72740	0	CCGAACCGGAAACAAGCCAGCGGACTGGCCCCCAACCTCCAGGAAGAGGCGAGGCTCAGT	5293	0	1275.88	1186.47	992.447	1138.13	N	0.0455193	1897.06	2422.99	1983.49	1749.31	N	-0.0804162
pT11F06017366_1_61	72740	T11F06017366	72740	Tcfl4	T11F06017366	TU_72740	0	CCGGAAACAAGCCAGCGGACTGGCCCCCAACCTCCAGGAAGAGGCGAGGCTCAGTCACGT	3097	0	1292.18	1238.61	1060.33	1206.04	N	0.0371552	1984.14	2675.74	2136.87	1943.69	N	-0.0855118
pT11F0601739A_1_56	72740	T11F0601739A	72740	Tcfl4	T11F0601739A	TU_72740	0	CTTGACCCAAGGGTCCTCCGGAGAGGCGCCCGGCTCCGTCATCGTGAACCTACCGAACCG	9355	0	2232.84	1016.26	1171.26	2353.01	N	0.322411	1753.17	1321.84	NULL	NULL	N	NULL
pT11F0601739A_1_61	72740	T11F0601739A	72740	Tcfl4	T11F0601739A	TU_72740	0	CCCAAGGGTCCTCCGGAGAGGCGCCCGGCTCCGTCATCGTGAACCTACCGAACCGGAAAC	8163	0	NULL	NULL	1413.87	2332.16	N	NULL	2165.95	1972.41	NULL	NULL	N	NULL
pT11F0601739A_2_56	72740	T11F0601739A	72740	Tcfl4	T11F0601739A	TU_72740	0	CTTGACCCAAGGGTCCTCCGGAGAGGCGCCCGGCTCCGTCATCGTGAACCTACCGAACCG	1951	0	2313.38	1008.09	1206.8	2456.79	N	0.33474	2006.32	1449.1	1228.32	1559.05	N	0.122426
pT11F0601739A_2_61	72740	T11F0601739A	72740	Tcfl4	T11F0601739A	TU_72740	0	CCCAAGGGTCCTCCGGAGAGGCGCCCGGCTCCGTCATCGTGAACCTACCGAACCGGAAAC	3192	0	2998.09	1532.29	1659	3209.43	N	0.289041	2412.49	2072.75	1807.18	2055.54	N	0.0609203
pT02R09454E72_1_52	72747	T02R09454E72	72747	Ncoa6	T02R09454E72	TU_72747	0	ATGGTGTATTATTCCAGAAGTATATGCAAAGTGAACAGTAAGTAAACCTGAGCGCGGCCC	1496	0	399.944	505.968	449.39	474.671	N	-0.0391774	762.009	785.448	789.22	713.088	N	-0.0286065
pT02R09454E72_1_57	72747	T02R09454E72	72747	Ncoa6	T02R09454E72	TU_72747	0	GTATTATTCCAGAAGTATATGCAAAGTGAACAGTAAGTAAACCTGAGCGCGGCCCCGGCC	1266	0	564.52	541.69	595.653	598.909	N	0.0101484	932.718	1047.71	974.388	788.335	N	-0.0712562
pT03R0651832E_1_56	72754	T03R0651832E	72754	Ddx20	T03R0651832E	TU_72754	0	AGGTTGTCAAGGCCGCCGGGACTTCAAACGCCGCCGCCGCCATGGTAGCCGCGCCTCCAG	4351	0	26241.1	29427.2	33461.5	29836.7	N	-0.0497802	37194.6	31145.5	26908.1	27407.2	Y	0.042533
pT03R0651832E_1_61	72754	T03R0651832E	72754	Ddx20	T03R0651832E	TU_72754	0	GTCAAGGCCGCCGGGACTTCAAACGCCGCCGCCGCCATGGTAGCCGCGCCTCCAGATCTC	2998	0	39604.1	44909	46085.5	41948.4	N	-0.0477208	40024.5	35228.6	NULL	NULL	N	NULL
pT14F010F6E00_1_11	72778	T14F010F6E00	72778	Myst4	T14F010F6E00	TU_72778	0	CAATGGGAAGGACTGCACTCTTCAAGTGAAAGACATCTTTAGGAAACCAAGACCGCCGCC	7080	0	979.499	1481.06	1334.49	837.996	N	-0.190821	1316.16	1406.51	1367.26	1202.5	N	-0.0422996
pT14F010F6E00_1_12	72778	T14F010F6E00	72778	Myst4	T14F010F6E00	TU_72778	0	AATGGGAAGGACTGCACTCTTCAAGTGAAAGACATCTTTAGGAAACCAAGACCGCCGCCG	244	0	1002.16	1381.6	1338	862.697	N	-0.165021	1553.25	1823.91	1507.62	1358.76	N	-0.0574553
pT14F010F6E46_1_41	72778	T14F010F6E46	72778	Myst4	T14F010F6E46	TU_72778	0	ACCGGGTCTCCCCGCTGCCTTCCTCAGCCTCCGCCTCGTCCTTTGCCAGCCGCCCGGGTC	2085	0	5479.81	8430.57	10253.3	7003.27	N	-0.176327	11616.8	4640.95	4142.38	10213.9	N	0.39521
pT14F010F6E46_1_61	72778	T14F010F6E46	72778	Myst4	T14F010F6E46	TU_72778	0	TCCTCAGCCTCCGCCTCGTCCTTTGCCAGCCGCCCGGGTCCGCAGCGCCGCGCTCCCCCC	9303	0	7017.97	8300.72	8509.92	7441.89	N	-0.0655731	13426.4	4732.76	4440.12	11625.2	N	0.435426
pT14F010F6E73_1_41	72778	T14F010F6E73	72778	Myst4	T14F010F6E73	TU_72778	0	TCGCCTCCAGCCCGGCCAATCGCTTGCTGCCCTTTGTTGCTGCAGACCGGGTCTCCCCGC	1447	0	738.725	1120.19	1080.27	707.139	N	-0.18242	735.739	510.983	440.935	667.132	N	0.169077
pT14F010F6E73_1_61	72778	T14F010F6E73	72778	Myst4	T14F010F6E73	TU_72778	0	CGCTTGCTGCCCTTTGTTGCTGCAGACCGGGTCTCCCCGCTGCCTTCCTCAGCCTCCGCC	1438	0	794.581	1513.18	1583	821.451	N	-0.282326	751.31	387.889	281.877	630.996	N	0.31854
pT14F010F7264_1_12	72778	T14F010F7264	72778	Myst4	T14F010F7264	TU_72778	0	GGTGCCGTAGCGCCCGCCACCGCTGCCGCCGCCGCCAGGGGTAGGAGCTAAGCCGCCGCC	4714	0	58237.8	68995.6	72137.9	64033	N	-0.0626882	54026.5	56476.9	NULL	NULL	N	NULL
pT14F010F7264_1_13	72778	T14F010F7264	72778	Myst4	T14F010F7264	TU_72778	0	GTGCCGTAGCGCCCGCCACCGCTGCCGCCGCCGCCAGGGGTAGGAGCTAAGCCGCCGCCA	9862	0	70155.4	84649.5	87709.9	77509.6	N	-0.0676283	67694.5	79874.1	NULL	NULL	N	NULL
pT14F010F730D_1_53	72778	T14F010F730D	72778	Myst4	T14F010F730D	TU_72778	0	GAAGGACTGCACTCTTCAAGTGAAAGACATCTTTAGGAAACCAAGACCTGGCCGCGCGCC	9878	0	606.167	884.775	638.973	467.611	N	NULL	1038.58	1220.35	865.742	878.938	N	-0.031736
pT14F010F730D_1_58	72778	T14F010F730D	72778	Myst4	T14F010F730D	TU_72778	0	ACTGCACTCTTCAAGTGAAAGACATCTTTAGGAAACCAAGACCTGGCCGCGCGCCACCAC	7670	0	441.836	700.142	NULL	NULL	N	NULL	669.45	643.64	447.655	525.67	N	0.0434222
A_51_P182116as	72830		72830	Dscr1		TU_72830	0		6954	0	NULL	NULL	1746.67	1567.86	N	NULL	758.889	820.131	NULL	NULL	N	NULL
A_65_P09585as	72830		72830	Dscr1		TU_72830	0		3049	0	532.522	478.342	NULL	NULL	N	NULL	546.853	657.085	NULL	NULL	N	NULL
pT16R05890823_1_54	72830	T16R05890823	72830	Dscr1	T16R05890823	TU_72830	0	AACGAACGACTCGCTCTCTCAGTCAAGCCCAAGCTGGAGGTTCCTTTGCAAGAGAACGAG	9288	0	2406.56	2104.03	2513.91	2534.26	Y	0.0309227	773.462	1160.24	1034.05	742.993	Y	-0.159834
pT16R05890823_1_59	72830	T16R05890823	72830	Dscr1	T16R05890823	TU_72830	0	ACGACTCGCTCTCTCAGTCAAGCCCAAGCTGGAGGTTCCTTTGCAAGAGAACGAGCGAGA	8246	0	NULL	NULL	2704.6	2645.87	N	NULL	650.318	1079.85	1050.31	627.555	Y	-0.221953
pT16R058A0FF9_1_44	72830	T16R058A0FF9	72830	Dscr1	T16R058A0FF9	TU_72830	0	GCCGTCCTCCATGCCCGGCGCGCGCTCCCTTAGCTCCGCTCCACTCGGCGCCGCGGCCGC	5188	0	2444.39	3107.89	3072.96	2751.92	Y	-0.076108	2894.68	1988.52	NULL	NULL	N	NULL
pT16R058A0FF9_1_45	72830	T16R058A0FF9	72830	Dscr1	T16R058A0FF9	TU_72830	0	CCGTCCTCCATGCCCGGCGCGCGCTCCCTTAGCTCCGCTCCACTCGGCGCCGCGGCCGCC	7109	0	1829.83	2481.4	2853.34	2346.95	Y	-0.108568	2185.82	1393.01	1139.95	1913.45	N	0.210295
pT06R07D987BB_1_60	72864	T06R07D987BB	72864	Csda	T06R07D987BB	TU_72864	0	CGCGCGCGCTCGCGGTCTCGCTGGATCTCCCGGCCCCGAAGATGGCCCCGCGCAAGTGCT	3381	0	1442.07	5541.29	6967.12	2212.94	N	NULL	15514.6	2019.08	1563.67	12906.8	N	0.901131
pT06R07D987BB_1_61	72864	T06R07D987BB	72864	Csda	T06R07D987BB	TU_72864	0	GCGCGCGCTCGCGGTCTCGCTGGATCTCCCGGCCCCGAAGATGGCCCCGCGCAAGTGCTC	5327	0	2677.76	7741.32	8694.14	2916.78	N	-0.467683	20272.3	2723.18	2392.69	16497	N	0.855172
pT06R07D9881A_1_60	72864	T06R07D9881A	72864	Csda	T06R07D9881A	TU_72864	0	GCGCTCGCGGTCTCGCTGGATCTCCCGGCCCCGAAGATGGCCCCGCGCAAGCGCCCGCGC	9441	0	3280.21	7963.56	9281.39	3488.93	N	-0.405063	19784	3738.53	3051.3	14962	N	0.707058
pT06R07D9881A_1_61	72864	T06R07D9881A	72864	Csda	T06R07D9881A	TU_72864	0	CGCTCGCGGTCTCGCTGGATCTCCCGGCCCCGAAGATGGCCCCGCGCAAGCGCCCGCGCT	7381	0	3177.31	8404.6	9359.26	3417.63	N	-0.429987	20695.7	3197.91	2787.64	17285.8	N	0.801733
pT18F024F1F27_1_56	72868	T18F024F1F27	72868	Rnf14	T18F024F1F27	TU_72868	0	GAGGGGCGGATGCCAGCGGAGGGTGGGCTCTGCGCAGCCGCCCTCAGCGCGGCTGGCTCC	3719	0	461.124	459.868	324.21	360.449	N	NULL	NULL	NULL	866.537	805.56	N	NULL
pT18F024F1F27_1_61	72868	T18F024F1F27	72868	Rnf14	T18F024F1F27	TU_72868	0	GCGGATGCCAGCGGAGGGTGGGCTCTGCGCAGCCGCCCTCAGCGCGGCTGGCTCCTGCGC	2849	0	292.565	293.655	337.334	396.375	N	0.0342163	557.207	636.471	937.357	617.008	N	NULL
pT18F024F1F8D_1_56	72868	T18F024F1F8D	72868	Rnf14	T18F024F1F8D	TU_72868	0	GGATGCCCTTGACTGGGCCTCGGCAGACGCTTGCCGGCCAGGCCTGCAGACCAGCCGCAG	4963	0	1750.43	1413.06	1630.68	1670.98	Y	0.0517939	1524.18	929.287	919.992	1168.76	Y	0.159413
pT18F024F1F8D_1_61	72868	T18F024F1F8D	72868	Rnf14	T18F024F1F8D	TU_72868	0	CCCTTGACTGGGCCTCGGCAGACGCTTGCCGGCCAGGCCTGCAGACCAGCCGCAGCACCT	5550	0	1569.3	1321.7	1558.02	1588.78	Y	0.0415304	1395.7	849.454	878.053	1140.83	Y	0.164677
pT18F024F1FD9_1_54	72868	T18F024F1FD9	72868	Rnf14	T18F024F1FD9	TU_72868	0	TGAGATTTGCGTCCGATATACTACAGAAAGTCTGCCATCTTCCGGCCGCTCAGCCGAGCC	2315	0	3287.54	3084.27	3438.6	3384.22	Y	0.0103974	2653.68	1423.7	1457.88	2089.36	Y	0.213361
pT18F024F1FD9_1_59	72868	T18F024F1FD9	72868	Rnf14	T18F024F1FD9	TU_72868	0	TTTGCGTCCGATATACTACAGAAAGTCTGCCATCTTCCGGCCGCTCAGCCGAGCCGGGCC	8772	0	3750.3	3463.59	3851.33	3675.65	Y	0.00713084	2745.02	1488.93	1561.72	2239.95	Y	0.211153
pT18F024F1FFA_1_56	72868	T18F024F1FFA	72868	Rnf14	T18F024F1FFA	TU_72868	0	CCGGTGTCCACAGGGCAAGCCCGGTCACTCGGCTCTGCCTCGCGCGCTCACAGCGCCTCC	266	0	347.558	419.427	329.921	299.142	N	-0.0620814	695.256	657.183	408.464	553.572	N	0.0782394
pT18F024F1FFA_1_61	72868	T18F024F1FFA	72868	Rnf14	T18F024F1FFA	TU_72868	0	GTCCACAGGGCAAGCCCGGTCACTCGGCTCTGCCTCGCGCGCTCACAGCGCCTCCCCGTC	9665	0	NULL	NULL	NULL	NULL	N	NULL	NULL	NULL	453.294	688.467	N	NULL
pT18F024F219E_1_53	72868	T18F024F219E	72868	Rnf14	T18F024F219E	TU_72868	0	GTATTTCTTCATCTGTAAGCTGGGAACAAGAATAAACCCTGGCAGCATCAAACAGACAAA	2669	0	617.696	478.438	438.426	598.695	N	0.123129	728.192	875.614	676.635	655.46	N	-0.0469376
pT18F024F219E_1_58	72868	T18F024F219E	72868	Rnf14	T18F024F219E	TU_72868	0	TCTTCATCTGTAAGCTGGGAACAAGAATAAACCCTGGCAGCATCAAACAGACAAAATTTA	261	0	708.524	502.307	457.938	649.36	N	0.150532	685.372	826.172	724.349	625.721	N	-0.0723557
pT18F024F21BB_1_52	72868	T18F024F21BB	72868	Rnf14	T18F024F21BB	TU_72868	0	AGCCTGGGCTCTTTTCTGGACATAAAATGCGTATTTCTTCATCTGTAAGCTGGGAACAAG	2969	0	368.274	284.013	232.335	425.182	N	0.187646	422.266	518.197	373.882	366.866	N	-0.0485674
pT18F024F21BB_1_57	72868	T18F024F21BB	72868	Rnf14	T18F024F21BB	TU_72868	0	GGGCTCTTTTCTGGACATAAAATGCGTATTTCTTCATCTGTAAGCTGGGAACAAGAATAA	4372	0	712.6	575.084	568.268	796.474	N	0.119867	805.773	989.743	912.419	833.579	N	-0.0642788
pT12R05233992_1_60	72872	T12R05233992	72872	Gtf2a1	T12R05233992	TU_72872	0	AGGCGGGAGAGCAGGAGGAGGGGGGCACTCCTCCCGCAGCTAAAAACCTCGAGAATCGCC	5761	0	1662.92	1561.63	1513.98	1684.44	N	0.0368142	3923.01	4578.7	NULL	NULL	N	NULL
pT12R05233992_1_61	72872	T12R05233992	72872	Gtf2a1	T12R05233992	TU_72872	0	GGCGGGAGAGCAGGAGGAGGGGGGCACTCCTCCCGCAGCTAAAAACCTCGAGAATCGCCT	1392	0	NULL	NULL	1453.66	1492.28	N	NULL	3982.77	4557.27	3715.57	3691.76	N	-0.0306558
pT12R05233A2E_1_36	72872	T12R05233A2E	72872	Gtf2a1	T12R05233A2E	TU_72872	0	CCCACTCGGCGCCGAGGAGGGAAACCAACACCGGTCACCGCTCCCCGCGCCACCGCTGCC	9478	0	1337.08	1158.26	1125.8	1279.86	N	0.0590257	2644.28	2188.72	1789.22	2176.11	N	0.0835667
pT12R05233A2E_1_41	72872	T12R05233A2E	72872	Gtf2a1	T12R05233A2E	TU_72872	0	TCGGCGCCGAGGAGGGAAACCAACACCGGTCACCGCTCCCCGCGCCACCGCTGCCGCCAC	680	0	2415.8	2491.58	2298.4	2284.25	N	-0.00804847	5532.55	3431.26	2745.34	4556.04	N	0.213732
pT07R03090C3F_1_56	72879	T07R03090C3F	72879	Klf13	T07R03090C3F	TU_72879	0	GCCATGCTGCGGGCTAGGGCGCGCGGTGCTCTCGCAGGAGTCGTCAGCGGCGCATCCGCA	4441	0	1224.34	1119.16	1089.27	1349.56	Y	0.0660338	1613.73	1996.66	1548.52	1512.62	Y	-0.0513312
pT07R03090C3F_1_61	72879	T07R03090C3F	72879	Klf13	T07R03090C3F	TU_72879	0	GCTGCGGGCTAGGGCGCGCGGTGCTCTCGCAGGAGTCGTCAGCGGCGCATCCGCACCCAC	2872	0	1176.56	1119.97	1104.48	1370.27	Y	0.0575272	1606.04	1900.84	1520.37	1467.84	Y	-0.0442288
pT07R03090C7D_1_10	72879	T07R03090C7D	72879	Klf13	T07R03090C7D	TU_72879	0	GGGCGCGCGGTGCTCTCGCAGGAGTCGTCAGCGGCGCATCCGCACCCACGGCCTCCGGGA	9546	0	985.529	884.519	924.112	1033.84	Y	0.0478453	1479.31	1605.65	1277.58	1153.78	Y	-0.0399302
pT07R03090C7D_1_9	72879	T07R03090C7D	72879	Klf13	T07R03090C7D	TU_72879	0	AGGGCGCGCGGTGCTCTCGCAGGAGTCGTCAGCGGCGCATCCGCACCCACGGCCTCCGGG	8763	0	1178.96	1026.78	1014.97	1207.48	Y	0.0677258	1497.82	1747.81	1433.16	1340.5	Y	-0.0480312
pT07R03090D4C_1_56	72879	T07R03090D4C	72879	Klf13	T07R03090D4C	TU_72879	0	GTCGAGCGGAGGCGACGTTAGGCACGACCCCTGCAAGTTGTGGTCGCAGTTCCACCGTGC	2976	0	1594.87	1443.2	1414.97	1743.81	Y	0.0670754	1386.65	1525.96	1343.68	1215.48	Y	-0.0425639
pT07R03090D4C_1_61	72879	T07R03090D4C	72879	Klf13	T07R03090D4C	TU_72879	0	GCGGAGGCGACGTTAGGCACGACCCCTGCAAGTTGTGGTCGCAGTTCCACCGTGCATTGT	3123	0	1849.51	1708.71	1718.06	2087.76	Y	0.0595154	1898.1	2243	1830.81	1657.07	Y	-0.0579057
pT03R08A86EA8_1_60	72897	T03R08A86EA8	72897	Sh3glb1	T03R08A86EA8	TU_72897	0	CAGGCCTAAAGATTACGTTGGATCGATAATAGACAAAGGTACAAGGAAAGCGCCTTTGCT	1732	0	516.9	514.17	433.441	453.13	Y	0.0107966	1003.48	1239.09	1091.89	921.052	Y	-0.0827449
pT03R08A86EA8_1_61	72897	T03R08A86EA8	72897	Sh3glb1	T03R08A86EA8	TU_72897	0	AGGCCTAAAGATTACGTTGGATCGATAATAGACAAAGGTACAAGGAAAGCGCCTTTGCTC	6076	0	705.117	593.692	521.405	549.306	Y	0.0486696	1356.47	1688.81	1477.31	1269.55	Y	-0.0804951
pT17F0340D9BD_1_56	72923	T17F0340D9BD	72923	Uhrf1	T17F0340D9BD	TU_72923	0	CTAGGCTAGGGCTCTGCGGCTGGGTGACCCAGAAGGGAGCCGCGTGAGTGGCTGAAGACC	1869	0	453.566	1081.99	1134.94	564.793	N	-0.340334	2085.74	1372.54	1028.08	1761.46	N	0.20779
pT17F0340D9BD_1_61	72923	T17F0340D9BD	72923	Uhrf1	T17F0340D9BD	TU_72923	0	CTAGGGCTCTGCGGCTGGGTGACCCAGAAGGGAGCCGCGTGAGTGGCTGAAGACCCAAGT	3039	0	491.818	1015.14	978.594	501.286	N	-0.302619	1862.75	1486.37	912.216	1611.49	N	0.172579
pT17F0340DD42_1_60	72923	T17F0340DD42	72923	Uhrf1	T17F0340DD42	TU_72923	0	CATGATGCCGATGTACTGAACCCCACCCACAGCTGGCTGCCCTAACTTCCCCTCGGGACA	6768	0	558.413	962.844	944.506	516.074	N	-0.249546	1722.66	733.199	636.377	1519.9	N	0.37454
pT17F0340DD42_1_61	72923	T17F0340DD42	72923	Uhrf1	T17F0340DD42	TU_72923	0	ATGATGCCGATGTACTGAACCCCACCCACAGCTGGCTGCCCTAACTTCCCCTCGGGACAC	144	0	559.783	878.55	834.091	544.72	N	-0.190394	1605.55	910.191	689.181	1432.02	N	0.282055
A_51_P374306as	72929		72929	Rchy1		TU_72929	0		5901	0	104.016	79.1547	129.906	137.761	N	NULL	NULL	NULL	NULL	NULL	N	NULL
A_65_P11633as	72929		72929	Rchy1		TU_72929	0		9042	0	366.862	285.336	304.475	320.135	Y	0.065464	401.745	400.729	456.459	336.865	N	-0.065423
pT05R0569532A_1_56	72929	T05R0569532A	72929	Rchy1	T05R0569532A	TU_72929	0	CGCAGCCCCGCGGCCCCTGCGCCAGGTTGCGGACGCCATCTTCCCGCGCCGTCGCCGCCA	2586	0	1919.11	1849.87	1805.84	2066.86	Y	0.0372948	2347.48	1736.46	1584.72	2105.03	N	0.127121
pT05R0569532A_1_61	72929	T05R0569532A	72929	Rchy1	T05R0569532A	TU_72929	0	CCCCGCGGCCCCTGCGCCAGGTTGCGGACGCCATCTTCCCGCGCCGTCGCCGCCATCTCC	2047	0	3548.91	3037	3192.1	3725.23	Y	0.0673641	NULL	NULL	2553.79	4003.47	N	NULL
pT05R0569532A_2_56	72929	T05R0569532A	72929	Rchy1	T05R0569532A	TU_72929	0	CGCAGCCCCGCGGCCCCTGCGCCAGGTTGCGGACGCCATCTTCCCGCGCCGTCGCCGCCA	234	0	NULL	NULL	1322.14	1544.97	N	NULL	1920.57	1361.27	1044.67	1600.41	N	0.167369
pT05R0569532A_2_56dup	72929	T05R0569532A	72929	Rchy1	T05R0569532A	TU_72929	0	CGCAGCCCCGCGGCCCCTGCGCCAGGTTGCGGACGCCATCTTCCCGCGCCGTCGCCGCCA	10245	0	NULL	NULL	1344.56	1503.3	N	NULL	NULL	NULL	1158.98	1626.2	N	NULL
pT05R0569532A_2_61	72929	T05R0569532A	72929	Rchy1	T05R0569532A	TU_72929	0	CCCCGCGGCCCCTGCGCCAGGTTGCGGACGCCATCTTCCCGCGCCGTCGCCGCCATCTCC	1787	0	3413.35	2975.18	3049.94	3335.75	Y	0.0492855	5088.69	2898.64	2722.78	4223.46	N	0.217534
pT05R056953AA_1_53	72929	T05R056953AA	72929	Rchy1	T05R056953AA	TU_72929	0	AGCCACGCCTTAAGGAAGCAGAGTCGGTCGGACACCCGCTCCTCCTCGGAGCAGCGGCCA	4786	0	1579.67	1692.21	1607.5	1512.74	Y	-0.0281368	2090.2	2770.39	2267.05	1900.35	N	-0.0994913
pT05R056953AA_1_58	72929	T05R056953AA	72929	Rchy1	T05R056953AA	TU_72929	0	CGCCTTAAGGAAGCAGAGTCGGTCGGACACCCGCTCCTCCTCGGAGCAGCGGCCACCAGA	7305	0	NULL	NULL	1226.7	1232.84	N	NULL	1312.99	1944.98	1652.89	1399.12	N	-0.12152
pT05R056954B5_1_56	72929	T05R056954B5	72929	Rchy1	T05R056954B5	TU_72929	0	CGTCGTCTGGCGGGCGCTGCTGCGAGCCGCCGGCGCCGGTGAGGAGCGGCCCCTCCCGCG	7640	0	371.066	425.153	286.035	384.68	N	NULL	644.454	736.898	669.052	602.055	N	-0.0520196
pT05R056954B5_1_61	72929	T05R056954B5	72929	Rchy1	T05R056954B5	TU_72929	0	TCTGGCGGGCGCTGCTGCGAGCCGCCGGCGCCGGTGAGGAGCGGCCCCTCCCGCGGCTGC	5503	0	186.274	235.633	210.418	320.826	N	NULL	366.966	364.555	298.609	433.876	N	NULL
pT10R040E7340_1_60	72937	T10R040E7340	72937	Arid5b	T10R040E7340	TU_72937	0	CCGTGCAAGCCACACGGTGAGCCGACCCACTGGAGTGAGTTGGGCTCCATCTCGACGTTC	3043	0	1516.57	1384.44	1437.42	1523.47	N	0.0324194	1961.74	1435.78	1266.16	1688.1	N	0.130231
pT10R040E7340_1_61	72937	T10R040E7340	72937	Arid5b	T10R040E7340	TU_72937	0	CGTGCAAGCCACACGGTGAGCCGACCCACTGGAGTGAGTTGGGCTCCATCTCGACGTTCT	7731	0	1124.38	998.436	1172.61	1240.44	N	0.0380074	1729.02	1407.95	1248.16	1611.29	N	0.100059
pT03F055F6D8D_1_53	72978	T03F055F6D8D	72978	Adar	T03F055F6D8D	TU_72978	0	CGTGAGCCCAAGGCTGCGCCCTTCCCGGCTAGTCCCAACGCGTAGTCTTCCACCTTCAGT	2354	0	673.199	882.156	975.215	677.644	N	-0.13775	NULL	NULL	677.73	560.407	N	NULL
pT03F055F6D8D_1_60	72978	T03F055F6D8D	72978	Adar	T03F055F6D8D	TU_72978	0	CCAAGGCTGCGCCCTTCCCGGCTAGTCCCAACGCGTAGTCTTCCACCTTCAGTCAGGAAT	772	0	616.96	866.651	956.171	787.445	N	-0.115951	616.882	701.422	442.966	509.324	N	0.00242305
pT03F055F6D8D_2_53	72978	T03F055F6D8D	72978	Adar	T03F055F6D8D	TU_72978	0	CGTGAGCCCAAGGCTGCGCCCTTCCCGGCTAGTCCCAACGCGTAGTCTTCCACCTTCAGT	5689	0	644.888	908.958	NULL	NULL	N	NULL	700.123	844.301	761.489	687.589	N	-0.062829
pT03F055F6D8D_2_60	72978	T03F055F6D8D	72978	Adar	T03F055F6D8D	TU_72978	0	CCAAGGCTGCGCCCTTCCCGGCTAGTCCCAACGCGTAGTCTTCCACCTTCAGTCAGGAAT	2155	0	609.621	841.968	883.255	717.873	N	-0.115137	559.83	660.043	566.384	579.415	N	-0.0308187
T06R01B5B3BF_56	73007	T06R01B5B3BF	73007	Lrrc4	T06R01B5B3BF	TU_73007	0	GCGCCCACCGTCTCCTCCTCGCGCCGGGCTCGCGGTGTTGCAGGTGGCAGCCACGCAGAC	8788	0	1487.5	1773.92	1636.97	1643.29	N	-0.0374031	2746.83	1892.63	1513.91	2567.37	N	0.195577
T06R01B5B3BF_61	73007	T06R01B5B3BF	73007	Lrrc4	T06R01B5B3BF	TU_73007	0	CACCGTCTCCTCCTCGCGCCGGGCTCGCGGTGTTGCAGGTGGCAGCCACGCAGACTGCTC	248	0	689.232	955.513	1044.35	917.649	N	-0.0990204	1487.32	1110.26	779.575	1355.37	N	0.183591
pT16R05DFF4B6_1_56	73015	T16R05DFF4B6	73015	Ripk4	T16R05DFF4B6	TU_73015	0	GAGCCCACCGGCCCCGGCCCTCGCCCTCCATCGCGTGCGTATCGCAAGCAGCCTGGCTCA	6397	0	5037.46	5038.83	5507.48	5899.12	N	0.014858	7172.29	3687.98	3442.61	6664.84	N	0.287885
pT16R05DFF4B6_1_61	73015	T16R05DFF4B6	73015	Ripk4	T16R05DFF4B6	TU_73015	0	CACCGGCCCCGGCCCTCGCCCTCCATCGCGTGCGTATCGCAAGCAGCCTGGCTCAACCGT	3899	0	3503.14	3618.97	3785.82	3993.17	N	0.00451484	4658.2	2508.22	2311.22	4433.49	N	0.275878
pT01F070E76B8_1_56	73041	T01F070E76B8	73041	Tcfcp2l1	T01F070E76B8	TU_73041	0	GTGGCACCGAGCTGGACGCGGCAACCCTGGCCGCCGTCCACCTTTAAGCAGCACCCACTC	8551	0	NULL	NULL	718.986	655.258	N	NULL	901.189	791.132	733.714	787.902	N	0.043756
pT01F070E76B8_1_61	73041	T01F070E76B8	73041	Tcfcp2l1	T01F070E76B8	TU_73041	0	ACCGAGCTGGACGCGGCAACCCTGGCCGCCGTCCACCTTTAAGCAGCACCCACTCGAACC	6341	0	597.342	631.837	557.385	526.484	N	-0.0245761	710.407	733.264	499.466	557.058	N	0.0168204
pT11F02F04F35_1_60	73050	T11F02F04F35	73050	Scgb3a1	T11F02F04F35	TU_73050	0	TAAGCTTCATGGTAGAATGAGTCTCAGAAGATGCTCCCAGGACCTATAAGACAATCTTCC	7901	0	545.307	515.434	492.628	426.674	N	-0.018978	680.034	768.338	667.273	572.509	N	-0.0597717
pT11F02F04F35_1_61	73050	T11F02F04F35	73050	Scgb3a1	T11F02F04F35	TU_73050	0	AAGCTTCATGGTAGAATGAGTCTCAGAAGATGCTCCCAGGACCTATAAGACAATCTTCCT	4567	0	NULL	NULL	536.509	450.832	N	NULL	NULL	NULL	NULL	NULL	N	NULL
pT11F02F04F35_2_60	73050	T11F02F04F35	73050	Scgb3a1	T11F02F04F35	TU_73050	0	TAAGCTTCATGGTAGAATGAGTCTCAGAAGATGCTCCCAGGACCTATAAGACAATCTTCC	8933	0	553.873	520.055	566.266	531.842	N	6.12565e-05	711.57	787.754	NULL	NULL	N	NULL
pT11F02F04F35_2_61	73050	T11F02F04F35	73050	Scgb3a1	T11F02F04F35	TU_73050	0	AAGCTTCATGGTAGAATGAGTCTCAGAAGATGCTCCCAGGACCTATAAGACAATCTTCCT	6677	0	602.299	607.99	605.814	539.822	N	-0.0270864	847.026	1035.26	938.293	813.863	N	-0.0744702
A_51_P361557as	73072		73072	Luc7l2		TU_73072	0		1562	0	522.345	439.921	438.761	467.924	Y	0.0512648	871.017	999.907	833.668	726.327	Y	-0.0598971
A_65_P06863as	73072		73072	Luc7l2		TU_73072	0		2310	0	NULL	NULL	462.041	413.548	N	NULL	549.547	470.267	447.941	353.251	N	NULL
A_65_P07702as	73072		73072	Luc7l2		TU_73072	0		458	0	NULL	NULL	214.053	176.202	N	NULL	NULL	NULL	301.216	108.892	N	NULL
pT06F024B2A91_1_40	73072	T06F024B2A91	73072	Luc7l2	T06F024B2A91	TU_73072	0	GCTAAGCCGACTCTCGCCTCCTCCCGACACCAACACCCGCCATAAGCCGTCAACCCCCCC	2834	0	4867.92	5472.02	5777.15	5382.06	Y	-0.0407846	5734.65	3117.03	2890.21	5449.89	Y	0.270113
pT06F024B2A91_1_41	73072	T06F024B2A91	73072	Luc7l2	T06F024B2A91	TU_73072	0	CTAAGCCGACTCTCGCCTCCTCCCGACACCAACACCCGCCATAAGCCGTCAACCCCCCCC	8523	0	3958.96	4661.13	4972.09	4654.32	Y	-0.0497963	4593.06	2385.83	2142	4301.45	Y	0.29363
pT06F024BFC58_1_53	73072	T06F024BFC58	73072	Luc7l2	T06F024BFC58	TU_73072	0	TTTTCCTATATAACTAAACTTCCCAAGTTCAGGAAGCCTCAGGATGACACAGTGATAGGA	1222	0	350.591	298.311	336.02	453.792	Y	0.100311	374.048	374.157	138.443	193.473	N	NULL
pT06F024BFC58_1_58	73072	T06F024BFC58	73072	Luc7l2	T06F024BFC58	TU_73072	0	CTATATAACTAAACTTCCCAAGTTCAGGAAGCCTCAGGATGACACAGTGATAGGACAGAC	5664	0	230.722	178.842	165.33	160.404	N	NULL	338.142	369.949	307.827	300.4	Y	-0.0248246
pT0XR0521AC26_1_33	73076	T0XR0521AC26	73076	Maged1	T0XR0521AC26	TU_73076	0	AGGCGCTGTCTTCAACAGAGGCCTCAGCCTGGAAGCCGCGGAGGCCTGCACCGCCGTCCG	9335	0	2617.62	6871.65	8719.75	2835.09	Y	-0.453546	1763.56	1335.78	1200.31	1486.33	Y	0.106739
pT0XR0521AC26_1_34	73076	T0XR0521AC26	73076	Maged1	T0XR0521AC26	TU_73076	0	GGCGCTGTCTTCAACAGAGGCCTCAGCCTGGAAGCCGCGGAGGCCTGCACCGCCGTCCGG	4801	0	2708.46	6871.8	8745.23	2802.81	Y	-0.449263	1733.99	1289.57	NULL	NULL	N	NULL
pT0XR0521AC75_1_61	73076	T0XR0521AC75	73076	Maged1	T0XR0521AC75	TU_73076	0	GGGGGGGGTGTGGGAGAGAGGAGCTGGGCATTACACTACAGAAGGAAAAGACATAGGACC	7198	0	3710.48	3247.26	2870.09	3065.52	N	0.043261	8294.78	12860.4	10244	7407.61	N	-0.16562
pT0XR0521ACF0_1_56	73076	T0XR0521ACF0	73076	Maged1	T0XR0521ACF0	TU_73076	0	GGAGAACCAGGCCTAAGCGGAGCGGGAAAAGTAACCGGTCGTCCCGCTAGACCATCTCCA	2516	0	966.379	849.261	763.764	792.708	N	0.0361303	1908.67	2570.75	2042.31	1666.34	N	-0.108843
pT0XR0521ACF0_1_61	73076	T0XR0521ACF0	73076	Maged1	T0XR0521ACF0	TU_73076	0	ACCAGGCCTAAGCGGAGCGGGAAAAGTAACCGGTCGTCCCGCTAGACCATCTCCAATCTC	9116	0	625.891	539.62	514.155	494.447	N	0.0237182	1320.67	1639.13	1026.09	963.375	N	-0.060604
pT0XR0521AE7D_1_1	73076	T0XR0521AE7D	73076	Maged1	T0XR0521AE7D	TU_73076	0	AGGCGCTGTCTTCAACAGAGGCCTCAGCCTGGAAGCCGCGGAGGCCTGCACCGCCGTCCG	9366	0	NULL	NULL	8387.51	2520.57	N	NULL	NULL	NULL	NULL	NULL	N	NULL
pT0XR0521AE7D_1_2	73076	T0XR0521AE7D	73076	Maged1	T0XR0521AE7D	TU_73076	0	GGCGCTGTCTTCAACAGAGGCCTCAGCCTGGAAGCCGCGGAGGCCTGCACCGCCGTCCGG	4839	0	NULL	NULL	NULL	NULL	N	NULL	2086.62	1709.76	1357.29	1691.71	Y	0.0910811
pT0XR0521AEEF_1_55	73076	T0XR0521AEEF	73076	Maged1	T0XR0521AEEF	TU_73076	0	TGGCTCTGTCCGGCTCTCGGCACCCGCACTCTCTCCGCGTCCAGGAGAAAATGCCAGCGC	548	0	5231.05	12788	16386.1	4857.36	Y	-0.458145	4283.58	2201.09	2278.12	3322.61	Y	0.226536
pT0XR0521AEEF_1_60	73076	T0XR0521AEEF	73076	Maged1	T0XR0521AEEF	TU_73076	0	CTGTCCGGCTCTCGGCACCCGCACTCTCTCCGCGTCCAGGAGAAAATGCCAGCGCGGCAG	9881	0	3513.62	8692.12	11176	3425.1	Y	-0.453493	3109.24	1773.23	1669.78	2294.41	Y	0.190951
pT0XR02660660_1_56	73100	T0XR02660660	73100	Smarca1	T0XR02660660	TU_73100	0	CCGGCTCCATGGCGTTGGAGCGGGAAAGACGAGGTGGGACGAGGAAGGGGAGAAGGGAGG	2066	0	2611.86	2982.43	3100.33	2673.48	N	-0.0609758	NULL	NULL	NULL	NULL	N	NULL
pT0XR02660660_1_61	73100	T0XR02660660	73100	Smarca1	T0XR02660660	TU_73100	0	TCCATGGCGTTGGAGCGGGAAAGACGAGGTGGGACGAGGAAGGGGAGAAGGGAGGTTCCT	5367	0	4501.24	4832.36	4459.23	4030.06	N	-0.0373873	9597.31	16853.9	14642.5	9219.65	N	-0.222726
pT0XR02660681_1_56	73100	T0XR02660681	73100	Smarca1	T0XR02660681	TU_73100	0	GTGGGACGAGGAAGGGGAGAAGGGAGGTTCCTGTGCGACAGCGGTGGCTGCGCTGGAAAG	6810	0	NULL	NULL	3610.45	3015.6	N	NULL	9518.65	16365.5	NULL	NULL	N	NULL
pT0XR02660681_1_61	73100	T0XR02660681	73100	Smarca1	T0XR02660681	TU_73100	0	ACGAGGAAGGGGAGAAGGGAGGTTCCTGTGCGACAGCGGTGGCTGCGCTGGAAAGAGCTT	5265	0	2274.62	3044.6	2899.21	2280.66	N	-0.115419	6990.88	9660.79	7141.44	6206.66	N	-0.100704
pT0XR026606A4_1_52	73100	T0XR026606A4	73100	Smarca1	T0XR026606A4	TU_73100	0	TGTGCGACAGCGGTGGCTGCGCTGGAAAGAGCTTGCTAGAGCAGGGGTGGAGAATACTAG	282	0	714.806	1443.79	1442.91	623.018	N	-0.335027	1447	1931.13	1643.34	1431.87	N	-0.0925835
pT0XR026606A4_1_57	73100	T0XR026606A4	73100	Smarca1	T0XR026606A4	TU_73100	0	GACAGCGGTGGCTGCGCTGGAAAGAGCTTGCTAGAGCAGGGGTGGAGAATACTAGCTTCC	5278	0	1104.08	1724.56	1614.18	1038.85	N	-0.19254	2274.89	3175.11	2553.03	2186.59	N	-0.106044
pT0XR026606D9_1_60	73100	T0XR026606D9	73100	Smarca1	T0XR026606D9	TU_73100	0	TTCCAACCCCTTCGCTCGCCCCCCACCTTCTTTAAATAACCCTCAACCCTGCCCCACTTC	1786	0	1752.63	1083.34	1313.7	2210.93	N	0.217501	1279.85	898.693	965.186	1161.93	N	0.117059
pT0XR026606D9_1_61	73100	T0XR026606D9	73100	Smarca1	T0XR026606D9	TU_73100	0	TCCAACCCCTTCGCTCGCCCCCCACCTTCTTTAAATAACCCTCAACCCTGCCCCACTTCC	6157	0	2317.39	1412.8	1486.13	2475.82	N	0.21829	1409.36	1061.1	1009.44	1282.01	N	0.113537
pT08R04C3683D_1_60	73101	T08R04C3683D	73101	Smarca5	T08R04C3683D	TU_73101	0	GGCCTGCGCGACACTGGCGTCCGGGCCGCCGGAGGAGTGAGACCTGCCCGGAAGCTCTCA	4410	0	1210.56	1366.45	NULL	NULL	N	NULL	3333.63	3102.29	2405.67	3083.82	N	0.0695439
pT08R04C3683D_1_61	73101	T08R04C3683D	73101	Smarca5	T08R04C3683D	TU_73101	0	GCCTGCGCGACACTGGCGTCCGGGCCGCCGGAGGAGTGAGACCTGCCCGGAAGCTCTCAC	7688	0	1475.86	1473.85	1425.04	1308.5	N	-0.01823	3365.81	3088.79	2178.94	2878.22	N	0.0790901
pT08R04C36893_1_56	73101	T08R04C36893	73101	Smarca5	T08R04C36893	TU_73101	0	CCCGAGCCGGCCCAGCCGCGCCGCTCGCCTCGCCGTCCTCTTCCGCGGGACTCTGCTCCA	9623	0	7840.7	7380.43	7434.55	7791.92	N	0.0233317	13644.3	5690.53	5136.67	10813.8	N	0.351548
pT08R04C36893_1_61	73101	T08R04C36893	73101	Smarca5	T08R04C36893	TU_73101	0	GCCGGCCCAGCCGCGCCGCTCGCCTCGCCGTCCTCTTCCGCGGGACTCTGCTCCACAGGC	8285	0	17316.5	15595.6	15530.1	17697.3	N	0.0510952	20861.2	13975.2	12707.5	17328.4	N	0.154339
pT08R04C368CB_1_56	73101	T08R04C368CB	73101	Smarca5	T08R04C368CB	TU_73101	0	TCCACAGGCGTTTACCTCACGGCGGGAATCACGTCGACGGGAGTGGGCGGGGCCAGCGGG	1195	0	1848.28	2395.93	2717.09	1884.54	N	-0.135802	3883.66	2495.36	2097.24	3390.47	N	0.20036
pT08R04C368CB_1_61	73101	T08R04C368CB	73101	Smarca5	T08R04C368CB	TU_73101	0	AGGCGTTTACCTCACGGCGGGAATCACGTCGACGGGAGTGGGCGGGGCCAGCGGGGTCAC	6769	0	2025.39	2424.33	2450.57	1981.4	N	-0.0851897	4517.29	4180.8	3638.19	4202.09	N	0.0480993
pT08R04C36945_1_60	73101	T08R04C36945	73101	Smarca5	T08R04C36945	TU_73101	0	AACGGAAGGTTCTCAGAGGCCTCCCGGCGCCTTCTCCTCTCCGGGAGTGGATTCTCTTCT	4385	0	NULL	NULL	1783.03	971.065	N	NULL	2152.16	1098.94	NULL	NULL	N	NULL
pT08R04C36945_1_61	73101	T08R04C36945	73101	Smarca5	T08R04C36945	TU_73101	0	ACGGAAGGTTCTCAGAGGCCTCCCGGCGCCTTCTCCTCTCCGGGAGTGGATTCTCTTCTC	49	0	872.824	1429.86	1561.68	915.062	N	-0.223254	1889.91	1042.97	862.788	1566.05	N	0.258536
A_51_P160870as	73103		73103	Rtn4		TU_73103	0		4971	0	590.87	531.972	623.354	569.354	Y	0.00312517	260.59	228.452	209.316	232.993	Y	0.0518518
A_65_P02000as	73103		73103	Rtn4		TU_73103	0		877	0	179.486	184.342	309.069	197.427	N	NULL	276.25	160.444	194.298	135.845	N	NULL
pT11F01C37C2A_1_41	73103	T11F01C37C2A	73103	Rtn4	T11F01C37C2A	TU_73103	0	CTCCTCCTGCCTCCGCGCTCGAGATGCGCCACCCGCCCTGTCCTCAGTTGCAGCAGCCGC	4616	0	5199.8	8749.26	9452.68	5650.76	Y	-0.224716	15878.5	3146.79	2946.88	14144.2	Y	0.692078
pT11F01C37C2A_1_46	73103	T11F01C37C2A	73103	Rtn4	T11F01C37C2A	TU_73103	0	CCTGCCTCCGCGCTCGAGATGCGCCACCCGCCCTGTCCTCAGTTGCAGCAGCCGCCGCCG	1188	0	1628.15	3983.93	4805.57	1972.46	Y	-0.387676	10884.1	1700.63	1394.16	9097.79	Y	0.810403
pT11F01C3E0C8_1_55	73103	T11F01C3E0C8	73103	Rtn4	T11F01C3E0C8	TU_73103	0	AAATTCTCCCTGAGACATGAGATACCCGTTTGCTCAACCTAAGCCTGCAGTCCCGGCTGA	8031	0	1963.51	1643.57	1648.56	2051.65	Y	0.086122	297.225	660.865	760.383	258.382	N	-0.407899
pT11F01C3E0C8_1_60	73103	T11F01C3E0C8	73103	Rtn4	T11F01C3E0C8	TU_73103	0	CTCCCTGAGACATGAGATACCCGTTTGCTCAACCTAAGCCTGCAGTCCCGGCTGAACAAC	3496	0	2197.72	1915.87	1923.49	2291.78	Y	0.067844	450.895	886.659	856.928	453.538	N	-0.285006
pT11F01C43AA3_1_60	73103	T11F01C43AA3	73103	Rtn4	T11F01C43AA3	TU_73103	0	ATCCAGGGATTTTTGCTTGGATTTTGGCCATGGCATCCTTAACGCTCTTGTTTGCAAGTC	2767	0	511.829	513.36	606.747	442.871	Y	-0.0690134	204.987	153.431	115.511	174.111	Y	0.152009
pT11F01C43AA3_1_61	73103	T11F01C43AA3	73103	Rtn4	T11F01C43AA3	TU_73103	0	TCCAGGGATTTTTGCTTGGATTTTGGCCATGGCATCCTTAACGCTCTTGTTTGCAAGTCC	9309	0	NULL	NULL	540.376	380.644	N	NULL	35.5395	37.121	98.066	99.3049	N	NULL
pT11F01C43D21_1_60	73103	T11F01C43D21	73103	Rtn4	T11F01C43D21	TU_73103	0	TCTGCATCAGTTTTACACCAACCAAACACAGTACACTGTGAAAAGGGTTGTTTTTCCTGC	583	0	NULL	NULL	337.805	200.354	N	NULL	233.971	155.983	199.811	230.451	N	NULL
pT11F01C43D21_1_61	73103	T11F01C43D21	73103	Rtn4	T11F01C43D21	TU_73103	0	CTGCATCAGTTTTACACCAACCAAACACAGTACACTGTGAAAAGGGTTGTTTTTCCTGCC	9678	0	311.472	312.31	340.952	221.142	N	NULL	343.155	250.075	349.046	258.631	N	NULL
pT04F05B78119_1_56	73109	T04F05B78119	73109	Nfia	T04F05B78119	TU_73109	0	CCCTGCCATTACGCTGTCAGCAAGCTTCATCTGATGCTAACTCACGGGAGATAAGACACC	1924	0	388.994	461.413	459.535	454.599	N	-0.0394185	367.049	410.557	290.281	315.404	N	-0.00629986
pT04F05B78119_1_61	73109	T04F05B78119	73109	Nfia	T04F05B78119	TU_73109	0	CCATTACGCTGTCAGCAAGCTTCATCTGATGCTAACTCACGGGAGATAAGACACCTAATT	8415	0	217.588	284.324	196.09	179.934	N	NULL	296.155	313.449	283.938	268.116	N	-0.0247742
pT04F05BA6AC8_1_56	73109	T04F05BA6AC8	73109	Nfia	T04F05BA6AC8	TU_73109	0	TAAAAAGAGTACGTGAGAAACTTTAAAATGCTCAGACGAATTGCTTCATCGCTTGTCCCT	3997	0	455.227	342.027	294.847	227.542	N	NULL	587.491	568.768	328.283	305.627	N	NULL
pT04F05BA6AC8_1_61	73109	T04F05BA6AC8	73109	Nfia	T04F05BA6AC8	TU_73109	0	AGAGTACGTGAGAAACTTTAAAATGCTCAGACGAATTGCTTCATCGCTTGTCCCTGTTTT	658	0	575.296	476.77	566.705	557.388	N	0.0371917	608.973	704.396	NULL	NULL	N	NULL
pT04F05BA7E3B_1_56	73109	T04F05BA7E3B	73109	Nfia	T04F05BA7E3B	TU_73109	0	AGAGAGCTAGGAGGGGGGGAGGAATAAAAAATCAAGCCTGCTTCTTGCGTTCACATTTCC	3683	0	6800.71	5022.65	6555.38	8008.4	N	0.109284	4228.21	6565.56	5507.07	3422.26	N	-0.198861
pT04F05BA7E3B_1_61	73109	T04F05BA7E3B	73109	Nfia	T04F05BA7E3B	TU_73109	0	GCTAGGAGGGGGGGAGGAATAAAAAATCAAGCCTGCTTCTTGCGTTCACATTTCCAACTC	2044	0	8298.76	6625.03	7159.01	8724.05	N	0.0918451	3174.94	5277.74	NULL	NULL	N	NULL
pT04F05BA7E95_1_41	73109	T04F05BA7E95	73109	Nfia	T04F05BA7E95	TU_73109	0	ACAGAGCGGAGAATACATAACTGCCGGGCGGCGGGGGGTGCGTGCACGTCTGTGTGCGGG	6997	0	4694.65	3583.77	NULL	NULL	N	NULL	NULL	NULL	4070.34	2810.88	N	NULL
pT04F05BA7E95_1_61	73109	T04F05BA7E95	73109	Nfia	T04F05BA7E95	TU_73109	0	CTGCCGGGCGGCGGGGGGTGCGTGCACGTCTGTGTGCGGGCTGGAGGTGTGCGTGAGTGT	2994	0	5986.76	5122.88	5141.18	7821.4	N	0.12495	3110.57	5533.05	4198.62	2880.31	N	-0.206896
pT04R0922ED93_1_56	73112	T04R0922ED93	73112	Gabrd	T04R0922ED93	TU_73112	0	CGGGACAGGTCCAGCTAGCCCCAGCGCAAGCAAAGTTGCTTTGCCTGCGGCCGCGCGGCG	4092	0	266.33	272.575	266.517	314.282	N	0.0307642	698.96	834.352	617.589	624.574	N	-0.0360064
pT04R0922ED93_1_61	73112	T04R0922ED93	73112	Gabrd	T04R0922ED93	TU_73112	0	CAGGTCCAGCTAGCCCCAGCGCAAGCAAAGTTGCTTTGCCTGCGGCCGCGCGGCGGCACC	1007	0	171.941	173.022	132.246	190.559	N	0.0779638	300.982	330.69	210.456	241.05	N	0.00903298
pT09R03B75441_1_56	73122	T09R03B75441	73122	Glce	T09R03B75441	TU_73122	0	GCAGCTCCAGCCTCTCGGCGAGGAAGCGCTCGTGTGAGGAGAGCCCGCCCGCTCGGCGCG	3645	0	1037.09	1046.66	1043.82	1132.18	N	0.0156491	1529.45	1744.77	1404.82	1383.28	N	-0.0319569
pT09R03B75441_1_61	73122	T09R03B75441	73122	Glce	T09R03B75441	TU_73122	0	TCCAGCCTCTCGGCGAGGAAGCGCTCGTGTGAGGAGAGCCCGCCCGCTCGGCGCGCTACT	2545	0	937.498	932.887	860.837	959.013	N	0.0245226	1065.51	1103.26	917.666	1018.92	N	0.0151661
pT11R05D5499A_1_56	73138	T11R05D5499A	73138	Pparbp	T11R05D5499A	TU_73138	0	TGTAGGGCTCGGTCGGGATCTAAGATGCACATTCCACCAGGATCCGGTCCCACGCACGGT	1556	0	853.715	798.118	720.701	810.481	N	0.0401168	1871.33	2469.04	1742.63	1508	N	-0.0915917
pT11R05D5499A_1_61	73138	T11R05D5499A	73138	Pparbp	T11R05D5499A	TU_73138	0	GGCTCGGTCGGGATCTAAGATGCACATTCCACCAGGATCCGGTCCCACGCACGGTGGCCC	5391	0	1181.57	1089.27	1093.07	1073.66	N	0.0137708	2409.88	3249.04	2575.29	2162.27	N	-0.102838
pT11R05D54ACF_1_56	73138	T11R05D54ACF	73138	Pparbp	T11R05D54ACF	TU_73138	0	CTCAGTCTGAAGTCCCCGGCGGCAAGAAGAGAAGGGTGCTCGCGGCCGCCGCCATCTTCC	1403	0	1999.5	1888.81	1983.5	1937.44	N	0.00726416	3413.05	3351.92	2658.41	2975.44	Y	0.0283897
pT11R05D54ACF_1_61	73138	T11R05D54ACF	73138	Pparbp	T11R05D54ACF	TU_73138	0	TCTGAAGTCCCCGGCGGCAAGAAGAGAAGGGTGCTCGCGGCCGCCGCCATCTTCCCCAAC	9781	0	1838.15	1829.8	1934.07	1939.84	N	0.00163646	3318.84	3020.87	2995.79	2990.82	Y	0.0200672
pT06R05F07B63_1_60	73158	T06R05F07B63	73158	Foxp1	T06R05F07B63	TU_73158	0	TCTCAGGGTTCCCAGGCTGGCGGCAGTGTGAGGAAGGACTGAAGGTATGTGGGCTAAACA	4630	0	1289.8	1338.11	1255.78	1300.62	N	-0.000366105	3111.03	4333.63	3173.18	2780.58	N	-0.100654
pT06R05F07B63_1_61	73158	T06R05F07B63	73158	Foxp1	T06R05F07B63	TU_73158	0	CTCAGGGTTCCCAGGCTGGCGGCAGTGTGAGGAAGGACTGAAGGTATGTGGGCTAAACAC	8241	0	1631.93	1685.67	1544.28	1561.01	N	-0.00469664	3556.45	4849.03	NULL	NULL	N	NULL
pT06R05F07B7E_1_60	73158	T06R05F07B7E	73158	Foxp1	T06R05F07B7E	TU_73158	0	GTGAGGAAGGACTGAAGGTATGTGGGCTAAACACAACAAAGCCACTGCCTTACTCTAGAT	1992	0	957.491	899.066	773.194	839.583	N	0.031559	2084.24	2864.16	2386.04	1989.79	N	-0.10846
pT06R05F07B7E_1_61	73158	T06R05F07B7E	73158	Foxp1	T06R05F07B7E	TU_73158	0	TGAGGAAGGACTGAAGGTATGTGGGCTAAACACAACAAAGCCACTGCCTTACTCTAGATT	6388	0	838.765	739.713	NULL	NULL	N	NULL	1915.98	2506.53	1920.17	1593.04	N	-0.0988978
pT06R05F198DF_1_53	73158	T06R05F198DF	73158	Foxp1	T06R05F198DF	TU_73158	0	TGAAAACCAGGAAGCCACAGACACACACTTTGGTCTTTTGCTTGTGCGGGCCCCAATTCT	9132	0	375.746	295.481	280.286	271.024	N	NULL	648.125	803.861	535.17	538.409	N	-0.0454508
pT06R05F198DF_1_58	73158	T06R05F198DF	73158	Foxp1	T06R05F198DF	TU_73158	0	ACCAGGAAGCCACAGACACACACTTTGGTCTTTTGCTTGTGCGGGCCCCAATTCTCCAGT	5701	0	421.394	363.972	350.893	362.482	N	0.0388667	758.657	888.768	692.589	664.839	N	-0.043251
pT06R05F314B6_1_54	73158	T06R05F314B6	73158	Foxp1	T06R05F314B6	TU_73158	0	GCTGAACTGCATGGCCCTAGAGACCCTTTTAACATCTTGAGATTCTAGCCCTGAGCTTAC	9723	0	639.796	589.888	604.306	645.872	N	0.0320808	765.017	867.249	734.414	656.884	N	-0.0514627
pT06R05F314B6_1_60	73158	T06R05F314B6	73158	Foxp1	T06R05F314B6	TU_73158	0	CTGCATGGCCCTAGAGACCCTTTTAACATCTTGAGATTCTAGCCCTGAGCTTACCTACCT	8473	0	609.611	514.815	466.426	505.81	N	0.0543033	448.462	503.912	423.838	386.809	N	-0.0451657
pT06R05F46169_1_56	73158	T06R05F46169	73158	Foxp1	T06R05F46169	TU_73158	0	ACTTTGTTTCTGGGCGCGGAGCTCCCTGGCGCCCGTGTGTGTCACCGCCAGTCTCCCGGG	1648	0	113.186	142.487	99.6219	99.8736	N	-0.0494426	67.064	80.7267	49.1688	85.2031	N	NULL
pT06R05F46169_1_61	73158	T06R05F46169	73158	Foxp1	T06R05F46169	TU_73158	0	GTTTCTGGGCGCGGAGCTCCCTGGCGCCCGTGTGTGTCACCGCCAGTCTCCCGGGACTGA	8338	0	128.871	209.374	159.192	167.478	N	-0.0943661	104.853	174.292	NULL	NULL	N	NULL
pT06R05F69DF2_1_56	73158	T06R05F69DF2	73158	Foxp1	T06R05F69DF2	TU_73158	0	GAGGCTCGTTAGCCCCGGGGGGTGCGGCAGCCGGGGGCAGCGCCATGTTCTCCGCCGGCC	9466	0	1278.52	1322.22	1339.31	1170.99	N	-0.0364619	NULL	NULL	1968.03	1936.84	N	NULL
pT06R05F69DF2_1_61	73158	T06R05F69DF2	73158	Foxp1	T06R05F69DF2	TU_73158	0	TCGTTAGCCCCGGGGGGTGCGGCAGCCGGGGGCAGCGCCATGTTCTCCGCCGGCCAGGCC	4851	0	865.493	884.733	904.603	815.888	N	-0.0271883	NULL	NULL	1020.05	1134.21	N	NULL
pT06R05F69E46_1_18	73158	T06R05F69E46	73158	Foxp1	T06R05F69E46	TU_73158	0	GTTCTCCGCCGGCCAGGCCGCGGACAAGCGGACCGGAGCGCCTAGTAGTCTCCCGGCGCC	4437	0	452.482	517.329	462.303	404.384	N	-0.0581495	745.924	846.804	569.309	671.505	N	0.00830642
pT06R05F69E46_1_19	73158	T06R05F69E46	73158	Foxp1	T06R05F69E46	TU_73158	0	TTCTCCGCCGGCCAGGCCGCGGACAAGCGGACCGGAGCGCCTAGTAGTCTCCCGGCGCCA	9100	0	324.606	358.458	340.152	289.801	N	-0.0563274	626.448	630.397	NULL	NULL	N	NULL
A_51_P404236as	73194		73194	Atp6v0b		TU_73194	0		4866	0	757.498	635.786	654.324	716.967	Y	0.0578888	948.627	1134.71	NULL	NULL	N	NULL
A_65_P07303as	73194		73194	Atp6v0b		TU_73194	0		5296	0	444.328	414.005	340.026	475.319	Y	0.0880855	NULL	NULL	443.922	463.769	N	NULL
pT04R06ED87BE_1_47	73194	T04R06ED87BE	73194	Atp6v0b	T04R06ED87BE	TU_73194	0	GATGGGGGTTGAGGGGGGCACAGGTGCACAGCTGTACACAGTCACCATCAGCAGCCCACT	6817	0	1372.84	1324.16	1202.54	1316.22	Y	0.0274543	3110.21	4210.08	3444.01	2948.13	Y	-0.0995093
pT04R06ED87BE_1_48	73194	T04R06ED87BE	73194	Atp6v0b	T04R06ED87BE	TU_73194	0	ATGGGGGTTGAGGGGGGCACAGGTGCACAGCTGTACACAGTCACCATCAGCAGCCCACTC	2077	0	1082.45	1027.17	1133.07	1242.22	Y	0.0313521	2903.25	3814.47	3052.23	2730.26	Y	-0.0834807
pT04R06ED92FD_1_56	73194	T04R06ED92FD	73194	Atp6v0b	T04R06ED92FD	TU_73194	0	AGGGGTCGGATCGGTGGGACCTGAGCTAAACCGCGTCCACCGTCCGCCCCGCAGTCTGTC	3702	0	2099.9	1563.54	1573.42	2108.32	Y	0.127591	2507.51	2485.75	2030.14	2155.57	Y	0.0149108
pT04R06ED92FD_1_61	73194	T04R06ED92FD	73194	Atp6v0b	T04R06ED92FD	TU_73194	0	TCGGATCGGTGGGACCTGAGCTAAACCGCGTCCACCGTCCGCCCCGCAGTCTGTCGGCCC	6889	0	1888.41	1393.81	1487.18	2085.69	Y	0.139388	2385.07	1797.99	1518.3	1942.43	Y	0.114851
pT11R0390FB38_1_56	73234	T11R0390FB38	73234	Srebf1	T11R0390FB38	TU_73234	0	CCATGGCGCCGGCGCCCACCCGGCTTCGGACTAGGCCCACGTTAAGGAAAAGTTCCCCGG	834	0	1637.34	1415.08	1571.8	1584.25	N	0.033392	3970.77	1612	1472.4	2947.48	Y	0.346467
pT11R0390FB38_1_61	73234	T11R0390FB38	73234	Srebf1	T11R0390FB38	TU_73234	0	GCGCCGGCGCCCACCCGGCTTCGGACTAGGCCCACGTTAAGGAAAAGTTCCCCGGAAACT	5836	0	2067.38	1778.6	NULL	NULL	N	NULL	NULL	NULL	1685.75	3928.82	N	NULL
pT08F018B5C38_1_60	73243	T08F018B5C38	73243	Gpr124	T08F018B5C38	TU_73243	0	CACCTGCCTGCCTCCTGAGGGACAAGCTCATCTCTAGAGCTGCCCACCACACTGCCCTAC	8422	0	729.018	746.566	763.626	715.245	N	-0.0193777	709.23	602.019	388.655	546.864	N	0.109746
pT08F018B5C38_1_61	73243	T08F018B5C38	73243	Gpr124	T08F018B5C38	TU_73243	0	ACCTGCCTGCCTCCTGAGGGACAAGCTCATCTCTAGAGCTGCCCACCACACTGCCCTACC	2575	0	869.801	882.765	903.807	860.517	N	-0.0138709	807.404	699.294	678.655	786.723	N	0.0633018
pT02F07C0519A_1_1	73253	T02F07C0519A	73253	Ebf4	T02F07C0519A	TU_73253	0	CGGGCCTGCCGCTGCCCCGGGCGGCAGCACCTGCAGCAGGAGCAGCAGCAGACCGGCCGA	8296	0	353.522	344.584	297.453	368.281	N	0.051941	686.854	858.512	530.456	606.606	N	-0.0193122
pT02F07C0519A_1_2	73253	T02F07C0519A	73253	Ebf4	T02F07C0519A	TU_73253	0	GGGCCTGCCGCTGCCCCGGGCGGCAGCACCTGCAGCAGGAGCAGCAGCAGACCGGCCGAG	3643	0	355.988	374.517	302.601	373.611	N	0.0347563	698.039	836.445	685.332	692.502	N	-0.0370186
T02F07C05120_56	73253	T02F07C05120	73253	Ebf4	T02F07C05120	TU_73253	0	GGAGCCGTAGGGAGGGAGCACGGGCAAGAGGAGGGCTGTCGCAAGCGGGTGGGCCCAGGG	3728	0	4363.29	4036.58	3426.5	3751.52	N	0.0365787	10421.2	19753.7	14302	9024.98	N	-0.238841
T02F07C05120_61	73253	T02F07C05120	73253	Ebf4	T02F07C05120	TU_73253	0	CGTAGGGAGGGAGCACGGGCAAGAGGAGGGCTGTCGCAAGCGGGTGGGCCCAGGGGACTC	319	0	4237.69	3940.63	3783.43	4138.12	N	0.0352405	10103.2	18269.7	14901.7	9201.93	N	-0.233314
T02F07C15C7A_60	73253	T02F07C15C7A	73253	Ebf4	T02F07C15C7A	TU_73253	0	CATGTTAGGTCAGGTACTGAAAAAGAGGGGAGGCAGAGGGGAGGGACCTGCAGGTAAAAC	7705	0	2642.39	2469.64	2016.92	2334.11	N	0.0463983	6334.96	8616.49	6624.26	5754.51	N	-0.0973577
T02F07C15C7A_61	73253	T02F07C15C7A	73253	Ebf4	T02F07C15C7A	TU_73253	0	ATGTTAGGTCAGGTACTGAAAAAGAGGGGAGGCAGAGGGGAGGGACCTGCAGGTAAAACC	3069	0	NULL	NULL	2466.76	2757.27	N	NULL	8244.24	12820.3	8347.41	6729.36	N	-0.142663
pT02R01D5CAD4_1_56	73274	T02R01D5CAD4	73274	Asb6	T02R01D5CAD4	TU_73274	0	CCACCTCCCGATCTACCGGTTCAGACCCCGCGCCGGTGAGCAATCCTCCCAGGCCCCAGT	6559	0	NULL	NULL	1052.32	1061.37	N	NULL	1542.45	808.412	775.455	1395.38	N	0.267857
pT02R01D5CAD4_1_61	73274	T02R01D5CAD4	73274	Asb6	T02R01D5CAD4	TU_73274	0	TCCCGATCTACCGGTTCAGACCCCGCGCCGGTGAGCAATCCTCCCAGGCCCCAGTTCCGC	7653	0	NULL	NULL	900.133	1019.02	N	NULL	1656.49	992.632	775.707	1342.73	N	0.230346
pT12R01D2677D_1_43	73290	T12R01D2677D	73290	Ahr	T12R01D2677D	TU_73290	0	TTGCGGCTGGCATAGGTGATGTTGGCGCCGCTGCTCATGGTGCCCGCGCCCTGCCCGCTC	8330	0	1775.86	1093.74	1050.19	1935.65	N	0.238026	1796.75	1334.46	1204.18	1755.96	Y	0.146502
pT12R01D2677D_1_44	73290	T12R01D2677D	73290	Ahr	T12R01D2677D	TU_73290	0	TGCGGCTGGCATAGGTGATGTTGGCGCCGCTGCTCATGGTGCCCGCGCCCTGCCCGCTCC	1612	0	1767.65	1232.56	1199.81	1965.97	N	0.185525	2058.25	1660.58	1383.11	1917.68	Y	0.11758
pT12R01D268E2_1_56	73290	T12R01D268E2	73290	Ahr	T12R01D268E2	TU_73290	0	GTGGGGCACCGAGCGTCAAAGGGAGCGCACACACACGCTGCCGCCCGCCGCGAGCCCGCT	8106	0	6739.11	5652.13	5433.81	6292.49	N	0.0700543	12681.9	7692.01	6313.2	10127.4	Y	0.211196
pT12R01D268E2_1_61	73290	T12R01D268E2	73290	Ahr	T12R01D268E2	TU_73290	0	GCACCGAGCGTCAAAGGGAGCGCACACACACGCTGCCGCCCGCCGCGAGCCCGCTCCTCC	1416	0	NULL	NULL	7174.85	7464.41	N	NULL	NULL	NULL	NULL	NULL	N	NULL
T01F0A4669C3_60	73301	T01F0A4669C3	73301	Igsf8	T01F0A4669C3	TU_73301	0	GACCCTCATACACATGCAATTGGAAATAACAAATAAAAGAAGCATGCCTGATTCCCAACT	5490	0	627.557	508.099	614.374	634.965	N	0.0530105	635.528	725.122	668.989	601.841	N	-0.051607
T01F0A4669C3_61	73301	T01F0A4669C3	73301	Igsf8	T01F0A4669C3	TU_73301	0	ACCCTCATACACATGCAATTGGAAATAACAAATAAAAGAAGCATGCCTGATTCCCAACTC	3102	0	582.359	503.735	515.728	524.125	N	0.0350014	666.414	648.327	599.462	467.098	N	NULL
pT06F08AA3022_1_54	73308	T06F08AA3022	73308	4930469P12Rik	T06F08AA3022	TU_73308	0	CCAGCAGGTCTGGGGTCCAGACGACAGCTTGCTCAGACCGCCTCACTCCAGCGCTTTGCG	1388	0	4503.43	2129.01	2349.7	4496.91	Y	0.303634	1176.7	1788.87	1838.73	1075.15	N	-0.207481
pT06F08AA3022_1_59	73308	T06F08AA3022	73308	4930469P12Rik	T06F08AA3022	TU_73308	0	AGGTCTGGGGTCCAGACGACAGCTTGCTCAGACCGCCTCACTCCAGCGCTTTGCGGCACC	564	0	4113.47	1887.51	2298.31	4274.5	Y	0.303898	1210.97	1794.49	1634.97	966.931	N	-0.199462
pT06F08AA3022_2_56	73308	T06F08AA3022	73308	4930469P12Rik	T06F08AA3022	TU_73308	0	AGCAGGTCTGGGGTCCAGACGACAGCTTGCTCAGACCGCCTCACTCCAGCGCTTTGCGGC	1678	0	4174	2066.82	2318.57	4264.74	Y	0.284961	1361	1949.74	1801.89	1145.42	N	-0.176442
pT06F08AA3022_2_61	73308	T06F08AA3022	73308	4930469P12Rik	T06F08AA3022	TU_73308	0	GTCTGGGGTCCAGACGACAGCTTGCTCAGACCGCCTCACTCCAGCGCTTTGCGGCACCAC	7039	0	3159	1656.12	1764.31	3163.24	Y	0.267008	1016.43	1399.9	923.51	820.962	N	-0.0950708
T04R0920421D_1	73333	T04R0920421D	73333	Ski	T04R0920421D	TU_73333	0	GCGCGCGCGGCTCCCGGGACGGCGGAGGCGCCTCTGGCCCGCGGCCTCAGAGCGCCGCGG	5728	0	154.237	239.531	299.055	236.195	N	NULL	600.525	380.729	319.248	480.116	N	0.187566
T04R0920421D_61	73333	T04R0920421D	73333	Ski	T04R0920421D	TU_73333	0	CGGCGCGGGGCTCTGCGCACTGGGCGCACATCTTTCCGGCGGCTCGCTCCGGCTCGGACT	9940	0	990.381	1111.42	1139.62	944.876	N	-0.0657309	3277.96	1760.02	1432.31	2474.54	N	0.253772
pT11R03DE06F8_1_60	73335	T11R03DE06F8	73335	Myocd	T11R03DE06F8	TU_73335	0	AGCTCCCTTGGGTAGGAGGACGCACAGTGGCCGCCAGTGTCCCCAGAAAACTGGCGCCTC	10095	0	790.958	1145.1	1027.84	759.544	N	-0.146031	1397.18	1741.76	1372.63	1307.91	N	-0.0583564
pT11R03DE06F8_1_61	73335	T11R03DE06F8	73335	Myocd	T11R03DE06F8	TU_73335	0	GCTCCCTTGGGTAGGAGGACGCACAGTGGCCGCCAGTGTCCCCAGAAAACTGGCGCCTCC	8140	0	NULL	NULL	964.053	652.24	N	NULL	949.607	1228.01	990.418	885.756	N	-0.0800808
pT11R03DE0711_1_56	73335	T11R03DE0711	73335	Myocd	T11R03DE0711	TU_73335	0	GCACAGTGGCCGCCAGTGTCCCCAGAAAACTGGCGCCTCCCCCCTCGCCGCTCGCGAGGC	5861	0	1362.49	1802.73	1612.17	1474.13	N	-0.0802378	1613.86	1177.73	NULL	NULL	N	NULL
pT11R03DE0711_1_61	73335	T11R03DE0711	73335	Myocd	T11R03DE0711	TU_73335	0	GTGGCCGCCAGTGTCCCCAGAAAACTGGCGCCTCCCCCCTCGCCGCTCGCGAGGCTAATT	221	0	944.71	1412.17	1444.39	1118.41	N	-0.142835	1205.04	779.487	642.873	1072.86	N	0.205803
pT11R03DE0743_1_52	73335	T11R03DE0743	73335	Myocd	T11R03DE0743	TU_73335	0	GCCGCTCGCGAGGCTAATTAACTCCCAGCAGGCAGGACCCTCCTCCTCTGAGGGTGGCCG	9599	0	656.016	937.83	939.981	562.853	N	-0.188967	1007.97	1144.23	888.807	884.743	N	-0.0285285
pT11R03DE0743_1_57	73335	T11R03DE0743	73335	Myocd	T11R03DE0743	TU_73335	0	TCGCGAGGCTAATTAACTCCCAGCAGGCAGGACCCTCCTCCTCTGAGGGTGGCCGGGAAC	6104	0	542.961	945.472	957.44	597.53	N	-0.222816	947.992	956.533	798.051	833.252	N	0.00742526
pT11R03DE076F_1_56	73335	T11R03DE076F	73335	Myocd	T11R03DE076F	TU_73335	0	TGAGGGTGGCCGGGAACAGCCGCATCCTAGGCGTTCCTGGCTGATGTCATAGGCTGCCAG	3745	0	290.89	422.069	455.796	347.754	N	-0.139576	NULL	NULL	550.638	506.259	N	NULL
pT11R03DE076F_1_61	73335	T11R03DE076F	73335	Myocd	T11R03DE076F	TU_73335	0	GTGGCCGGGAACAGCCGCATCCTAGGCGTTCCTGGCTGATGTCATAGGCTGCCAGCGGTC	74	0	208.786	329.628	361.772	235.927	N	-0.19199	292.581	356.301	NULL	NULL	N	NULL
pT04R06EA71EB_1_60	73337	T04R06EA71EB	73337	Dmap1	T04R06EA71EB	TU_73337	0	TGAGGTAGTACCCCGACGTCAAGGGTCGGTACCTCTCTCTGAAGACCCACGGATAGGAAC	5798	0	NULL	NULL	701.241	546.564	N	NULL	701.543	531.571	365.736	569.692	N	0.156483
pT04R06EA71EB_1_61	73337	T04R06EA71EB	73337	Dmap1	T04R06EA71EB	TU_73337	0	GAGGTAGTACCCCGACGTCAAGGGTCGGTACCTCTCTCTGAAGACCCACGGATAGGAACT	25	0	792.073	1010.91	1057.49	851.537	N	-0.100011	1009.1	1039.92	896.276	1025.33	N	0.0226787
pT04R06EA71EB_2_54	73337	T04R06EA71EB	73337	Dmap1	T04R06EA71EB	TU_73337	0	TAGTACCCCGACGTCAAGGGTCGGTACCTGCAGAAAGACTCTCTCTGAAGACCCACGGAT	2386	0	674.081	909.158	903.331	781.28	Y	-0.0964835	898.589	776.521	576.439	761.659	N	0.0922075
pT04R06EA71EB_2_61	73337	T04R06EA71EB	73337	Dmap1	T04R06EA71EB	TU_73337	0	CCGACGTCAAGGGTCGGTACCTGCAGAAAGACTCTCTCTGAAGACCCACGGATAGGAACT	741	0	1101.18	1403.83	1312.94	1073.15	N	-0.0965197	1283.85	1143.73	1041.55	1167.52	N	0.0498871
pT03R0542BD83_1_56	73347	T03R0542BD83	73347	3110045G13Rik	T03R0542BD83	TU_73347	0	TGCCTCGGGGCTCGGAGCTCGGAGCTCAGAGCGGCGTGTTGTACCGACGGGTCCTGCTGG	7726	0	692.764	1089.24	1156.37	734.833	N	-0.196722	1975.08	860.238	703.883	1651.12	N	0.365621
pT03R0542BD83_1_61	73347	T03R0542BD83	73347	3110045G13Rik	T03R0542BD83	TU_73347	0	CGGGGCTCGGAGCTCGGAGCTCAGAGCGGCGTGTTGTACCGACGGGTCCTGCTGGCCGAC	9832	0	855.424	1151.35	1162.15	790.896	N	-0.148085	2128.49	1347.82	1047.5	1782.56	N	0.214666
pT03R0542BD83_2_55	73347	T03R0542BD83	73347	3110045G13Rik	T03R0542BD83	TU_73347	0	CTGCCTCGGGGCTCGGAGCTCGGAGCTCAGAGCGGCGTGTTGTACCGACGGGTCCTGCTG	8293	0	671.508	892.261	1019.4	643.354	N	-0.161668	1852.63	940.433	659.453	1441.33	N	0.317021
pT03R0542BD83_2_60	73347	T03R0542BD83	73347	3110045G13Rik	T03R0542BD83	TU_73347	0	TCGGGGCTCGGAGCTCGGAGCTCAGAGCGGCGTGTTGTACCGACGGGTCCTGCTGGCCGA	65	0	716.76	1083	1144.73	773.396	N	-0.174779	1979.73	1264.13	916.176	1661.03	N	0.226606
pT01F03DECFEF_1_56	73349	T01F03DECFEF	73349	Creb1	T01F03DECFEF	TU_73349	0	TCACTCACCAACACTCCGCTTCTCCCAGCCGCCCGGGCCACAGGCAGCAGCAGCCGCCGC	2402	0	NULL	NULL	2009.02	1265.17	N	NULL	1558.77	717.164	805.019	1390.39	Y	0.287246
pT01F03DECFEF_1_61	73349	T01F03DECFEF	73349	Creb1	T01F03DECFEF	TU_73349	0	CACCAACACTCCGCTTCTCCCAGCCGCCCGGGCCACAGGCAGCAGCAGCCGCCGCCGACT	5100	0	2304.93	3120.73	3266.88	2425.48	N	-0.130467	3812.26	1829.4	1447.53	3065.69	Y	0.322388
pT01F03DED027_1_60	73349	T01F03DED027	73349	Creb1	T01F03DED027	TU_73349	0	TTTTATTCTCTCCCCCACGTAACACACCGCGTCAAACTACACCTCCGCCGCGTCACTCAC	8854	0	1799.23	2908.63	2930.85	1837.76	N	-0.205654	2049.07	645.071	672.039	1933.77	Y	0.480479
pT01F03DED027_1_61	73349	T01F03DED027	73349	Creb1	T01F03DED027	TU_73349	0	TTTATTCTCTCCCCCACGTAACACACCGCGTCAAACTACACCTCCGCCGCGTCACTCACC	6497	0	NULL	NULL	2557.24	1531.71	N	NULL	NULL	NULL	NULL	NULL	N	NULL
pT01F03DED07D_1_56	73349	T01F03DED07D	73349	Creb1	T01F03DED07D	TU_73349	0	TTGTCTGCTCCAGATTCCATGGTCATTTAGTTACCGGTGGTACAAGCTCCTCCGTCACTG	6354	0	1239.74	2378.47	2572.36	1321.87	N	-0.286056	1535.47	436.452	NULL	NULL	N	NULL
pT01F03DED07D_1_61	73349	T01F03DED07D	73349	Creb1	T01F03DED07D	TU_73349	0	TGCTCCAGATTCCATGGTCATTTAGTTACCGGTGGTACAAGCTCCTCCGTCACTGCTTTC	6278	0	1772.95	3306.38	3554.73	1878.26	N	-0.273853	2310.54	843.296	681.199	1954.69	Y	0.447769
pT06R011064A8_1_56	73365	T06R011064A8	73365	Asz1	T06R011064A8	TU_73365	0	GCCAAGCCCCTCAGTGTGCCCGCTGCCATGGCTCCAAGCTGTTCTTCCGGTGCCTGCGCA	2825	0	865.055	853.122	778.643	927.413	N	0.0409838	935.424	1039.65	841.181	851.546	N	-0.0202798
pT06R011064A8_1_61	73365	T06R011064A8	73365	Asz1	T06R011064A8	TU_73365	0	GCCCCTCAGTGTGCCCGCTGCCATGGCTCCAAGCTGTTCTTCCGGTGCCTGCGCACTATC	2623	0	897.276	946.891	968.718	981.124	N	-0.00892352	804.097	862.303	629.837	697.949	N	0.00712212
pT12F066DB106_1_15	73369	T12F066DB106	73369	Mta1	T12F066DB106	TU_73369	0	CGGGTTGCTGGAGGAGTTCTCAAAGTAGACATAGTCTCCGACCCTGTACATGTTGGCGGC	6504	0	1407.53	2007.87	2038.38	1403.09	Y	-0.158239	2490.02	1670.68	1577.14	2278.34	N	0.16653
pT12F066DB106_1_16	73369	T12F066DB106	73369	Mta1	T12F066DB106	TU_73369	0	GGGTTGCTGGAGGAGTTCTCAAAGTAGACATAGTCTCCGACCCTGTACATGTTGGCGGCC	4287	0	1084.99	1500.15	1786.85	1348.71	Y	-0.131439	2606.32	2066.54	1713.48	2283.07	N	0.112713
T03R03F1FC92_51	73374	T03R03F1FC92	73374	Ccnl1	T03R03F1FC92	TU_73374	0	TAGCACTCCCTCTCATCCCCAGCAAAACCAAGTCAGCTCAGTTGCCAAATGAAATCTCTA	3350	0	491.187	456.03	441.272	484.611	N	0.0364701	506.426	437.525	451.104	402.833	N	0.00718114
T03R03F1FC92_57	73374	T03R03F1FC92	73374	Ccnl1	T03R03F1FC92	TU_73374	0	TCCCTCTCATCCCCAGCAAAACCAAGTCAGCTCAGTTGCCAAATGAAATCTCTACAACTA	5545	0	NULL	NULL	627.626	670.053	N	NULL	507.769	448.117	305.841	373.682	N	0.0706408
pT11R05DD78CA_1_58	73407	T11R05DD78CA	73407	Thrap4	T11R05DD78CA	TU_73407	0	TTAAAAACGGAGCCAGATGAGAACTGGAGTTCTTCCTCGGCCCTGAAGTTGTAATTCCTT	2810	0	360.889	471.795	472.166	327.968	Y	-0.137321	821.651	739.123	592.953	593.01	N	0.0230061
pT11R05DD78CA_1_59	73407	T11R05DD78CA	73407	Thrap4	T11R05DD78CA	TU_73407	0	TAAAAACGGAGCCAGATGAGAACTGGAGTTCTTCCTCGGCCCTGAAGTTGTAATTCCTTC	7045	0	495.042	591.873	544.377	389.64	Y	-0.111411	914.487	857.245	722.196	758.14	N	0.0245836
pT11R05DD791E_1_52	73407	T11R05DD791E	73407	Thrap4	T11R05DD791E	TU_73407	0	TCTCCCCAAATTTAAGCCTACCATACAAACCGGTTGTACATCGTAGGCAGCGCCATCTTG	5091	0	NULL	NULL	795.369	464.519	N	NULL	NULL	NULL	190.447	448.381	N	NULL
pT11R05DD791E_1_59	73407	T11R05DD791E	73407	Thrap4	T11R05DD791E	TU_73407	0	AAATTTAAGCCTACCATACAAACCGGTTGTACATCGTAGGCAGCGCCATCTTGACACCTA	5213	0	371.661	746.092	806.942	349.868	N	-0.332792	663.894	263.755	125.98	484.322	N	NULL
pT11R05DD791E_2_60	73407	T11R05DD791E	73407	Thrap4	T11R05DD791E	TU_73407	0	GAGAACTGGAGTTCATACAAACCGGTTGTACATCGTAGGCAGCGCCATCTTGACACCTAC	5874	0	703.808	1398.91	1502.36	759.436	Y	-0.297308	1327.72	728.564	768.315	1238.82	N	0.234053
pT11R05DD791E_2_61	73407	T11R05DD791E	73407	Thrap4	T11R05DD791E	TU_73407	0	AGAACTGGAGTTCATACAAACCGGTTGTACATCGTAGGCAGCGCCATCTTGACACCTACT	9083	0	528.659	1029.92	1094.58	554.665	Y	-0.292422	1113.31	601.61	494.786	951.622	N	0.275675
pT05R048507EF_1_60	73433	T05R048507EF	73433	Hod	T05R048507EF	TU_73433	0	TCCACCTGGTCCTCCGTGGGGCCGCTCGCGGTCTGCGCCGACATGGTCCGTGCGCGTCTG	2114	0	NULL	NULL	2808.81	3547.72	N	NULL	573.083	1305.14	NULL	NULL	N	NULL
pT05R048507EF_1_61	73433	T05R048507EF	73433	Hod	T05R048507EF	TU_73433	0	CCACCTGGTCCTCCGTGGGGCCGCTCGCGGTCTGCGCCGACATGGTCCGTGCGCGTCTGC	6502	0	3533.84	2670.74	2920.49	3776.43	N	0.116621	604.594	1485.1	1340.49	610.056	N	-0.366092
pT05R04850871_1_55	73433	T05R04850871	73433	Hod	T05R04850871	TU_73433	0	ATCTCCACCTGGTCCTCCGTGGGGCCGCTCGCGGTCTGCGCCGACATGGTCCGTGCGCGT	957	0	3572.62	2802.81	3069.67	3901.59	Y	0.104772	435.754	1244.2	1268.13	445.981	N	-0.454749
pT05R04850871_1_60	73433	T05R04850871	73433	Hod	T05R04850871	TU_73433	0	CACCTGGTCCTCCGTGGGGCCGCTCGCGGTCTGCGCCGACATGGTCCGTGCGCGTCTGAC	4201	0	2690.81	2212.56	2323.53	2943.41	N	0.0938463	618.597	1396.77	1065.31	524.95	N	-0.330537
pT05R048508BD_1_60	73433	T05R048508BD	73433	Hod	T05R048508BD	TU_73433	0	GAAGAAGACGCCTCCCGCCTGACACTCCGAGGGGACAGTATACTGAGGAAGCGCCTCAAG	7464	0	3429.21	1737.26	1430.79	2799.66	Y	0.293429	2011.55	3380.01	2603.36	1787.9	N	-0.194289
pT05R048508BD_1_61	73433	T05R048508BD	73433	Hod	T05R048508BD	TU_73433	0	AAGAAGACGCCTCCCGCCTGACACTCCGAGGGGACAGTATACTGAGGAAGCGCCTCAAGT	7345	0	5152.08	2354.81	2342.65	5190.24	Y	0.342753	2044.82	3702.75	3354.12	1936.21	N	-0.248247
pT05R048555B7_1_56	73433	T05R048555B7	73433	Hod	T05R048555B7	TU_73433	0	TCGCGGTCTGCGCCGACATGGTCCGTGCGCGTGTGGAAGTCTGGGCGAGCTCTGGGCTGG	1137	0	1599.38	1688.72	1816.92	1622.6	N	-0.0363653	712.998	1214.42	948.141	709.001	N	-0.178754
pT05R048555B7_1_61	73433	T05R048555B7	73433	Hod	T05R048555B7	TU_73433	0	GTCTGCGCCGACATGGTCCGTGCGCGTGTGGAAGTCTGGGCGAGCTCTGGGCTGGGAAGC	4721	0	1278.69	1960.3	2178.39	1461.53	N	-0.179443	887.817	1386.14	1149.05	930.287	N	-0.142603
pT05R048555DC_1_52	73433	T05R048555DC	73433	Hod	T05R048555DC	TU_73433	0	TGGAAGTCTGGGCGAGCTCTGGGCTGGGAAGCAGCGGATGCTGGTGCCTGTCTGCTTAAA	6421	0	701.355	1627.87	NULL	NULL	N	NULL	1506.84	1929.08	1394.56	1275.43	N	-0.0730321
pT05R048555DC_1_58	73433	T05R048555DC	73433	Hod	T05R048555DC	TU_73433	0	TCTGGGCGAGCTCTGGGCTGGGAAGCAGCGGATGCTGGTGCCTGTCTGCTTAAATAGCCT	4672	0	NULL	NULL	1322.4	477.039	N	NULL	1029.53	1067.63	735.435	777.92	N	0.0043034
pT05R04855646_1_56	73433	T05R04855646	73433	Hod	T05R04855646	TU_73433	0	GAGTGCACGCTCAAGCAGGGACCTGAAAAACCTGCAGCGTGGGCAGGCAGGAACCACTGA	6469	0	624.412	673.645	611.899	589.452	N	-0.0245953	1307.87	1791.05	1333.52	1235.34	N	-0.0848783
pT05R04855646_1_61	73433	T05R04855646	73433	Hod	T05R04855646	TU_73433	0	CACGCTCAAGCAGGGACCTGAAAAACCTGCAGCGTGGGCAGGCAGGAACCACTGAAAGTC	845	0	741.289	759.42	683.715	702.919	N	0.000768336	1380.87	1824.58	1429.8	1342.75	N	-0.074143
pT05R0485566C_1_60	73433	T05R0485566C	73433	Hod	T05R0485566C	TU_73433	0	GCAGGCAGGAACCACTGAAAGTCGCCTGACCTTACGTCTGTCCCGGTTATTCAGGTTTGA	4527	0	621.788	683.104	667.777	599.132	N	-0.0439766	1239.79	1581.22	1314.17	1124.73	N	-0.0866238
pT05R0485566C_1_61	73433	T05R0485566C	73433	Hod	T05R0485566C	TU_73433	0	CAGGCAGGAACCACTGAAAGTCGCCTGACCTTACGTCTGTCCCGGTTATTCAGGTTTGAT	8982	0	492.285	479.11	482.531	371.731	N	-0.0507573	895.372	1038.17	749.272	699.611	N	-0.0470239
pT05R048556E0_1_55	73433	T05R048556E0	73433	Hod	T05R048556E0	TU_73433	0	TCCCCTTAGCCACCAAGATCGCAGGCACGTTAGGTGCTGCTGAGAGACATGGAAGAGCAT	2222	0	421.063	469.435	417.871	456.243	N	-0.00453733	440.932	528.573	403.174	437.755	N	-0.0214974
pT05R048556E0_1_60	73433	T05R048556E0	73433	Hod	T05R048556E0	TU_73433	0	TTAGCCACCAAGATCGCAGGCACGTTAGGTGCTGCTGAGAGACATGGAAGAGCATCAGGC	6780	0	276.077	342.755	257.642	263.101	N	-0.0424237	567.018	676.179	562.835	541.692	N	-0.0465467
T15F05E813D4_56	73435	T15F05E813D4	73435	Cacnb3	T15F05E813D4	TU_73435	0	GGCGGGGAAGAAGGGCGGAGAGGCTGCAGGCGGGGCGGATCCCGGCGGGGAGGAGGCGGG	5693	0	8785.81	7231.47	7477.22	8832.22	N	0.0784425	14058.1	32266.7	27622.3	12833.5	N	-0.346872
T15F05E813D4_61	73435	T15F05E813D4	73435	Cacnb3	T15F05E813D4	TU_73435	0	GGAAGAAGGGCGGAGAGGCTGCAGGCGGGGCGGATCCCGGCGGGGAGGAGGCGGGGCGAG	4519	0	5337.19	4433.56	3282.91	3981.4	N	NULL	10139.4	18877	12798.6	8559.96	N	-0.222305
pT03F0311954D_1_61	73453	T03F0311954D	73453	Narg1	T03F0311954D	TU_73453	0	ACTTAACGCCGCCGCCACCTCCCCCCTCCCGGGTCTCCGTCGGCGGTTCACGTGGTAACT	5937	0	33210	33529.1	34708.8	37663.5	N	0.0156642	28968	25515.8	25082.8	25037.5	N	0.027163
pT03F031195FA_1_56	73453	T03F031195FA	73453	Narg1	T03F031195FA	TU_73453	0	GCCCGCCGCCGCCACTGCCGTTCCCGAGCTCACTTCAGCCTTGAAGCCTTCACTCCGCCG	3777	0	73648.5	87056.1	95728	94255	Y	-0.0396851	67387.8	79907.4	67722.1	50331	Y	-0.101451
pT03F031195FA_1_61	73453	T03F031195FA	73453	Narg1	T03F031195FA	TU_73453	0	CCGCCGCCACTGCCGTTCCCGAGCTCACTTCAGCCTTGAAGCCTTCACTCCGCCGCCACT	1026	0	13019.9	12834.5	13054.7	13685.2	Y	0.0133566	13378.7	7957.21	7892.59	12067.7	Y	0.20503
pT03F0311962B_1_56	73453	T03F0311962B	73453	Narg1	T03F0311962B	TU_73453	0	CTCCTCCCGCGGCTCCCGCCACCGCCCGGCTCGCTCAGTCCGTTTGTCCGCCCGCCGCCG	2609	0	15295.9	17326.3	21919.4	20888.6	Y	-0.0375251	NULL	NULL	13710.5	20554.1	N	NULL
pT03F0311962B_1_61	73453	T03F0311962B	73453	Narg1	T03F0311962B	TU_73453	0	CCCGCGGCTCCCGCCACCGCCCGGCTCGCTCAGTCCGTTTGTCCGCCCGCCGCCGCCACT	3931	0	30218.5	32689.2	34380.6	33400.7	Y	-0.0233445	36465.6	28854.1	25559.1	27803.2	Y	0.0691134
pT0XF03EE57BA_1_52	73458	T0XF03EE57BA	73458	Ikbkg	T0XF03EE57BA	TU_73458	0	AAGCTAGGCGGCTCAGCTTTAGCACAAGAGGAGTGCACAGCCACACTCGGCACCTCCCAC	9703	0	483.318	463.741	406.581	441.908	N	0.0270707	1159.06	1463.24	910.131	895.817	N	-0.0540471
pT0XF03EE57BA_1_57	73458	T0XF03EE57BA	73458	Ikbkg	T0XF03EE57BA	TU_73458	0	AGGCGGCTCAGCTTTAGCACAAGAGGAGTGCACAGCCACACTCGGCACCTCCCACCCAGC	7822	0	778.936	722.449	594.267	700.791	N	0.0521506	1568.71	2138.87	1582.72	1371.74	N	-0.0983869
pT0XF03EED22E_1_54	73458	T0XF03EED22E	73458	Ikbkg	T0XF03EED22E	TU_73458	0	TGGGTGACTTGAAGCCAGGCAGACTGTCAGTTGCAGGCTGAGCCAAAACAAGGAGAGCAG	1631	0	1848.96	513.309	673.304	2310.81	N	0.54605	1271.16	1571.99	1375.74	1122.97	N	-0.0902096
pT0XF03EED22E_1_59	73458	T0XF03EED22E	73458	Ikbkg	T0XF03EED22E	TU_73458	0	GACTTGAAGCCAGGCAGACTGTCAGTTGCAGGCTGAGCCAAAACAAGGAGAGCAGGTTCT	4424	0	2682.62	945.699	850.519	2819.76	N	0.486667	1755.76	2312.19	2039.49	1649.12	N	-0.105914
pT0XF03EEE426_1_60	73458	T0XF03EEE426	73458	Ikbkg	T0XF03EEE426	TU_73458	0	CCCCCACCAAGGAAAAAGCCTAGAGGAAGCTGCGAAAGTCCAGCTCCGAAGCCAAACTAG	1423	0	1087.04	983.676	1027.11	1120.89	N	0.0406703	1330.61	1639.22	1529.34	1271.98	N	-0.085306
pT0XF03EEE426_1_61	73458	T0XF03EEE426	73458	Ikbkg	T0XF03EEE426	TU_73458	0	CCCCACCAAGGAAAAAGCCTAGAGGAAGCTGCGAAAGTCCAGCTCCGAAGCCAAACTAGC	8263	0	1121.64	997.414	963.944	1049.93	N	0.0440432	1354.63	1733.98	1588.66	1330.1	N	-0.092185
pT0XF03EEE445_1_52	73458	T0XF03EEE445	73458	Ikbkg	T0XF03EEE445	TU_73458	0	TTTCAGTCTGGTCCTGCTACTGGGCTCTCTGCCGCTGGGCCCCCACCAAGGAAAAAGCCT	5521	0	607.984	553.948	558.316	653.632	N	0.0544381	697.812	608.674	534.129	596.287	N	0.0535816
pT0XF03EEE445_1_57	73458	T0XF03EEE445	73458	Ikbkg	T0XF03EEE445	TU_73458	0	GTCTGGTCCTGCTACTGGGCTCTCTGCCGCTGGGCCCCCACCAAGGAAAAAGCCTAGAGG	3100	0	1075.83	1040.83	1056.23	1172.9	N	0.029932	1222.33	1333.88	1166.16	1141.82	N	-0.0235437
pT0XF03EEE5F1_1_60	73458	T0XF03EEE5F1	73458	Ikbkg	T0XF03EEE5F1	TU_73458	0	ACCGGAGCTCCTAGAAAGTCCTAGTCAGGCGGTCACCCTTCCCTTCTCTGCAGTGGAAAA	8409	0	1162.93	1336.89	1261.57	1175.13	N	-0.0456829	1833.62	2049.4	1742.49	1703.47	N	-0.0290773
pT0XF03EEE5F1_1_61	73458	T0XF03EEE5F1	73458	Ikbkg	T0XF03EEE5F1	TU_73458	0	CCGGAGCTCCTAGAAAGTCCTAGTCAGGCGGTCACCCTTCCCTTCTCTGCAGTGGAAAAC	2539	0	1136.69	1375.89	1430.45	1374.61	N	-0.0501184	NULL	NULL	1284.84	1516.39	N	NULL
pT08R04432390_1_52	73489	T08R04432390	73489	Cherp	T08R04432390	TU_73489	0	GCATCGGCATCTCCATGGCTGCAGCCACTGGCAACGTCCTCCGCCGCCTCACGATCGCTT	6313	0	2529.25	2806.73	3125.14	2503.23	Y	-0.0707896	4619.44	2086.21	1832.12	3843.36	Y	0.333494
pT08R04432390_1_57	73489	T08R04432390	73489	Cherp	T08R04432390	TU_73489	0	GGCATCTCCATGGCTGCAGCCACTGGCAACGTCCTCCGCCGCCTCACGATCGCTTACCAG	8569	0	3481.16	3715.73	3960.48	3549.62	Y	-0.0379432	6092.93	2560.58	2345.15	5229.38	Y	0.362383
pT08R044323F2_1_56	73489	T08R044323F2	73489	Cherp	T08R044323F2	TU_73489	0	GCGACGTTTACGACGGCCTCGCGGGCCGCTTCGCGCGCCATTTACGGCTGTCGCTGGGAA	629	0	NULL	NULL	NULL	NULL	N	NULL	90.0926	88.1773	NULL	NULL	N	NULL
pT08R044323F2_1_61	73489	T08R044323F2	73489	Cherp	T08R044323F2	TU_73489	0	GTTTACGACGGCCTCGCGGGCCGCTTCGCGCGCCATTTACGGCTGTCGCTGGGAAACACC	5756	0	NULL	NULL	NULL	NULL	N	NULL	NULL	NULL	NULL	NULL	N	NULL
pT08R04444285_1_31	73489	T08R04444285	73489	Cherp	T08R04444285	TU_73489	0	GGACCACCGCCGCCACCGCCGAGCGAGGAGGAGGAGCCGACGGAGGAGCCTCCGCCACCA	9823	0	5579.14	5910.01	6818.82	6209.29	N	-0.0328441	7034.83	5222.6	4639.03	6215.98	N	0.128225
pT08R04444285_1_36	73489	T08R04444285	73489	Cherp	T08R04444285	TU_73489	0	ACCGCCGCCACCGCCGAGCGAGGAGGAGGAGCCGACGGAGGAGCCTCCGCCACCACCGCC	2013	0	5503.83	5980.88	6639.08	5727.16	N	-0.0501343	7040.8	4428.95	4052.19	6069.21	N	0.188381
T08R04432583_53	73489	T08R04432583	73489	Cherp	T08R04432583	TU_73489	0	CACAACATCACATCAGACCGACGTGGAGCAAAGACATCTCTTCTGAAGCGACTATAGACG	817	0	402.08	354.122	300.291	311.698	N	0.0356751	669.728	761.82	835.119	591.221	N	-0.102976
T08R04432583_59	73489	T08R04432583	73489	Cherp	T08R04432583	TU_73489	0	ATCACATCAGACCGACGTGGAGCAAAGACATCTCTTCTGAAGCGACTATAGACGTTCTAT	3714	0	392.205	326.123	325.39	335.756	N	0.0468756	675.833	811.009	732.404	642.666	N	-0.0679755
pT09R03F10031_1_56	73493	T09R03F10031	73493	Trip4	T09R03F10031	TU_73493	0	CAGTGTACTAGCGGCTCCCGGTACGCCGCCCCAGCCACCGCCATCTTCCCCAGCCGGAAC	8857	0	NULL	NULL	3840.85	6343.82	N	NULL	5581.32	3692.99	3226.16	4778.05	Y	0.174961
pT09R03F10031_1_61	73493	T09R03F10031	73493	Trip4	T09R03F10031	TU_73493	0	TACTAGCGGCTCCCGGTACGCCGCCCCAGCCACCGCCATCTTCCCCAGCCGGAACCAGCT	1379	0	6083.61	3963.32	4281.79	6702.67	N	0.190362	6953.54	4132.92	NULL	NULL	N	NULL
pT09R03F15BC3_1_53	73493	T09R03F15BC3	73493	Trip4	T09R03F15BC3	TU_73493	0	GCATATGTCCCTGGGTCCAGTGTCCCACTTCACTGTTCGACTTCTGGAGCCGGTTCAGAA	4855	0	390.511	413.455	551.632	585.81	N	NULL	529.604	662.454	744.079	483.78	N	-0.142088
pT09R03F15BC3_1_58	73493	T09R03F15BC3	73493	Trip4	T09R03F15BC3	TU_73493	0	TGTCCCTGGGTCCAGTGTCCCACTTCACTGTTCGACTTCTGGAGCCGGTTCAGAACGAAA	2273	0	341.387	400.616	401.329	432.871	N	-0.0183114	340.475	413.103	294.186	318.204	N	-0.0249445
pT02R06E7AD02_1_60	73501	T02R06E7AD02	73501	Mrg1	T02R06E7AD02	TU_73501	0	TCCGTCCATCCCGCCGTAATGGGGCAGCTCATCGTACCTTTGCGCCATCAGTCTGCGCTC	9061	0	756.853	945.732	940.307	781.027	N	-0.0886803	919.013	1031.95	815.784	817.098	N	-0.0248183
pT02R06E7AD02_1_61	73501	T02R06E7AD02	73501	Mrg1	T02R06E7AD02	TU_73501	0	CCGTCCATCCCGCCGTAATGGGGCAGCTCATCGTACCTTTGCGCCATCAGTCTGCGCTCC	3014	0	835.277	1084.63	1198.26	942.53	N	-0.108854	1128.58	1269.77	1122.39	999.409	N	-0.0507972
pT02R06E7ADEB_1_20	73501	T02R06E7ADEB	73501	Mrg1	T02R06E7ADEB	TU_73501	0	GAAAGCCCAGTCAAGAAAACGAAGAATTTTTTTCAGTGATATTTCTTCTTTTTCTCTTTT	8691	0	423.654	417.788	410.269	371.425	N	-0.0185712	610.087	653.338	625.349	567.722	N	-0.0358664
pT02R06E7ADEB_1_21	73501	T02R06E7ADEB	73501	Mrg1	T02R06E7ADEB	TU_73501	0	AAAGCCCAGTCAAGAAAACGAAGAATTTTTTTCAGTGATATTTCTTCTTTTTCTCTTTTT	3991	0	NULL	NULL	316.217	204.925	N	NULL	392.978	372.004	516.898	374.108	N	NULL
pT02R06E7AE99_1_60	73501	T02R06E7AE99	73501	Mrg1	T02R06E7AE99	TU_73501	0	TGTCAAGCCCCCGAACTGAAGGTTACGAGCGGCCAGTCAGCAGCCCACATGTAACCGAAC	590	0	NULL	NULL	839.616	570.061	N	NULL	1289.13	1628.18	NULL	NULL	N	NULL
pT02R06E7AE99_1_61	73501	T02R06E7AE99	73501	Mrg1	T02R06E7AE99	TU_73501	0	GTCAAGCCCCCGAACTGAAGGTTACGAGCGGCCAGTCAGCAGCCCACATGTAACCGAACT	3359	0	1103.82	1151.08	909.751	946.918	N	-0.000407929	1874.17	2440.22	1561.63	1359.81	N	-0.0873596
pT18F04861FA0_1_56	73502	T18F04861FA0	73502	Smad7	T18F04861FA0	TU_73502	0	CTCTTCGTCGCGCCCCGGAGCCTCCTCGTCCCCCGTCCGCCCTCTCCTGGCGCTCGAGTC	9837	0	9830.29	10660.2	9823.57	10727.6	N	0.00151868	14845.1	7589.66	6429.65	13021.7	N	0.29892
pT18F04861FA0_1_61	73502	T18F04861FA0	73502	Smad7	T18F04861FA0	TU_73502	0	CGTCGCGCCCCGGAGCCTCCTCGTCCCCCGTCCGCCCTCTCCTGGCGCTCGAGTCCTTCT	5538	0	10801.5	12015.7	9793.45	11056.9	N	0.00321647	14595.4	8239.89	NULL	NULL	N	NULL
pT18F04861FBB_1_56	73502	T18F04861FBB	73502	Smad7	T18F04861FBB	TU_73502	0	CCTCTCGCAGCCTCTTCCTCGGAGACTCTCTTCGTCGCGCCCCGGAGCCTCCTCGTCCCC	7522	0	1199.47	1928.85	2054.82	1340.1	N	-0.195974	1484.58	757.03	767.404	1420.27	N	0.279918
pT18F04861FBB_1_61	73502	T18F04861FBB	73502	Smad7	T18F04861FBB	TU_73502	0	CGCAGCCTCTTCCTCGGAGACTCTCTTCGTCGCGCCCCGGAGCCTCCTCGTCCCCCGTCC	4887	0	1557.54	2400.03	2537.48	1759.44	N	-0.173403	2438.21	1317.84	1253.92	2261.61	N	0.261678
pT18F0486208F_1_1	73502	T18F0486208F	73502	Smad7	T18F0486208F	TU_73502	0	GGGGCCCAGGTCCTCGGCGGGGACTTCCTCCGCGCTGGGGAAGCAGGGACAGAAGATGCT	2065	0	1248.55	1295.04	1046.66	1140.33	N	0.0106743	2851.71	3825.25	2765.3	2494.64	N	-0.0861444
pT18F048620B9_1_51	73502	T18F048620B9	73502	Smad7	T18F048620B9	TU_73502	0	GGTCCTCGGCGGGGACTTCCTCCGCGCTGGGGAAGCAGGGACAGAAGATGCTGCGGCGGC	8387	0	880.38	890.304	900.716	965.485	N	0.0126446	2216.95	2932.19	2366.73	2140.95	N	-0.0824885
pT18F048620B9_1_56	73502	T18F048620B9	73502	Smad7	T18F048620B9	TU_73502	0	TCGGCGGGGACTTCCTCCGCGCTGGGGAAGCAGGGACAGAAGATGCTGCGGCGGCGGCTG	8623	0	986.74	1035.3	868.204	904.88	N	-0.00144609	2427.74	3255.38	2367.32	2112.98	N	-0.08838
pT18F048620FC_1_60	73502	T18F048620FC	73502	Smad7	T18F048620FC	TU_73502	0	TTGCGTATCTGGGTGTTTTAGAGTCTCTGGTCTTTCCTCCTGCGTTCCCGGGGGCCCAGG	4268	0	381.13	438.759	491.639	502.325	N	-0.0259071	615.532	577.951	423.408	538.03	N	0.0657032
pT18F048620FC_1_61	73502	T18F048620FC	73502	Smad7	T18F048620FC	TU_73502	0	TGCGTATCTGGGTGTTTTAGAGTCTCTGGTCTTTCCTCCTGCGTTCCCGGGGGCCCAGGT	8631	0	512.884	595.023	598.142	614.599	N	-0.0263634	731.173	651.214	552.804	660.33	N	0.0637433
pT18F04862215_1_60	73502	T18F04862215	73502	Smad7	T18F04862215	TU_73502	0	AACCAAAATATGCAAAGCCCCCAATGAAAAAACACACCACCTCCTCGCACCTCGGAGGTC	3120	0	939.828	898.768	961.165	987.455	N	0.0155599	1054.35	1088.23	NULL	NULL	N	NULL
pT18F04862215_1_61	73502	T18F04862215	73502	Smad7	T18F04862215	TU_73502	0	ACCAAAATATGCAAAGCCCCCAATGAAAAAACACACCACCTCCTCGCACCTCGGAGGTCT	9979	0	824.873	712.913	773.926	733.285	N	0.019962	963.285	977.671	773.443	731.36	N	-0.0153675
pT18F04862240_1_55	73502	T18F04862240	73502	Smad7	T18F04862240	TU_73502	0	AGACTTCACCCCTCGTGAGATGTCTGGAGGGTCTCTCAAAACCCCCAAAACCAAAATATG	3290	0	512.598	486.278	474.873	519.102	N	0.0307841	585.784	569.442	519.7	500.421	N	-0.00206427
pT18F04862240_1_60	73502	T18F04862240	73502	Smad7	T18F04862240	TU_73502	0	TCACCCCTCGTGAGATGTCTGGAGGGTCTCTCAAAACCCCCAAAACCAAAATATGCAAAG	8109	0	NULL	NULL	379.766	467.361	N	NULL	549.129	544.03	NULL	NULL	N	NULL
pT18F04862278_1_60	73502	T18F04862278	73502	Smad7	T18F04862278	TU_73502	0	CGGATCTCCTCGAATTCTGTGCACGCGAAGACTTGAGGGAGGGGACCGAGTAGACTTCAC	8198	0	797.054	764.256	697.698	801.405	N	0.0392167	1764.14	2054.34	1589.54	1590.38	N	-0.0329544
pT18F04862278_1_61	73502	T18F04862278	73502	Smad7	T18F04862278	TU_73502	0	GGATCTCCTCGAATTCTGTGCACGCGAAGACTTGAGGGAGGGGACCGAGTAGACTTCACC	4819	0	927.831	899.172	841.4	902.287	N	0.0219841	1869.28	2275.79	1837.86	1766.87	N	-0.0512835
pT09R066E584F_1_60	73531	T09R066E584F	73531	Rbm6	T09R066E584F	TU_73531	0	CCGCCGCGGCCCGCTTCTCCTCCTCCTCAGAGGCCGCCACGGACCCAGCGTCCCGGAGAC	10111	0	8121.26	8229.42	8450.22	8665.28	Y	0.00258431	9364.18	5064.48	4929.58	8688.33	Y	0.256531
pT09R066E584F_1_61	73531	T09R066E584F	73531	Rbm6	T09R066E584F	TU_73531	0	CGCCGCGGCCCGCTTCTCCTCCTCCTCAGAGGCCGCCACGGACCCAGCGTCCCGGAGACC	2887	0	5289.37	5772.85	6770.34	7285.7	Y	-0.00306297	7184.7	4202.73	3689.35	6773.38	Y	0.248366
pT01R00DCB56D_1_56	73539	T01R00DCB56D	73539	Eya1	T01R00DCB56D	TU_73539	0	GGGGATTGCCCGGCTCCCGGGGACTGCGCCCGGGCGCTGCTGCAGGCTCGGGCTGTGGAG	1410	0	408.547	458.803	454.075	471.658	N	-0.0169426	810.758	1063.5	831.257	824.724	N	-0.0606369
pT01R00DCB56D_1_61	73539	T01R00DCB56D	73539	Eya1	T01R00DCB56D	TU_73539	0	TTGCCCGGCTCCCGGGGACTGCGCCCGGGCGCTGCTGCAGGCTCGGGCTGTGGAGCGACT	8273	0	164.644	288.129	200.575	180.284	N	-0.14468	328.672	450.015	249.03	329.743	N	-0.00727
pT01R00DCB61F_1_56	73539	T01R00DCB61F	73539	Eya1	T01R00DCB61F	TU_73539	0	AGCTCGCCGCGGTCTGTTTGGGAACGGCTTTGCGCCCCAGCGAACGGCAGCGGCAGATAG	6669	0	386.905	547.993	497.25	470.497	N	-0.0875947	714.318	958.765	695.338	709.087	N	-0.0596585
pT01R00DCB61F_1_61	73539	T01R00DCB61F	73539	Eya1	T01R00DCB61F	TU_73539	0	GCCGCGGTCTGTTTGGGAACGGCTTTGCGCCCCAGCGAACGGCAGCGGCAGATAGCATCT	207	0	407.247	555.171	424.42	421.889	N	-0.0685832	986.882	1324.65	834.01	857.471	N	-0.0578932
pT01R00DCB665_1_60	73539	T01R00DCB665	73539	Eya1	T01R00DCB665	TU_73539	0	AGACAAAGAAACAGCAAAATCTCATCCCCCGATTTGTTTGCGCAGCCTTGTAGGTCTGCC	8223	0	613.704	574.952	629.075	502.989	N	-0.0344083	NULL	NULL	644.157	536.731	N	NULL
pT01R00DCB665_1_61	73539	T01R00DCB665	73539	Eya1	T01R00DCB665	TU_73539	0	GACAAAGAAACAGCAAAATCTCATCCCCCGATTTGTTTGCGCAGCCTTGTAGGTCTGCCC	8437	0	489.563	551.622	NULL	NULL	N	NULL	618.492	652.62	602.787	508.329	N	-0.0486725
pT01R00DCB6C3_1_60	73539	T01R00DCB6C3	73539	Eya1	T01R00DCB6C3	TU_73539	0	TTTGCAACGCAAACCACAGCTAGTCTCTTGTCCTAACCTTATTGGTTTAAATGCAACAAT	3293	0	228.537	322.345	NULL	NULL	N	NULL	316.431	302.401	269.514	239.435	N	-0.0158484
pT01R00DCB6C3_1_61	73539	T01R00DCB6C3	73539	Eya1	T01R00DCB6C3	TU_73539	0	TTGCAACGCAAACCACAGCTAGTCTCTTGTCCTAACCTTATTGGTTTAAATGCAACAATT	8002	0	296.911	374.188	397.41	332.992	N	-0.0886338	300.748	331.264	250.892	254.22	N	-0.0181249
pT13R00384A9A_1_54	73544	T13R00384A9A	73544	Net1	T13R00384A9A	TU_73544	0	TTCTGCGAGGCAGCAAGTCGCCTTCTAGCAGAGAGCGGCTACCGCCGTCATCCGGGGATT	9754	0	NULL	NULL	NULL	NULL	N	NULL	NULL	NULL	370.906	423.718	N	NULL
pT13R00384A9A_1_59	73544	T13R00384A9A	73544	Net1	T13R00384A9A	TU_73544	0	CGAGGCAGCAAGTCGCCTTCTAGCAGAGAGCGGCTACCGCCGTCATCCGGGGATTTGAAA	572	0	323.58	422.711	361.198	332.958	N	-0.0757087	894.45	905.115	683.315	771.842	N	0.0238801
pT07R06253C04_1_56	73550	T07R06253C04	73550	Sox6	T07R06253C04	TU_73550	0	TAAAAGTGGATGGGCGAAGCAAAGCTTCCCGGCCTGTGGGGAGATGCAGCACCCACATGC	5263	0	457.079	402.38	401.76	417.041	N	0.0357828	760.581	968.897	1081.11	1029.3	N	NULL
pT07R06253C04_1_61	73550	T07R06253C04	73550	Sox6	T07R06253C04	TU_73550	0	GTGGATGGGCGAAGCAAAGCTTCCCGGCCTGTGGGGAGATGCAGCACCCACATGCCTTCT	9629	0	504.712	503.055	459.771	461.57	N	0.00156175	948.19	1235.69	NULL	NULL	N	NULL
pT07R06258F31_1_53	73550	T07R06258F31	73550	Sox6	T07R06258F31	TU_73550	0	TCTCTCTTTCAGGAATGAACTTCTTTCCTTCTTCCTCTGATGGCCACAGTGTCCTCATTG	4036	0	NULL	NULL	NULL	NULL	N	NULL	NULL	NULL	NULL	NULL	N	NULL
pT07R06258F31_1_58	73550	T07R06258F31	73550	Sox6	T07R06258F31	TU_73550	0	CTTTCAGGAATGAACTTCTTTCCTTCTTCCTCTGATGGCCACAGTGTCCTCATTGGAAGC	38	0	173.294	797.581	887.842	230.656	N	-0.624182	NULL	NULL	NULL	NULL	N	NULL
pT07R0625C4F0_1_55	73550	T07R0625C4F0	73550	Sox6	T07R0625C4F0	TU_73550	0	CTCTGCCATGCCACCCCACCGCCTGACCAATATTATCCACTCTTCGGATACTCATTCTTG	3202	0	NULL	NULL	1232.5	2156.02	N	NULL	566.192	800.45	744.522	406.55	N	-0.206567
pT07R0625C4F0_1_60	73550	T07R0625C4F0	73550	Sox6	T07R0625C4F0	TU_73550	0	CCATGCCACCCCACCGCCTGACCAATATTATCCACTCTTCGGATACTCATTCTTGCTAAG	5375	0	1989.63	1754.09	1969.35	2089.44	N	0.0402147	495.825	642.648	686.628	408.685	N	-0.168989
pT07R06286E1B_1_56	73550	T07R06286E1B	73550	Sox6	T07R06286E1B	TU_73550	0	CGCCCGCTTGCCTGCCCGCCGGCGAGCACCCTCCTCCCAGTCCCCTCCCGGCCAGCCGCG	1581	0	4348.42	4827.37	4820.44	4815.76	N	-0.0229006	6572.5	3306.27	2732.14	5970.69	N	0.318957
pT07R06286E1B_1_61	73550	T07R06286E1B	73550	Sox6	T07R06286E1B	TU_73550	0	GCTTGCCTGCCCGCCGGCGAGCACCCTCCTCCCAGTCCCCTCCCGGCCAGCCGCGGCTCT	2685	0	1664.66	1974.58	1948.45	1987.86	N	-0.0327261	2187.89	1460.21	1127.76	2052.52	N	0.21784
pT04F02D52BDB_1_53	73554	T04F02D52BDB	73554	Invs	T04F02D52BDB	TU_73554	0	GTAGTTCCCGTCCCGGAGGCACAGAGGTACGCGGTCCCTTCCAATCCCGAAGAGCCCCGC	2558	0	NULL	NULL	711.217	717.282	N	NULL	1314.7	1767.55	1376.92	1101.58	N	-0.112719
pT04F02D52BDB_1_58	73554	T04F02D52BDB	73554	Invs	T04F02D52BDB	TU_73554	0	TCCCGTCCCGGAGGCACAGAGGTACGCGGTCCCTTCCAATCCCGAAGAGCCCCGCGCACA	4167	0	827.01	824.232	795.306	838.102	N	0.0121119	1314.47	1726.72	1263.17	1154.27	N	-0.0788141
pT04F02D52C1F_1_41	73554	T04F02D52C1F	73554	Invs	T04F02D52C1F	TU_73554	0	GAACAGACCCCAGGACACTAGAGCCCGGGAGCTCTGAAGAAGTAGCCTGGGGCTCCAGGC	9176	0	790.324	700.561	668.132	754.093	N	0.0524609	1400.67	1768.68	1377.78	1274.93	N	-0.0675039
pT04F02D52C1F_1_61	73554	T04F02D52C1F	73554	Invs	T04F02D52C1F	TU_73554	0	GAGCCCGGGAGCTCTGAAGAAGTAGCCTGGGGCTCCAGGCTGCACAGCCCTCTGGGAATT	1911	0	483.918	404.422	433.917	505.899	N	0.072297	764.174	930.102	713.199	733.295	N	-0.0366352
pT04F02D52CAD_1_60	73554	T04F02D52CAD	73554	Invs	T04F02D52CAD	TU_73554	0	TTCATAGTTTTCTCCACAATCCTAGTGACCCCTGACTCCAAGAATGGCGTCCCGGGGCCG	1196	0	681.084	530.907	NULL	NULL	N	NULL	563.7	362.636	396.86	424.984	N	0.110656
pT04F02D52CAD_1_61	73554	T04F02D52CAD	73554	Invs	T04F02D52CAD	TU_73554	0	TCATAGTTTTCTCCACAATCCTAGTGACCCCTGACTCCAAGAATGGCGTCCCGGGGCCGC	5582	0	566.101	454.642	635.5	725.49	N	NULL	NULL	NULL	448.734	477.936	N	NULL
pT19F02774A04_1_55	73555	T19F02774A04	73555	Ankrd2	T19F02774A04	TU_73555	0	CTCGATGAGCTCTGTGGCTCTCTGCACCGCCTCGGGCCCCTCCATGGTACCCTCCATGAC	5639	0	889.958	552.506	552.551	863.203	N	0.200387	695.733	739.63	473.13	407.639	N	NULL
pT19F02774A04_1_60	73555	T19F02774A04	73555	Ankrd2	T19F02774A04	TU_73555	0	TGAGCTCTGTGGCTCTCTGCACCGCCTCGGGCCCCTCCATGGTACCCTCCATGACTGTTT	4584	0	1036.15	644.849	629.338	945.86	N	0.191454	573.825	639.567	501.669	490.214	N	-0.0285691
pT10R07ADD247_1_56	73587	T10R07ADD247	73587	Cdk2	T10R07ADD247	TU_73587	0	TCAGCCCTTGACAATTTGTCCAACTTGAAACAATGTTGCCGCCTCCCCCACTGCTCCAGA	9016	0	2022.12	2631.03	2815.22	1935.48	N	-0.138521	4049.18	1265	1169.77	3195.53	N	0.470859
pT10R07ADD247_1_61	73587	T10R07ADD247	73587	Cdk2	T10R07ADD247	TU_73587	0	CCTTGACAATTTGTCCAACTTGAAACAATGTTGCCGCCTCCCCCACTGCTCCAGACGGCC	474	0	NULL	NULL	NULL	NULL	N	NULL	NULL	NULL	1000.98	2432.04	N	NULL
pT03F06315F70_1_56	73604	T03F06315F70	73604	Phtf1	T03F06315F70	TU_73604	0	GCCAGCAGACGGCCCCGGGCCGGAGCAACGGCGCGCGTCCTCCGTGAGGGACGGGCCGCA	3378	0	543.215	584.705	591.196	487.308	N	-0.0579467	1023.9	909.582	760.038	906.458	N	0.0639635
pT03F06315F70_1_61	73604	T03F06315F70	73604	Phtf1	T03F06315F70	TU_73604	0	CAGACGGCCCCGGGCCGGAGCAACGGCGCGCGTCCTCCGTGAGGGACGGGCCGCAGCTCC	3428	0	NULL	NULL	364.173	276.697	N	NULL	597.173	600.007	477.808	572.221	N	0.0381273
pT03F063160A4_1_56	73604	T03F063160A4	73604	Phtf1	T03F063160A4	TU_73604	0	GTGACCCCCGCCGGACCGAGAGGCCGGGGGCGAGGCGGCGGGCCCGGCAGGCCGCATCTT	1489	0	583.512	655.944	623.336	627.059	N	-0.0241154	1007.47	1300.91	NULL	NULL	N	NULL
pT03F063160A4_1_61	73604	T03F063160A4	73604	Phtf1	T03F063160A4	TU_73604	0	CCCCGCCGGACCGAGAGGCCGGGGGCGAGGCGGCGGGCCCGGCAGGCCGCATCTTCCCCC	2602	0	452.839	469.972	423.541	382.86	N	-0.0299915	822.28	1006.52	787.807	818.459	N	-0.0356133
pT08F004189B7_1_54	73628	T08F004189B7	73628	Ccl25	T08F004189B7	TU_73628	0	TATGCAAATGTGCACCTCTCCGCGGCCATCGCCAGCCACTTCGCGACTCCACTGGGCGCC	1080	0	1024.24	921.738	1094.92	1073.86	N	0.0186774	990.795	527.411	582.348	772.318	N	0.198224
pT08F004189B7_1_59	73628	T08F004189B7	73628	Ccl25	T08F004189B7	TU_73628	0	AAATGTGCACCTCTCCGCGGCCATCGCCAGCCACTTCGCGACTCCACTGGGCGCCTTGGT	2490	0	1324.02	1271.53	1390.48	1332.19	N	-0.000514953	1229.25	792.054	746.664	1032.14	N	0.16575
T07F070B45B7_60	73631	T07F070B45B7	73631	Tacc2	T07F070B45B7	TU_73631	0	GCCTGCTTGTCTTCCGGACAGACGCTTAGCCACAGAAACTTTCAGTAAACTTTGCACAGC	1281	0	407.021	335.249	319.439	300.086	N	0.0285532	NULL	NULL	462.519	323.542	N	NULL
T07F070B45B7_61	73631	T07F070B45B7	73631	Tacc2	T07F070B45B7	TU_73631	0	CCTGCTTGTCTTCCGGACAGACGCTTAGCCACAGAAACTTTCAGTAAACTTTGCACAGCT	1979	0	357.434	267.705	276.065	281.46	N	0.0669717	296.897	312.842	313.031	217.585	N	-0.0903388
pT03R054EB49D_1_56	73662	T03R054EB49D	73662	Mapbpip	T03R054EB49D	TU_73662	0	CCTGCGTCTCTTAACCCTGACCTGCACCAACACACCCCTACAGTCGCAGCCTCTTGCTCT	9613	0	5531.25	3401.28	3755.13	6264.33	Y	0.216715	2055.46	2581	2328.52	1694.21	Y	-0.118495
pT03R054EB49D_1_61	73662	T03R054EB49D	73662	Mapbpip	T03R054EB49D	TU_73662	0	GTCTCTTAACCCTGACCTGCACCAACACACCCCTACAGTCGCAGCCTCTTGCTCTCCCTC	394	0	4947.12	2964.02	NULL	NULL	N	NULL	1954.38	2222.62	2249.91	1605.76	Y	-0.10117
pT13F02DEDA11_1_56	73696	T13F02DEDA11	73696	Barx1	T13F02DEDA11	TU_73696	0	GCCTGCTCAGCCTTCAGCACCGCCAGGTGGCTGTGGAAGGGCCGGGCGGCCAGCAGCGCC	7155	0	201.227	236.845	216.637	245.654	N	-0.00809326	471.77	602.687	461.407	492.555	N	-0.0389957
pT13F02DEDA11_1_61	73696	T13F02DEDA11	73696	Barx1	T13F02DEDA11	TU_73696	0	CTCAGCCTTCAGCACCGCCAGGTGGCTGTGGAAGGGCCGGGCGGCCAGCAGCGCCTGTAC	69	0	187.295	221.866	137.5	185.709	N	NULL	426.989	530.279	524.414	418.222	N	-0.0961777
T18R0222EE9A_53	73698	T18R0222EE9A	73698	1810057E01Rik	T18R0222EE9A	TU_73698	0	TTGCCCTGATCACTCAGATCTGCAGAGTTCTAATACTAAATGAACGCCCTCCTCACCAGC	9371	0	305.669	284.191	279.715	262.213	N	0.00178907	254.666	241.731	302.358	206.142	N	NULL
T18R0222EE9A_58	73698	T18R0222EE9A	73698	1810057E01Rik	T18R0222EE9A	TU_73698	0	CTGATCACTCAGATCTGCAGAGTTCTAATACTAAATGAACGCCCTCCTCACCAGCAGACG	691	0	218.192	177.885	182.331	172.865	N	0.0327741	185.495	163.514	337.767	160.419	N	NULL
pT18R0035872E_1_56	73718	T18R0035872E	73718	Crem	T18R0035872E	TU_73718	0	TCTGCCACAGAACGTGTTACACTTCGATCCTGCTGTGATTCAACTGTTTCCATGGTCATT	5583	0	449.33	364.893	400.928	453.759	N	0.0720791	196.353	197.143	102.509	141.893	N	NULL
pT18R0035872E_1_61	73718	T18R0035872E	73718	Crem	T18R0035872E	TU_73718	0	CACAGAACGTGTTACACTTCGATCCTGCTGTGATTCAACTGTTTCCATGGTCATTTGCCC	7041	0	383.502	297.964	378.702	421.96	N	0.0782895	113.507	96.2874	NULL	NULL	N	NULL
pT18R00358750_1_52	73718	T18R00358750	73718	Crem	T18R00358750	TU_73718	0	TGCTGTGATTCAACTGTTTCCATGGTCATTTGCCCGCCGCGAAGGGTTTACGTAGCGGAC	7908	0	499.183	313.123	375.012	539.134	N	0.180098	247.346	253.524	131.065	196.305	N	0.0823659
pT18R00358750_1_57	73718	T18R00358750	73718	Crem	T18R00358750	TU_73718	0	TGATTCAACTGTTTCCATGGTCATTTGCCCGCCGCGAAGGGTTTACGTAGCGGACCTCGT	2276	0	443.376	287.027	343.087	486.399	N	0.170219	186.718	275.462	187.369	186.143	N	-0.0858632
pT18R0035879E_1_54	73718	T18R0035879E	73718	Crem	T18R0035879E	TU_73718	0	GGAGGAGGTGGGGACGCAGAGCCCGACGGCCGCCGCCCAGGCAACCCGGCGGATGCGGCC	4991	0	NULL	NULL	1516.01	1726.91	N	NULL	3735.47	4805.83	3655.97	3218.57	N	-0.0823823
pT18R0035879E_1_59	73718	T18R0035879E	73718	Crem	T18R0035879E	TU_73718	0	AGGTGGGGACGCAGAGCCCGACGGCCGCCGCCCAGGCAACCCGGCGGATGCGGCCGCACG	1971	0	907.935	859.314	NULL	NULL	N	NULL	1561.22	2071.59	1581.01	1412	N	-0.0859697
pT18R00358804_1_56	73718	T18R00358804	73718	Crem	T18R00358804	TU_73718	0	TCTGCCGACGCGAACAGAAAGCCGCGCAAGCAGCGGACCGAACTGCGGCCTCGAGCCCTA	268	0	470.799	447.846	389.188	435.584	N	0.0353097	785.145	992.187	864.831	805.523	N	-0.0662484
pT18R00358804_1_61	73718	T18R00358804	73718	Crem	T18R00358804	TU_73718	0	CGACGCGAACAGAAAGCCGCGCAAGCAGCGGACCGAACTGCGGCCTCGAGCCCTACCCTC	3952	0	530.872	530.158	546.88	589.022	N	0.016412	1004.07	1251.38	NULL	NULL	N	NULL
pT18R0035881E_1_56	73718	T18R0035881E	73718	Crem	T18R0035881E	TU_73718	0	CAAGCAGCGGACCGAACTGCGGCCTCGAGCCCTACCCTCCCCTCCCCCACGCCGATCGCC	3774	0	1518.58	1705.57	1563.51	1459.35	N	-0.0401865	2405.48	2113.35	1405.52	1924.36	N	0.0963396
pT18R0035881E_1_61	73718	T18R0035881E	73718	Crem	T18R0035881E	TU_73718	0	AGCGGACCGAACTGCGGCCTCGAGCCCTACCCTCCCCTCCCCCACGCCGATCGCCTCTCT	2793	0	NULL	NULL	2285.6	2019.13	N	NULL	NULL	NULL	NULL	NULL	N	NULL
pT18R00358861_1_56	73718	T18R00358861	73718	Crem	T18R00358861	TU_73718	0	GGGGACTGGGTCGGAGGAGAAAAAAAGTTGCAGGCTCGAACTCTGCCCCCTGCTGGCAGT	5477	0	2394.44	2281.67	2164.85	2319.49	N	0.0254576	6729.61	8896.6	7386.19	6249.16	N	-0.0969163
pT18R00358861_1_61	73718	T18R00358861	73718	Crem	T18R00358861	TU_73718	0	CTGGGTCGGAGGAGAAAAAAAGTTGCAGGCTCGAACTCTGCCCCCTGCTGGCAGTCAGCG	3445	0	987.427	979.033	828.446	934.778	N	0.0280761	2404.71	3254.54	2181.81	1922.22	N	-0.0932201
pT12F05D92E41_2_14	73774	T12F05D92E41	73774	D12Ertd647e	T12F05D92E41	TU_73774	0	TTTAATTTATTTCCACCTAGGCAATATGTGTTAGGAGATTGTCGCCTGGGGGTAATTAAT	4368	0	123.871	120.957	109.129	105.923	Y	-0.00130758	298.525	287.272	187.633	223.151	Y	0.0459887
pT12F05D92E41_2_15	73774	T12F05D92E41	73774	D12Ertd647e	T12F05D92E41	TU_73774	0	TTAATTTATTTCCACCTAGGCAATATGTGTTAGGAGATTGTCGCCTGGGGGTAATTAATC	1213	0	167.322	121.094	97.9887	120.517	Y	0.115153	280.841	339.92	NULL	NULL	N	NULL
T13R03A5E2A8_56	73778	T13R03A5E2A8	73778	Fbp1	T13R03A5E2A8	TU_73778	0	TTCTATGTGCAAGGGGTTATGGGAATGTAAAAGCATGTGGAAGCAAGAGATGGACGTCTA	8264	0	NULL	NULL	816.852	1086.39	N	NULL	2266.23	3245.97	2384.24	2156.45	N	-0.0998254
T13R03A5E2A8_61	73778	T13R03A5E2A8	73778	Fbp1	T13R03A5E2A8	TU_73778	0	TGTGCAAGGGGTTATGGGAATGTAAAAGCATGTGGAAGCAAGAGATGGACGTCTAGTGTC	4153	0	1288.52	1111.24	1121.1	1458.08	N	0.0892081	2903.76	3998.3	2709.65	2415.55	N	-0.0944064
pT11R00462D41_1_55	73782	T11R00462D41	73782	1110020P15Rik	T11R00462D41	TU_73782	0	AAGTTCTGCGGAACAGCAAGGAGTACAGGCGCGAAGGGATCGTCGGCGACGACATGTTGC	5169	0	9067.13	6121.36	6916.77	9557.03	Y	0.155521	3176.35	4342.19	3995.43	3047.88	Y	-0.126673
pT11R00462D41_1_61	73782	T11R00462D41	73782	1110020P15Rik	T11R00462D41	TU_73782	0	TGCGGAACAGCAAGGAGTACAGGCGCGAAGGGATCGTCGGCGACGACATGTTGCCTCACT	8274	0	9218.31	6491.56	7409.24	10465.9	Y	0.151153	NULL	NULL	4347.48	3336.06	N	NULL
T10F04BEB84D_56	73819	T10F04BEB84D	73819	Bsg	T10F04BEB84D	TU_73819	0	TTTCAACAGCAGCCATCCACCTTCCCTGAACTTACTGAGGCCTATGAAAGATGGACACAC	6328	0	320.898	319.171	NULL	NULL	N	NULL	423.089	413.288	385.451	328.299	N	-0.0297601
T10F04BEB84D_61	73819	T10F04BEB84D	73819	Bsg	T10F04BEB84D	TU_73819	0	ACAGCAGCCATCCACCTTCCCTGAACTTACTGAGGCCTATGAAAGATGGACACACACATT	1775	0	702.667	637.77	599.586	697.799	N	0.053982	935.567	1052.02	NULL	NULL	N	NULL
pT05F01CA1A4B_1_56	73859	T05F01CA1A4B	73859	Mrpl33	T05F01CA1A4B	TU_73859	0	TCACCAGGATAGTTAAGAGACAGCGGAGAGCAGCATGGTCCACCGATTCTCACCGAGACC	2805	0	2255.48	1992.51	2451.2	2415.46	Y	0.0237297	2110.87	2517.38	1934.11	1795.78	Y	-0.0543571
pT05F01CA1A4B_1_61	73859	T05F01CA1A4B	73859	Mrpl33	T05F01CA1A4B	TU_73859	0	AGGATAGTTAAGAGACAGCGGAGAGCAGCATGGTCCACCGATTCTCACCGAGACCCGCCT	1013	0	3150.39	2803.97	2938.76	2971.92	Y	0.0277319	3140.82	3708.79	3517.43	2882.27	Y	-0.0793398
pT05F01CA1A4B_2_41	73859	T05F01CA1A4B	73859	Mrpl33	T05F01CA1A4B	TU_73859	0	GGCCCTGCCGCCGCCTCAGACCGACTTACAAGAGACAGCGGAGAGCAGCATGGTCCACCG	796	0	5973.57	6496.16	6774.8	6523.46	N	-0.0264208	9357.65	6104.66	5160.13	8306.6	N	0.196134
pT05F01CA1A4B_2_61	73859	T05F01CA1A4B	73859	Mrpl33	T05F01CA1A4B	TU_73859	0	CCGACTTACAAGAGACAGCGGAGAGCAGCATGGTCCACCGATTCTCACCGAGACCCGCCT	4776	0	2145.95	2045.72	2236.59	2279.33	N	0.0144958	2091.93	2468.47	NULL	NULL	N	NULL
pT05F01CA1A4B_3_53	73859	T05F01CA1A4B	73859	Mrpl33	T05F01CA1A4B	TU_73859	0	TGACTTGCTCTTGGCAAAAGAGACAGCGGAGAGCAGCATGGTCCACCGATTCTCACCGAG	4113	0	2266.67	2014.36	2451.51	2486.75	Y	0.0287245	1808.56	2046.65	1575.03	1528.11	Y	-0.0334224
pT05F01CA1A4B_3_58	73859	T05F01CA1A4B	73859	Mrpl33	T05F01CA1A4B	TU_73859	0	TGCTCTTGGCAAAAGAGACAGCGGAGAGCAGCATGGTCCACCGATTCTCACCGAGACCCG	8413	0	2946.95	2531.24	2759	2935.77	Y	0.0465047	2101.82	2201.97	1935.78	1831.64	Y	-0.0221158
A_51_P213153as	73884		73884	Hspc171		TU_73884	0		8606	0	235.251	189.708	269.796	265.59	N	NULL	94.6274	126.415	104.1	111.951	Y	-0.0471022
A_65_P06929as	73884		73884	Hspc171		TU_73884	0		5790	0	149.436	103.386	138.769	147.687	N	NULL	86.1898	27.7719	46.7473	27.8982	N	NULL
pT08F063CAC9D_1_56	73884	T08F063CAC9D	73884	Hspc171	T08F063CAC9D	TU_73884	0	AACAAGGGCGAGTAACTGGAACTGCAGTCAGTAGACACCACATCGGCAGCACATGCACTT	5472	0	2272.57	1770.63	1736.9	2482.07	Y	0.131714	2582.09	3266.68	2666.52	2306.31	N	-0.0825814
pT08F063CAC9D_1_61	73884	T08F063CAC9D	73884	Hspc171	T08F063CAC9D	TU_73884	0	GGGCGAGTAACTGGAACTGCAGTCAGTAGACACCACATCGGCAGCACATGCACTTCCGGT	5411	0	2037.52	1636.98	1689.86	2314.58	Y	0.11584	3019.52	3928.92	3029.31	2580.07	N	-0.0920233
A_51_P246317as	73909		73909	Mt2		TU_73909	0		9221	0	797.942	894.767	752.987	703.276	Y	-0.0397	1265.86	1670.2	1353.15	1197.22	Y	-0.0867763
A_65_P11332as	73909		73909	Mt2		TU_73909	0		9403	0	231.39	291.207	303.013	251.045	Y	-0.0907835	NULL	NULL	577.049	512.443	N	NULL
pT08F0593002E_1_56	73909	T08F0593002E	73909	Mt2	T08F0593002E	TU_73909	0	GGCGAGTGGAGGCGGCGGTTGAAGATCGACGAGAGATCGGTTTGAAGAGTTCTAGGAGCG	3460	0	4067.24	6081.68	6864.1	4819.7	Y	-0.164144	7196.14	9772.33	7410.28	6533.97	Y	-0.0937778
pT08F0593002E_1_61	73909	T08F0593002E	73909	Mt2	T08F0593002E	TU_73909	0	GTGGAGGCGGCGGTTGAAGATCGACGAGAGATCGGTTTGAAGAGTTCTAGGAGCGTGATG	8909	0	NULL	NULL	7269.01	4515.48	N	NULL	4629.36	5779.82	4609.88	4328.41	N	-0.0618773
pT08F059302BF_1_52	73909	T08F059302BF	73909	Mt2	T08F059302BF	TU_73909	0	AGAACGAGTCAGGGTTGTACAAAAAAGGCTAGGCTTCTACATGGTCTATTTACACAGATG	6979	0	1157.1	1407.71	1352.1	1018.2	Y	-0.104161	1638.54	2200	1754.51	1457.75	Y	-0.104219
pT08F059302BF_1_57	73909	T08F059302BF	73909	Mt2	T08F059302BF	TU_73909	0	GAGTCAGGGTTGTACAAAAAAGGCTAGGCTTCTACATGGTCTATTTACACAGATGTGGGG	8332	0	1293.63	1750.88	1845.15	1277.24	Y	-0.145603	1709.18	2222.36	2038.16	1609.96	Y	-0.108224
T07R01319362_55	73915	T07R01319362	73915	Fxyd1	T07R01319362	TU_73915	0	ACACTAAGCGCTTAATACATGTTCACTGCAGGATGGGTGCACTTGCTGCCTCGCCCCAAC	1365	0	199.989	182.397	167.474	215.955	N	0.0752019	340.288	351.496	260.72	281.37	N	0.00951487
T07R01319362_60	73915	T07R01319362	73915	Fxyd1	T07R01319362	TU_73915	0	AAGCGCTTAATACATGTTCACTGCAGGATGGGTGCACTTGCTGCCTCGCCCCAACCGCCT	2948	0	268.866	227.969	182.583	197.167	N	0.0525175	485.722	428.054	373.482	365.997	N	0.0230487
pT15F06064C28_1_56	73919	T15F06064C28	73919	Dazap2	T15F06064C28	TU_73919	0	GGGCTCGGCCCCGCCCCTCCCTGCGCGGCTTCGCCCTCACCGCGCGCTTTGCCCTCACTA	3617	0	3883.78	4995.95	5834.43	5108.9	N	-0.0835173	7605.28	3324.72	3066.67	7263.43	N	0.366918
pT15F06064C28_1_61	73919	T15F06064C28	73919	Dazap2	T15F06064C28	TU_73919	0	CGGCCCCGCCCCTCCCTGCGCGGCTTCGCCCTCACCGCGCGCTTTGCCCTCACTAATTGC	10004	0	NULL	NULL	5668.42	5562.96	N	NULL	NULL	NULL	NULL	NULL	N	NULL
pT15F06064CBF_1_55	73919	T15F06064CBF	73919	Dazap2	T15F06064CBF	TU_73919	0	TCTGCGTCAGGAGATGCCCGAGTGCGCCGCCGCCGGAAACCCCGCCCCCTCGCAGGCCGG	494	0	18632.8	15859	15429.2	17830.5	N	0.066412	18634.1	13559.3	12157.7	14887.8	N	0.113025
pT15F06064CBF_1_60	73919	T15F06064CBF	73919	Dazap2	T15F06064CBF	TU_73919	0	GTCAGGAGATGCCCGAGTGCGCCGCCGCCGGAAACCCCGCCCCCTCGCAGGCCGGCCAGT	5655	0	18232.4	16415	13943.2	17396.9	N	0.0708564	17787.4	15020.3	12637.8	15037.5	N	0.0744695
pT15F06064D12_1_56	73919	T15F06064D12	73919	Dazap2	T15F06064D12	TU_73919	0	TCCCACTCGGCGTCGCGGACGGTTATTTTTCTCGTCCTCTTCCTGTTCGGAGTCACTTCC	693	0	12867.6	9555	9721.13	13859.9	Y	0.141655	10373	4226.05	4183.88	9345.25	Y	0.369491
pT15F06064D12_1_61	73919	T15F06064D12	73919	Dazap2	T15F06064D12	TU_73919	0	CTCGGCGTCGCGGACGGTTATTTTTCTCGTCCTCTTCCTGTTCGGAGTCACTTCCGTGTC	2330	0	7837.93	5923.08	6102.82	8925.14	Y	0.143369	6166.08	2714.53	NULL	NULL	N	NULL
pT02F0AC7F120_1_56	73922	T02F0AC7F120	73922	2700038C09Rik	T02F0AC7F120	TU_73922	0	GGCGCTAGGCCGCGGAGCCCATTTGCAAAGATAACCCACGAAACACCACTTTAGGACCCA	9500	0	7342.19	4448.24	5196.87	7249.36	N	0.181097	NULL	NULL	NULL	NULL	N	NULL
pT02F0AC7F120_1_61	73922	T02F0AC7F120	73922	2700038C09Rik	T02F0AC7F120	TU_73922	0	TAGGCCGCGGAGCCCATTTGCAAAGATAACCCACGAAACACCACTTTAGGACCCACGCGC	4906	0	10596.8	6045.82	6946.88	9818.61	Y	0.196989	3671.51	4348.38	4547.72	3033.48	Y	-0.124667
pT05F089B6653_1_60	73986	T05F089B6653	73986	1110003G10Rik	T05F089B6653	TU_73986	0	GGGACTGGCAGCTCCTTTTCCCTTTGATCCCAAGGAACCGCCCTTCTTCTCAGGTGCATC	3229	0	737.051	688.579	627.505	690.908	N	0.0356736	1135.49	1486.28	1090.16	987.253	N	-0.0799893
pT05F089B6653_1_61	73986	T05F089B6653	73986	1110003G10Rik	T05F089B6653	TU_73986	0	GGACTGGCAGCTCCTTTTCCCTTTGATCCCAAGGAACCGCCCTTCTTCTCAGGTGCATCC	9108	0	611.435	565.678	546.391	585.755	N	0.0319971	820.857	931.063	779.545	734.625	N	-0.0402434
pT05F089B6851_1_41	73986	T05F089B6851	73986	1110003G10Rik	T05F089B6851	TU_73986	0	ACCACCGACGGAAGAAGCGGATGACGGAAGGAGGGGGGCGGAGCCGCAGCGGCGCGGCAG	4305	0	1518.88	1498.2	1453	1568.76	N	0.0196232	3293.14	4428.95	4286.26	3918.73	N	NULL
pT05F089B6851_1_61	73986	T05F089B6851	73986	1110003G10Rik	T05F089B6851	TU_73986	0	ATGACGGAAGGAGGGGGGCGGAGCCGCAGCGGCGCGGCAGGGCCCTCTGTGGGCGGGGCT	5992	0	1239.76	1068.83	1143.75	1162.96	N	0.0358306	2328.02	2955.35	2544.92	2125.57	N	-0.09091
pT05F089B68AF_1_60	73986	T05F089B68AF	73986	1110003G10Rik	T05F089B68AF	TU_73986	0	TCCTCAGGTGGCGCTGGCGAAATGGAAGCTCTTCCCCATGTCGCGAAAGGTGCGGGACAA	5433	0	2784.06	2655.39	3397.26	3579.02	Y	0.0215923	NULL	NULL	2147.34	7284.64	N	NULL
pT05F089B68AF_1_61	73986	T05F089B68AF	73986	1110003G10Rik	T05F089B68AF	TU_73986	0	CCTCAGGTGGCGCTGGCGAAATGGAAGCTCTTCCCCATGTCGCGAAAGGTGCGGGACAAG	1054	0	3161.57	2897.51	3537.27	3984.83	Y	0.0448097	8725.73	2875.52	2160.08	7861.07	Y	0.521549
pT05F089B68AF_2_60	73986	T05F089B68AF	73986	1110003G10Rik	T05F089B68AF	TU_73986	0	TCCTCAGGTGGCGCTGGCGAAATGGAAGCTCTTCCCCATGTCGCGAAAGGTGCGGGACAA	10025	0	3555.69	3167.54	3054.63	3439.63	Y	0.0508775	NULL	NULL	2325.87	7445.73	N	NULL
pT05F089B68AF_2_61	73986	T05F089B68AF	73986	1110003G10Rik	T05F089B68AF	TU_73986	0	CCTCAGGTGGCGCTGGCGAAATGGAAGCTCTTCCCCATGTCGCGAAAGGTGCGGGACAAG	4576	0	3772.08	3289.28	3649.92	3955.95	Y	0.0472231	8573.36	2856.22	2468.71	7733.77	Y	0.486641
T05F089B662B_60	73986	T05F089B662B	73986	1110003G10Rik	T05F089B662B	TU_73986	0	CCCTTCTTCTCAGGTGCATCCTCCCAGCTCCCACCTGACCCTGGCCAGGCTGGGTCCCCG	3196	0	642.768	590.248	674.511	720.925	N	0.0329606	326.816	310.019	NULL	NULL	N	NULL
T05F089B662B_61	73986	T05F089B662B	73986	1110003G10Rik	T05F089B662B	TU_73986	0	CCTTCTTCTCAGGTGCATCCTCCCAGCTCCCACCTGACCCTGGCCAGGCTGGGTCCCCGC	9270	0	NULL	NULL	631.332	594.843	N	NULL	NULL	NULL	205.234	218.893	N	NULL
pT07F067333C9_1_60	74031	T07F067333C9	74031	Polr3e	T07F067333C9	TU_74031	0	AGAGACGGCGGCGGCCGGGTCTTCTATCAGGCAGCGGCCATGTTCCTGCTGGAGAAACTC	8124	0	905.775	1024.79	1119.64	849.971	Y	-0.0866463	1740.63	1335.49	1080.01	1453.53	Y	0.122033
pT07F067333C9_1_61	74031	T07F067333C9	74031	Polr3e	T07F067333C9	TU_74031	0	GAGACGGCGGCGGCCGGGTCTTCTATCAGGCAGCGGCCATGTTCCTGCTGGAGAAACTCC	2742	0	953.603	1035.61	899.678	772.222	Y	-0.0510864	1886.3	1600.62	1035.23	1433.24	Y	0.1063
pT09R06AFEB1D_1_55	74041	T09R06AFEB1D	74041	Arpp21	T09R06AFEB1D	TU_74041	0	CAGCTTCCAGCAAATCTCGCTCCCAGCTTGCTCCAGCTCCACCTGTCCCAAGCTGCCGGC	3696	0	534.738	635.884	728.096	531.681	N	-0.105887	790.602	310.264	251.498	603.109	N	0.393043
pT09R06AFEB1D_1_60	74041	T09R06AFEB1D	74041	Arpp21	T09R06AFEB1D	TU_74041	0	TCCAGCAAATCTCGCTCCCAGCTTGCTCCAGCTCCACCTGTCCCAAGCTGCCGGCTTCTT	4594	0	783.68	902.799	943.27	760.737	N	-0.0774268	918.835	491.024	347.54	683.24	N	0.282851
pT09R06AFEB1D_2_52	74041	T09R06AFEB1D	74041	Arpp21	T09R06AFEB1D	TU_74041	0	AACCAGCTTCCAGCAAATCTCGCTCCCAGCTTGCTCCAGCTCCACCTGTCCCAAGCTGCC	1005	0	575.854	659.279	885.509	667.311	N	-0.0908107	NULL	NULL	426.657	659.388	N	NULL
pT09R06AFEB1D_2_57	74041	T09R06AFEB1D	74041	Arpp21	T09R06AFEB1D	TU_74041	0	GCTTCCAGCAAATCTCGCTCCCAGCTTGCTCCAGCTCCACCTGTCCCAAGCTGCCGGCTT	3533	0	NULL	NULL	788.122	627.752	N	NULL	854.54	358.48	332.863	684.668	N	0.345241
T19F008DA159_41	74048	T19F008DA159	74048	Fads1	T19F008DA159	TU_74048	0	CGGCGCGAGCTCCCATTGGCTGAGCCGAGTGGCGTGGGGCGCGAGCTCCGCCTCTCTCGG	17	0	270.598	255.374	193.167	245.454	N	0.0645926	535.668	658.78	464.327	467.242	N	-0.0435635
T19F008DA159_61	74048	T19F008DA159	74048	Fads1	T19F008DA159	TU_74048	0	TGAGCCGAGTGGCGTGGGGCGCGAGCTCCGCCTCTCTCGGGTAGCAAAGACAGACTCCCC	79	0	306.846	305.202	294.988	303.854	N	0.00759677	593.246	709.067	559.038	513.395	N	-0.0572207
pT15F04CD9A5A_1_60	74060	T15F04CD9A5A	74060	Atf4	T15F04CD9A5A	TU_74060	0	CTCGGGGGGTAACTGTGGCGTTAGAGATCGTCCTAAAGGCCCCATGAGAGAAAAGTGCAC	6498	0	NULL	NULL	855.492	959.185	N	NULL	2432.05	3194.9	NULL	NULL	N	NULL
pT15F04CD9A5A_1_61	74060	T15F04CD9A5A	74060	Atf4	T15F04CD9A5A	TU_74060	0	TCGGGGGGTAACTGTGGCGTTAGAGATCGTCCTAAAGGCCCCATGAGAGAAAAGTGCACT	8030	0	1042.45	970.651	705.761	730.404	N	NULL	NULL	NULL	2208.05	1870.19	N	NULL
pT15F04CD9B2F_1_52	74060	T15F04CD9B2F	74060	Atf4	T15F04CD9B2F	TU_74060	0	CCTGCGGGAGGGGAAGAGGAAAGGGACACCCGAGCACACAACTTAAACCGGCAGACAGCA	8470	0	3564.06	3526.25	NULL	NULL	N	NULL	8508.88	8860.95	6593.99	7133.85	Y	0.0082841
pT15F04CD9B2F_1_58	74060	T15F04CD9B2F	74060	Atf4	T15F04CD9B2F	TU_74060	0	GGAGGGGAAGAGGAAAGGGACACCCGAGCACACAACTTAAACCGGCAGACAGCAAGCAGA	475	0	4532.3	4217.36	4342.49	4341.59	Y	0.0155938	9858.14	11961.3	9979.84	8742.44	Y	-0.0707365
pT15F04CD9B61_1_56	74060	T15F04CD9B61	74060	Atf4	T15F04CD9B61	TU_74060	0	CTGCCGCAGGCACTGCTGCCTCTAATACGCCATGGTGGCCGCAAGCCCTGCGGGAGGGGA	2161	0	905.936	812.539	988.181	901.179	Y	0.00361394	1711.32	669.368	NULL	NULL	N	NULL
pT15F04CD9B61_1_61	74060	T15F04CD9B61	74060	Atf4	T15F04CD9B61	TU_74060	0	GCAGGCACTGCTGCCTCTAATACGCCATGGTGGCCGCAAGCCCTGCGGGAGGGGAAGAGG	2481	0	1111.47	1202.64	1275.07	1224.71	Y	-0.0258687	2436.49	1218	1028.84	2028.11	Y	0.29793
pT15F04CD9B88_1_11	74060	T15F04CD9B88	74060	Atf4	T15F04CD9B88	TU_74060	0	TTTCGTGAAGAGCGCCATGGCTTAGGCCGGTGGGGGTTGCCGCTGCAGAGCCTGGTGCTG	6754	0	1366.86	1578.58	1676.6	1495.04	Y	-0.0561601	2740.98	1955.41	NULL	NULL	N	NULL
pT15F04CD9B88_1_16	74060	T15F04CD9B88	74060	Atf4	T15F04CD9B88	TU_74060	0	TGAAGAGCGCCATGGCTTAGGCCGGTGGGGGTTGCCGCTGCAGAGCCTGGTGCTGCTGCC	3455	0	1418.99	1653.61	1909.22	1543.45	Y	-0.0794093	NULL	NULL	1668.89	2587.01	N	NULL
pT11F03A49515_1_60	74074	T11F03A49515	74074	Eppb9	T11F03A49515	TU_74074	0	AGGAAGACGCTGGGACTTGCTGCAGCCATTGCACTGATGGGCCGGGAGACCGGCGCAGGC	6383	0	826.474	917.555	NULL	NULL	N	NULL	NULL	NULL	1924.51	1826.14	N	NULL
pT11F03A49515_1_61	74074	T11F03A49515	74074	Eppb9	T11F03A49515	TU_74074	0	GGAAGACGCTGGGACTTGCTGCAGCCATTGCACTGATGGGCCGGGAGACCGGCGCAGGCC	3687	0	771.099	937.789	943.686	805.478	N	-0.0768844	2076.94	2518.08	1945.53	1929.35	N	-0.0436368
pT11F03A49515_2_54	74074	T11F03A49515	74074	Eppb9	T11F03A49515	TU_74074	0	ATGAGCAGGAAGACGCTGGGACTTGCTGCAGCCATTGCACTGATGGGCCGGGAGACCGGC	6336	0	959.683	1032.29	945.149	846.707	N	-0.0397201	2303.75	2757.96	2001.74	1843.04	N	-0.0570132
pT11F03A49515_2_59	74074	T11F03A49515	74074	Eppb9	T11F03A49515	TU_74074	0	CAGGAAGACGCTGGGACTTGCTGCAGCCATTGCACTGATGGGCCGGGAGACCGGCGCAGG	2934	0	641.078	789.322	763.154	589.255	N	-0.101326	1591.1	1784.87	1454.02	1478.21	N	-0.0213722
T08R0433B1BF_55	74095	T08R0433B1BF	74095	Abhd8	T08R0433B1BF	TU_74095	0	GGTCAAGGCTACCGGGGTTCCGCAGCATCCTAGCAGTACGAATGCGGAGCTTGGCGGTTA	5301	0	596.885	631.645	556.944	638.706	N	0.0174534	1299.72	1731.86	1323.06	1178.52	N	-0.0874524
T08R0433B1BF_60	74095	T08R0433B1BF	74095	Abhd8	T08R0433B1BF	TU_74095	0	AGGCTACCGGGGTTCCGCAGCATCCTAGCAGTACGAATGCGGAGCTTGGCGGTTATCCAC	8704	0	572.342	553.751	445.766	518.063	N	0.0398088	1116.24	1441.04	1034.18	971.079	N	-0.0691284
T0XR03E518E7_54	74100	T0XR03E518E7	74100	Idh3g	T0XR03E518E7	TU_74100	0	GGCCGGAGCTTGTTTCGGGGCGCGCCCCTGCTGTTGGCAGGTGGTGCTGGGGGGAGGAAG	9246	0	805.596	840.692	808.936	939.161	N	0.0231534	1562.28	2238.43	1735.24	1603.89	N	-0.0951858
T0XR03E518E7_59	74100	T0XR03E518E7	74100	Idh3g	T0XR03E518E7	TU_74100	0	GAGCTTGTTTCGGGGCGCGCCCCTGCTGTTGGCAGGTGGTGCTGGGGGGAGGAAGGGTGT	6628	0	670.934	658.169	613.994	717.815	N	0.0380952	1399.99	1841.94	1349.24	1250.29	N	-0.076116
pT18F01EC4440_1_60	74155	T18F01EC4440	74155	Wdr33	T18F01EC4440	TU_74155	0	CTCTTCAATTCCTCTCCTTCAAAGATGCAGCCGCCATCTTACCCGAGGAGCCACCGAGCG	4841	0	NULL	NULL	3194.2	2667.77	N	NULL	NULL	NULL	919.129	1927.43	N	NULL
pT18F01EC4440_1_61	74155	T18F01EC4440	74155	Wdr33	T18F01EC4440	TU_74155	0	TCTTCAATTCCTCTCCTTCAAAGATGCAGCCGCCATCTTACCCGAGGAGCCACCGAGCGT	3551	0	3294.94	4093.75	4034.15	3530.54	Y	-0.0760924	2871.4	1454.32	1386.9	2640.58	Y	0.287545
pT11F04049B88_1_52	74158	T11F04049B88	74158	1110001P11Rik	T11F04049B88	TU_74158	0	TTAATTAAAATGGGTCTGCATTTTTGGAAGGAAAATCCATGTGTTAAGGCCACTCGCTTG	8366	0	208.232	317.419	355.538	160.994	N	-0.263581	346.016	343.364	370.108	282.117	N	-0.0572786
pT11F04049B88_1_57	74158	T11F04049B88	74158	1110001P11Rik	T11F04049B88	TU_74158	0	TAAAATGGGTCTGCATTTTTGGAAGGAAAATCCATGTGTTAAGGCCACTCGCTTGGGCTC	9962	0	183.252	446.475	469.161	147.417	N	-0.444762	419.31	408.288	357.913	330.176	N	-0.0117321
T03F05606A35_41	74163	T03F05606A35	74163	Ube2q	T03F05606A35	TU_74163	0	TATCCCTGAGCTCCTTCATCAGCCGGTCAGTGGCCTGCACCGAGCCAGACACTGCACCCT	7609	0	475.401	431.374	445.954	443.32	N	0.0198162	NULL	NULL	267.83	306.76	N	NULL
T03F05606A35_61	74163	T03F05606A35	74163	Ube2q	T03F05606A35	TU_74163	0	AGCCGGTCAGTGGCCTGCACCGAGCCAGACACTGCACCCTGGGAACGAGGGGAAACACCA	8607	0	697.131	689.615	506.617	574.937	N	0.0298241	1311.82	1741.4	1182.13	1094.01	N	-0.0783352
pT17F04E77A43_1_56	74174	T17F04E77A43	74174	Mta3	T17F04E77A43	TU_74174	0	AGGGGGCTGTGCCCGCCCCCAGCGCCGGCAGAGCGACGCCGAGCGGGCCCGGGAGGCCGG	2139	0	NULL	NULL	313.731	315.241	N	NULL	NULL	NULL	379.931	455.679	N	NULL
pT17F04E77A43_1_61	74174	T17F04E77A43	74174	Mta3	T17F04E77A43	TU_74174	0	GCTGTGCCCGCCCCCAGCGCCGGCAGAGCGACGCCGAGCGGGCCCGGGAGGCCGGAGCAC	2186	0	NULL	NULL	286.026	351.912	N	NULL	577.648	714.987	457.029	572.803	N	0.00271313
A_51_P176352as	74193		74193	Ndrg2		TU_74193	0		2434	0	834.317	310.408	431.236	755.311	N	NULL	461.735	468.926	561.566	295.422	N	NULL
pT14R02A94479_1_60	74193	T14R02A94479	74193	Ndrg2	T14R02A94479	TU_74193	0	TGCACCTCCTGAAGTTCTGCCATGGTGGCCTGCTGCAGCCGCCGCGGTCGCTGCCACCTT	6075	0	40286.3	4968.63	6363.16	41068	Y	0.859376	2018.3	14579.7	15735.5	1835.13	N	-0.895988
pT14R02A94479_1_61	74193	T14R02A94479	74193	Ndrg2	T14R02A94479	TU_74193	0	GCACCTCCTGAAGTTCTGCCATGGTGGCCTGCTGCAGCCGCCGCGGTCGCTGCCACCTTC	1747	0	36193.6	5388.56	6195.67	38930.4	Y	0.812681	2141.57	13129.9	13857.4	1995.83	N	-0.814544
pT14R02A94479_2_60	74193	T14R02A94479	74193	Ndrg2	T14R02A94479	TU_74193	0	TGCACCTCCTGAAGTTCTGCCATGGTGGCCTGCTGCAGCCGCCGCGGTCGCTGCCACCTT	3865	0	32981.4	4530.04	5632.57	35212.4	Y	0.829078	1789.99	12453.9	13548.9	1644.8	N	-0.879123
pT14R02A94479_2_61	74193	T14R02A94479	74193	Ndrg2	T14R02A94479	TU_74193	0	GCACCTCCTGAAGTTCTGCCATGGTGGCCTGCTGCAGCCGCCGCGGTCGCTGCCACCTTC	9708	0	40385.7	5712.45	6484.8	41174.5	Y	0.826068	2349.41	14966.1	15138.2	2020.06	N	-0.83943
pT14R02A946D1_1_56	74193	T14R02A946D1	74193	Ndrg2	T14R02A946D1	TU_74193	0	TGATCTGCACCTCCTGAAGTTCTGCCATGGTGGCCTCCTCAGCCGAGTCCCGCCGCTTGC	953	0	28318.1	4949.3	5496.38	30361.8	N	0.749885	1834.1	9419.84	10149.8	1697.86	N	-0.743588
pT14R02A946D1_1_61	74193	T14R02A946D1	74193	Ndrg2	T14R02A946D1	TU_74193	0	TGCACCTCCTGAAGTTCTGCCATGGTGGCCTCCTCAGCCGAGTCCCGCCGCTTGCTCTCC	2762	0	32546.5	6291.25	6645.42	33379.7	N	0.707363	2686.2	11016.5	11987.2	2422.25	N	-0.653702
pT14R02A946D1_2_60	74193	T14R02A946D1	74193	Ndrg2	T14R02A946D1	TU_74193	0	CTGCACCTCCTGAAGTTCTGCCATGGTGGCCTCCTCAGCCGAGTCCCGCCGCTTGCTCTC	1368	0	31977.1	6125.15	6864.96	34423.1	N	0.708967	2752.69	11414.5	11325.6	2336.11	N	-0.651634
pT14R02A946D1_2_61	74193	T14R02A946D1	74193	Ndrg2	T14R02A946D1	TU_74193	0	TGCACCTCCTGAAGTTCTGCCATGGTGGCCTCCTCAGCCGAGTCCCGCCGCTTGCTCTCC	3361	0	20465.1	3261.91	4951.68	25306.4	N	NULL	NULL	NULL	9241.04	1928.31	N	NULL
A_51_P397426as	74197		74197	Timm8b		TU_74197	0		3513	0	67.0113	38.5993	NULL	NULL	N	NULL	NULL	NULL	NULL	NULL	N	NULL
pT09F03069AF8_1_51	74197	T09F03069AF8	74197	Timm8b	T09F03069AF8	TU_74197	0	TCGGCGGCCACCAGGCGTTGTAACTCCGCTTCGTCCGCTTCACCAAGCTCGGCCATTGTC	9687	0	2713.56	1638.85	1778.31	2713.63	Y	0.201272	1323.63	1647.43	1474.58	1131.84	Y	-0.104963
pT09F03069AF8_1_58	74197	T09F03069AF8	74197	Timm8b	T09F03069AF8	TU_74197	0	CCACCAGGCGTTGTAACTCCGCTTCGTCCGCTTCACCAAGCTCGGCCATTGTCGGAGTCA	7492	0	3049.34	1786.95	2142.74	3283.33	Y	0.208719	1142.44	1324.33	1287.71	1035.43	Y	-0.0794283
pT09F03069F76_1_54	74197	T09F03069F76	74197	Timm8b	T09F03069F76	TU_74197	0	GGCCATTCAATCTGCTTGGTAACAAGTCTTTTGGTCTTCTGTCATTCTAAGGTATGGCCT	706	0	1014.11	718.512	738.767	1083.11	Y	0.157907	422	446.841	441.348	373.697	Y	-0.0485511
pT09F03069F76_1_59	74197	T09F03069F76	74197	Timm8b	T09F03069F76	TU_74197	0	TTCAATCTGCTTGGTAACAAGTCTTTTGGTCTTCTGTCATTCTAAGGTATGGCCTACTGC	7306	0	618.812	416.819	430.344	639.393	Y	0.171782	156.049	168.354	84.2395	141.606	Y	0.0963007
pT14R04269056_1_56	74204	T14R04269056	74204	Dnajd1	T14R04269056	TU_74204	0	CGGCGTAGCGCAGCCCCTCTCTGGAGGTCACGCCGCCACCGGTAGCCATGGCACTGCAGG	8553	0	1375.61	1318.75	1404.6	1467.87	Y	0.0187341	693.078	809.55	721.957	623.688	N	-0.0655025
pT14R04269056_1_61	74204	T14R04269056	74204	Dnajd1	T14R04269056	TU_74204	0	TAGCGCAGCCCCTCTCTGGAGGTCACGCCGCCACCGGTAGCCATGGCACTGCAGGACTCC	964	0	1495.81	1453.04	1487.49	1583.61	Y	0.0198951	767.88	806.957	695.941	672.453	N	-0.0182337
pT13F05A98957_1_14	74217	T13F05A98957	74217	Ankra2	T13F05A98957	TU_74217	0	GCGCCCCGTAGCCCATCCTCTCGGAGAACCATGGATCGCCTCAGTTCCGGGTCATTGGAG	521	0	1478.2	1510.95	1700.11	1650.16	Y	-0.0112323	1566.53	1805.34	1477.15	1374.22	Y	-0.0464927
pT13F05A98957_1_15	74217	T13F05A98957	74217	Ankra2	T13F05A98957	TU_74217	0	CGCCCCGTAGCCCATCCTCTCGGAGAACCATGGATCGCCTCAGTTCCGGGTCATTGGAGA	6301	0	NULL	NULL	1383.32	1286.34	N	NULL	NULL	NULL	933.28	857.663	N	NULL
pT13F05A98993_1_60	74217	T13F05A98993	74217	Ankra2	T13F05A98993	TU_74217	0	TTCTTGTTTCCCTAGCGCCCCGTAGCCCATCCTCTCGGAGAACCATGGATCGCCTCAGTT	2131	0	678.541	714.574	841.781	733.732	Y	-0.0410662	460.82	338.118	303.211	366.207	Y	0.108222
pT13F05A98993_1_61	74217	T13F05A98993	74217	Ankra2	T13F05A98993	TU_74217	0	TCTTGTTTCCCTAGCGCCCCGTAGCCCATCCTCTCGGAGAACCATGGATCGCCTCAGTTC	1807	0	943.545	918.885	1168.42	1038.16	Y	-0.0199162	630.784	434.941	413.293	526.151	Y	0.133151
pT13F05A98A99_1_52	74217	T13F05A98A99	74217	Ankra2	T13F05A98A99	TU_74217	0	GACAGGTGTCCGGGCGGGCGTTCCCGCTCTACGGCCGCGGGGTGACACCCGCTCCCGCTC	491	0	532.154	652.193	701.758	630.265	Y	-0.0675014	717.614	828.824	633.88	633.559	Y	-0.0313958
pT13F05A98A99_1_57	74217	T13F05A98A99	74217	Ankra2	T13F05A98A99	TU_74217	0	GTGTCCGGGCGGGCGTTCCCGCTCTACGGCCGCGGGGTGACACCCGCTCCCGCTCCGACG	5695	0	477.112	536.938	525.152	511.98	Y	-0.0311674	684.245	584.193	485.01	606.957	Y	0.0830313
pT13F05A98AC7_1_60	74217	T13F05A98AC7	74217	Ankra2	T13F05A98AC7	TU_74217	0	CCAGTATTTTCCTGGAATTGGGATATTAAAATATGGGCGACAGGTGTCCGGGCGGGCGTT	4322	0	NULL	NULL	618.293	483.989	N	NULL	877.919	897.226	883.248	699.718	Y	-0.0553034
pT13F05A98AC7_1_61	74217	T13F05A98AC7	74217	Ankra2	T13F05A98AC7	TU_74217	0	CAGTATTTTCCTGGAATTGGGATATTAAAATATGGGCGACAGGTGTCCGGGCGGGCGTTC	10185	0	727.309	763.992	784.433	684.24	Y	-0.0403589	994.577	1117.56	1077.65	844.595	Y	-0.078231
pT19F007BDD32_1_60	74224	T19F007BDD32	74224	1110004P15Rik	T19F007BDD32	TU_74224	0	ACGTGGGCCAGATGAACTTAGAACTCTTTACCTAGCTGCAGAGTCCCAGGAGCCTACAGG	649	0	NULL	NULL	825.371	786.651	N	NULL	1462.48	1938.68	1508.8	1222.01	Y	-0.106987
pT19F007BDD32_1_61	74224	T19F007BDD32	74224	1110004P15Rik	T19F007BDD32	TU_74224	0	CGTGGGCCAGATGAACTTAGAACTCTTTACCTAGCTGCAGAGTCCCAGGAGCCTACAGGC	10150	0	869.628	916.701	895.291	818.605	Y	-0.0308922	1439.75	1860.74	1416.94	1192.09	Y	-0.093219
pT12R05D7A66B_1_60	74273	T12R05D7A66B	74273	Asb2	T12R05D7A66B	TU_74273	0	GACACAGGGCTCTGAACCAAAGCAGATGGCCGGGCCCTCTCTGTGTGCTGGACACAGCTG	5478	0	692.59	703.718	630.139	712.118	N	0.0230965	1311.48	1771.92	NULL	NULL	N	NULL
pT12R05D7A66B_1_61	74273	T12R05D7A66B	74273	Asb2	T12R05D7A66B	TU_74273	0	ACACAGGGCTCTGAACCAAAGCAGATGGCCGGGCCCTCTCTGTGTGCTGGACACAGCTGC	996	0	823.824	615.163	567.314	663.721	N	0.0975032	1275.24	1696.21	1110.79	1057.23	N	-0.0726753
pT17F01EE9360_1_54	74278	T17F01EE9360	74278	1110008J20Rik	T17F01EE9360	TU_74278	0	TCTCTTGTCTCATTGACCAGTGCTGGCTTCCGCTTCCCAGGCTCCACCCCGAGCTCTGGA	7240	0	297.339	282.009	259.445	334.584	N	0.0667243	273.135	156.956	117.112	243.424	N	0.27918
pT17F01EE9360_1_59	74278	T17F01EE9360	74278	1110008J20Rik	T17F01EE9360	TU_74278	0	TGTCTCATTGACCAGTGCTGGCTTCCGCTTCCCAGGCTCCACCCCGAGCTCTGGACGTTA	6463	0	275.185	296.485	341.054	442.908	N	NULL	357.775	285.065	199.839	382.779	N	0.190467
pT17F01EE9360_2_60	74278	T17F01EE9360	74278	1110008J20Rik	T17F01EE9360	TU_74278	0	GTCTCATTGACCAGTGCTGGCTTCCGCTTCCCAGGCTCCACCCCGAGCTCTGGACGTTAG	4814	0	380.014	389.748	403.404	436.342	N	0.0115509	543.038	424.261	360.419	448.845	N	0.101243
pT17F01EE9360_2_61	74278	T17F01EE9360	74278	1110008J20Rik	T17F01EE9360	TU_74278	0	TCTCATTGACCAGTGCTGGCTTCCGCTTCCCAGGCTCCACCCCGAGCTCTGGACGTTAGC	9853	0	NULL	NULL	NULL	NULL	N	NULL	NULL	NULL	240.37	282.313	N	NULL
pT17F01EE937B_1_41	74278	T17F01EE937B	74278	1110008J20Rik	T17F01EE937B	TU_74278	0	AGCCACAGGAACAAAGGAAAGAAGAGGGCGGCCGGGGGGGTCTCTTGTCTCATTGACCAG	1636	0	3780.38	3337.28	2926.84	3309.14	N	0.0537295	7764.27	11265.5	9292.69	7070.46	N	-0.140172
pT17F01EE937B_1_61	74278	T17F01EE937B	74278	1110008J20Rik	T17F01EE937B	TU_74278	0	GAAGAGGGCGGCCGGGGGGGTCTCTTGTCTCATTGACCAGTGCTGGCTTCCGCTTCCCAG	5764	0	3008.12	2726.55	2473.86	2633.51	N	0.0349213	6725.58	8765.03	7202.2	6189.92	N	-0.090402
pT17F01EE947D_1_56	74278	T17F01EE947D	74278	1110008J20Rik	T17F01EE947D	TU_74278	0	TCCCCTCACTCCGCGACCAGAGCCGCAGCCCCAGCCCCTCCCGCCGCCATCTTGTGCCGA	7475	0	NULL	NULL	11285	15162.3	N	NULL	16190.6	12814.4	NULL	NULL	N	NULL
pT17F01EE947D_1_61	74278	T17F01EE947D	74278	1110008J20Rik	T17F01EE947D	TU_74278	0	TCACTCCGCGACCAGAGCCGCAGCCCCAGCCCCTCCCGCCGCCATCTTGTGCCGACTCCC	3493	0	14635	12450.4	11908.3	15862.3	N	0.0973635	16359.4	12755.3	NULL	NULL	N	NULL
pT02R01ED7F5C_1_56	74284	T02R01ED7F5C	74284	1110008P14Rik	T02R01ED7F5C	TU_74284	0	CGCGAAGATGGAACTTGGCGATCGTCGCGCGGAAAGCCGGCGCTGGGCGGAAGGTGCGAG	9188	0	1207.4	1394.61	1584.9	1330.04	Y	-0.0693695	1129.54	1672.7	1411.08	1088.61	N	-0.141597
pT02R01ED7F5C_1_61	74284	T02R01ED7F5C	74284	1110008P14Rik	T02R01ED7F5C	TU_74284	0	AGATGGAACTTGGCGATCGTCGCGCGGAAAGCCGGCGCTGGGCGGAAGGTGCGAGCAGCT	6456	0	1377.61	1486.7	1732.44	1424.78	Y	-0.059005	1493.31	2158.38	1643.4	1334.39	N	-0.125219
pT11R02F8A8A2_1_54	74302	T11R02F8A8A2	74302	Sqstm1	T11R02F8A8A2	TU_74302	0	CAGAAGATAGGCCTTCACCGTGAACGACGCCATAACCGCGGTCTAGGTACGGACGAAACA	1931	0	7448.78	1800.91	2123.45	7434.96	N	0.580414	14193.8	5134.82	6045.49	11325.2	Y	0.357094
pT11R02F8A8A2_1_59	74302	T11R02F8A8A2	74302	Sqstm1	T11R02F8A8A2	TU_74302	0	GATAGGCCTTCACCGTGAACGACGCCATAACCGCGGTCTAGGTACGGACGAAACAGCTGG	2038	0	NULL	NULL	2336.6	8439.16	N	NULL	15549.5	6011.4	6676.99	11889.2	Y	0.331657
pT08F0427BC7F_1_60	74367	T08F0427BC7F	74367	Lsm4	T08F0427BC7F	TU_74367	0	GACGGACGGCCTCACCGTATTTCTACGGTGGGATTGAGAGGTAGCCGTAAAGTGCGACAC	5167	0	424.446	392.787	330.767	405.219	N	0.0609167	923.256	1091.87	1012.03	780.919	N	-0.0927181
pT08F0427BC7F_1_61	74367	T08F0427BC7F	74367	Lsm4	T08F0427BC7F	TU_74367	0	ACGGACGGCCTCACCGTATTTCTACGGTGGGATTGAGAGGTAGCCGTAAAGTGCGACACT	4888	0	NULL	NULL	236.606	348.195	N	NULL	747.614	909.192	689.607	669.919	N	-0.0487785
pT08F0427BCBE_1_60	74367	T08F0427BCBE	74367	Lsm4	T08F0427BCBE	TU_74367	0	CAGCGAGCAGCTCAACGGACATCTATCCAATCGGGACGGGCTAGGGCGGTACCTACGGAA	6692	0	NULL	NULL	731.71	900.157	N	NULL	1762.28	2313.98	1798.38	1580.41	N	-0.0871998
pT08F0427BCBE_1_61	74367	T08F0427BCBE	74367	Lsm4	T08F0427BCBE	TU_74367	0	AGCGAGCAGCTCAACGGACATCTATCCAATCGGGACGGGCTAGGGCGGTACCTACGGAAC	2401	0	NULL	NULL	887.358	1109.91	N	NULL	NULL	NULL	2327.43	1915.26	N	NULL
pT08F0427BD18_1_60	74367	T08F0427BD18	74367	Lsm4	T08F0427BD18	TU_74367	0	AACTTCCGCCGCGGCACAGACACACGCGCTCCCACCGGCGGCCCACCGCGCGCCCCAGAC	6285	0	1318.06	1413.98	1460.72	1350.92	Y	-0.0322232	1975.27	1518.65	1245.38	1664.4	Y	0.120062
pT08F0427BD18_1_61	74367	T08F0427BD18	74367	Lsm4	T08F0427BD18	TU_74367	0	ACTTCCGCCGCGGCACAGACACACGCGCTCCCACCGGCGGCCCACCGCGCGCCCCAGACT	668	0	NULL	NULL	1026.88	973.167	N	NULL	NULL	NULL	928.072	1459.44	N	NULL
pT03F07F72A42_1_53	74379	T03F07F72A42	74379	1110020M19Rik	T03F07F72A42	TU_74379	0	TTCACAGTAGCAGCCATTGCAAACACCGCTCCGCCCCGCCACTCGGTCGGTTCCCGGTAG	7975	0	NULL	NULL	2059.44	1813.28	N	NULL	NULL	NULL	1275.03	3446.59	N	NULL
pT03F07F72A42_1_58	74379	T03F07F72A42	74379	1110020M19Rik	T03F07F72A42	TU_74379	0	AGTAGCAGCCATTGCAAACACCGCTCCGCCCCGCCACTCGGTCGGTTCCCGGTAGCTCTC	7796	0	1982.41	2026.88	2006.85	1851.28	Y	-0.0223385	3444.61	1871.34	NULL	NULL	N	NULL
pT03F07F73D15_1_55	74379	T03F07F73D15	74379	1110020M19Rik	T03F07F73D15	TU_74379	0	ATGTAAGAAACCTAGTGCTTTCAGAAAAATGGGATCAAGTTCCAAGTTCACAGTAGCAGC	9565	0	538.196	618.291	NULL	NULL	N	NULL	1210.05	669.421	613.797	1027.43	Y	0.240415
pT03F07F73D15_1_60	74379	T03F07F73D15	74379	1110020M19Rik	T03F07F73D15	TU_74379	0	AGAAACCTAGTGCTTTCAGAAAAATGGGATCAAGTTCCAAGTTCACAGTAGCAGCCATTG	1197	0	879.282	1005.46	951.127	727.939	Y	-0.0871899	1733.24	907.85	879.781	1535.71	Y	0.26139
pT02R00B2F6F4_1_1	74405	T02R00B2F6F4	74405	Fbxo18	T02R00B2F6F4	TU_74405	0	CCCACGCCAAGTCCACGGTCTCACGCACTATGGCGGCCCGGCCCAGGACCCCGGCGGCGA	6234	0	1482.08	2192.61	2406.65	1595.46	Y	-0.174308	1443.58	1463.53	1276.71	1289.26	N	-0.000857175
pT02R00B2F6F4_1_6	74405	T02R00B2F6F4	74405	Fbxo18	T02R00B2F6F4	TU_74405	0	GCCAAGTCCACGGTCTCACGCACTATGGCGGCCCGGCCCAGGACCCCGGCGGCGACACCA	3790	0	NULL	NULL	2238.6	1476.15	N	NULL	NULL	NULL	1597.78	1561.15	N	NULL
pT02R00B2F6F4_2_1	74405	T02R00B2F6F4	74405	Fbxo18	T02R00B2F6F4	TU_74405	0	GTAAGATGCTTCCGCTTAAACCGTCTCATATGGCGGCCCGGCCCAGGACCCCGGCGGCGA	8035	0	1753.54	2930.84	3038.42	1935.84	Y	-0.209428	1471.39	1265.4	967.337	1287.9	N	0.0949038
pT02R00B2F6F4_2_6	74405	T02R00B2F6F4	74405	Fbxo18	T02R00B2F6F4	TU_74405	0	ATGCTTCCGCTTAAACCGTCTCATATGGCGGCCCGGCCCAGGACCCCGGCGGCGACACCA	6569	0	2129.58	3514.28	3657.65	2243.32	Y	-0.214927	1700.24	1375.9	1216.08	1518.62	N	0.0942035
A_51_P369623as	74411		74411	Ptov1		TU_74411	0		8270	0	814.803	795.674	643.508	682.513	N	0.0179373	1486.23	2065.85	1472.57	1333.39	N	-0.0930658
A_65_P10879as	74411		74411	Ptov1		TU_74411	0		6743	0	451.773	489.313	603.441	577.011	Y	-0.0270585	1023.87	1275.43	956.279	853.337	Y	-0.0724368
pT07R01EC4D72_1_56	74411	T07R01EC4D72	74411	Ptov1	T07R01EC4D72	TU_74411	0	GGGAGAAGCGGAGCGGGACCGCGGCGGGGGACGCGCCGCTGAGGGGTCGCCGCGGCCGAA	9718	0	NULL	NULL	NULL	NULL	N	NULL	NULL	NULL	1359.21	1438.91	N	NULL
pT07R01EC4D72_1_61	74411	T07R01EC4D72	74411	Ptov1	T07R01EC4D72	TU_74411	0	AAGCGGAGCGGGACCGCGGCGGGGGACGCGCCGCTGAGGGGTCGCCGCGGCCGAACCACT	4660	0	655.967	960.37	1112.81	712.19	Y	-0.179691	1240.3	1023.07	771.174	1025.49	Y	0.103699
pT07R01EC4E05_1_56	74411	T07R01EC4E05	74411	Ptov1	T07R01EC4E05	TU_74411	0	GAAGAAGAGGGAGAGCCGGGACCAACGCCGGGGAGAGGAGGAGCCGGCGCTAACCAACAG	6238	0	2349.46	2196.4	2093.3	2298.45	N	0.0349306	5870.74	7571.94	6028.3	5529.51	N	-0.0740114
pT07R01EC4E05_1_61	74411	T07R01EC4E05	74411	Ptov1	T07R01EC4E05	TU_74411	0	AGAGGGAGAGCCGGGACCAACGCCGGGGAGAGGAGGAGCCGGCGCTAACCAACAGACTAT	3751	0	2166.75	2095.28	1850.62	2049.84	N	0.029484	5052.14	6518.87	5338.27	4943.09	N	-0.0720492
pT10R04D05B6E_1_5	74439	T10R04D05B6E	74439	Lsm7	T10R04D05B6E	TU_74439	0	CCGGCCACCCTGGAACTTCACCCGAATGGTCTTATCGATGTACTTGGAGAGGTCCAAGAT	8932	0	1182.96	1388.41	1620.37	1153.94	N	-0.10849	1449.84	991.671	880.396	1263.99	N	0.161008
pT10R04D05B6E_1_6	74439	T10R04D05B6E	74439	Lsm7	T10R04D05B6E	TU_74439	0	CGGCCACCCTGGAACTTCACCCGAATGGTCTTATCGATGTACTTGGAGAGGTCCAAGATG	576	0	1200.65	1336.84	1470.47	1168.15	N	-0.0733097	1446.27	1142.01	949.174	1276.04	N	0.115547
pT10R04D05B6E_2_52	74439	T10R04D05B6E	74439	Lsm7	T10R04D05B6E	TU_74439	0	GATCCCGCGGCCCTGCTTTCCACGATCTAGACATGCTCACCGCCATCTTGTCGCCTCACG	2091	0	604.666	711.019	764.012	572.753	Y	-0.0977491	724.207	606.188	411.779	563.954	N	0.106917
pT10R04D05B6E_2_60	74439	T10R04D05B6E	74439	Lsm7	T10R04D05B6E	TU_74439	0	GGCCCTGCTTTCCACGATCTAGACATGCTCACCGCCATCTTGTCGCCTCACGTCGCTCTG	9039	0	1087.05	1166.66	1315.16	1102.06	N	-0.0537334	1269.45	967.511	789.21	983.533	N	0.106778
pT16F05145110_1_56	74501	T16F05145110	74501	Gabpa	T16F05145110	TU_74501	0	ACCTAGAGGCGTCCGGTCGCAGACTCCCTTCGAGGCGCTTCCTGTCCGGTGAGCGTCGAA	3149	0	1111.44	1233.62	1161.21	1162.41	Y	-0.0224233	1480.09	1052.73	973.049	1422.28	N	0.15641
pT16F05145110_1_61	74501	T16F05145110	74501	Gabpa	T16F05145110	TU_74501	0	GAGGCGTCCGGTCGCAGACTCCCTTCGAGGCGCTTCCTGTCCGGTGAGCGTCGAACGACT	311	0	1048.87	1192.56	1199.81	1196.34	Y	-0.0285072	1750.85	1501.42	1113.2	1536.99	N	0.103422
pT16F0514516E_1_60	74501	T16F0514516E	74501	Gabpa	T16F0514516E	TU_74501	0	TATCAGCTCTTCTGCTTCTCTCTTAGTCATGGTTGAAGACGTTCAAAAGTTCAGTCCCTC	3733	0	2429.83	2190.59	2386.19	2494.09	N	0.0321108	1963.68	691.041	702.496	1556.81	N	0.39958
pT16F0514516E_1_61	74501	T16F0514516E	74501	Gabpa	T16F0514516E	TU_74501	0	ATCAGCTCTTCTGCTTCTCTCTTAGTCATGGTTGAAGACGTTCAAAAGTTCAGTCCCTCC	8096	0	1741.15	1674.68	2073.69	2119.63	N	0.0132109	1685.68	662.352	750.429	1434.89	N	0.343598
pT16F051451B2_1_60	74501	T16F051451B2	74501	Gabpa	T16F051451B2	TU_74501	0	TGAACTAGGGGACAGGCCAGAATACGCATGCGTACAGTGCAGTGTCTCCAAGAGGGAAAA	830	0	882.348	784.205	794.627	918.115	N	0.0569722	1537.9	1835.94	1448.65	1344.2	N	-0.0547148
pT16F051451B2_1_61	74501	T16F051451B2	74501	Gabpa	T16F051451B2	TU_74501	0	GAACTAGGGGACAGGCCAGAATACGCATGCGTACAGTGCAGTGTCTCCAAGAGGGAAAAG	3351	0	1138.63	1065.06	942.148	1133	N	0.0545602	2044.19	2551.47	NULL	NULL	N	NULL
pT16F05145267_1_56	74501	T16F05145267	74501	Gabpa	T16F05145267	TU_74501	0	CAACTCCCAGCAGGCTGCGCGGCCCGAAACGCCCGCGACGACGGGGCTCACGAGGCACAA	3448	0	612.38	665.643	587.757	634.085	N	-0.0016356	947.928	1095.57	962.494	934.955	N	-0.0377367
pT16F05145267_1_61	74501	T16F05145267	74501	Gabpa	T16F05145267	TU_74501	0	CCCAGCAGGCTGCGCGGCCCGAAACGCCCGCGACGACGGGGCTCACGAGGCACAAACGCC	1729	0	844.897	841.495	750.378	765.669	N	0.00525646	1449.72	1858.84	1391.23	1324.8	N	-0.0646033
pT16F051452A7_1_56	74501	T16F051452A7	74501	Gabpa	T16F051452A7	TU_74501	0	GGAATCGGCGCTAAGGAACCCCAGCCCCTCTCCCGCCTCCCAGGCACCCCCGGGCCTGGA	459	0	3833.27	3437.72	3350.5	3894.04	N	0.0562952	5025.12	4195.9	3586.17	4563.31	Y	0.091485
pT16F051452A7_1_61	74501	T16F051452A7	74501	Gabpa	T16F051452A7	TU_74501	0	CGGCGCTAAGGAACCCCAGCCCCTCTCCCGCCTCCCAGGCACCCCCGGGCCTGGAACTAC	4812	0	NULL	NULL	2804.58	3326.14	N	NULL	3855.42	3167.51	2753.6	3564.22	Y	0.098709
pT16F0514532D_1_52	74501	T16F0514532D	74501	Gabpa	T16F0514532D	TU_74501	0	AATTCGTCCCGTGGCCCTAGCCCGCGCTTCCACAGCCGGCTGGGAACGGCGGCGGCGCGG	2274	0	1733.94	1501.46	1633.3	1893.66	N	0.0633786	1502.09	1073.32	943.609	1320.73	Y	0.145995
pT16F0514532D_1_57	74501	T16F0514532D	74501	Gabpa	T16F0514532D	TU_74501	0	GTCCCGTGGCCCTAGCCCGCGCTTCCACAGCCGGCTGGGAACGGCGGCGGCGCGGGCTCC	10212	0	1484.37	1358.14	1530.43	1709.14	N	0.0432823	NULL	NULL	983.294	1286.02	N	NULL
pT16F05145363_1_53	74501	T16F05145363	74501	Gabpa	T16F05145363	TU_74501	0	TGCTTCTCTCTTAGTCATGGTTGAAGACGTTCAAAAGTTCAGTCCAGCTCCGGAATTCGT	6761	0	2162.63	2016.08	2091.18	2162.15	N	0.0224848	1824.96	936.952	958.553	1555.84	Y	0.249943
pT16F05145363_1_58	74501	T16F05145363	74501	Gabpa	T16F05145363	TU_74501	0	CTCTCTTAGTCATGGTTGAAGACGTTCAAAAGTTCAGTCCAGCTCCGGAATTCGTCCCGT	400	0	1733.34	1536.94	2016.17	2069.6	N	0.0317926	1937.47	952.003	984.427	1584.42	Y	0.257642
pT15R048B6CC3_1_41	74514	T15R048B6CC3	74514	Pycrl	T15R048B6CC3	TU_74514	0	CCCACACGCCGAGGTTCAGACATTGTCGCCGCCATCCTGCTCTGAGCTGGCCTTCTCTCG	453	0	1861.12	1253.68	1271.83	1723.87	Y	0.151832	1814.06	1432.61	1160.23	1413.61	Y	0.0941545
pT15R048B6CC3_1_61	74514	T15R048B6CC3	74514	Pycrl	T15R048B6CC3	TU_74514	0	CATTGTCGCCGCCATCCTGCTCTGAGCTGGCCTTCTCTCGTCCTTGCGGCAGCGGGTCCC	5947	0	1870.21	1325.65	1479.89	1889.43	Y	0.127783	1759.93	1147.32	1111.95	1429.05	Y	0.147387
pT17R00DF75DE_1_56	74522	T17R00DF75DE	74522	Rgmb	T17R00DF75DE	TU_74522	0	GGACCTCACCAGCCGGAGCAGGCAGTGGCCCGGAGAGCTCCGCACCGCGGCCTGCGCGGT	8969	0	NULL	NULL	1600.64	773.478	N	NULL	1737	1500.68	1201.61	1574.41	N	0.0904322
pT17R00DF75DE_1_61	74522	T17R00DF75DE	74522	Rgmb	T17R00DF75DE	TU_74522	0	TCACCAGCCGGAGCAGGCAGTGGCCCGGAGAGCTCCGCACCGCGGCCTGCGCGGTCAATC	9858	0	394.111	723.587	765.37	444.665	N	-0.249856	918.181	856.386	NULL	NULL	N	NULL
pT04F07CE0D80_1_56	74528	T04F07CE0D80	74528	Chc1	T04F07CE0D80	TU_74528	0	ATCTTCTTGTCCTCGGGACAGGGCGGCCACAAGCAACTCCGGCGCTCGGCGGCCGGCGGT	9032	0	508.012	690.231	726.49	568.018	Y	-0.119994	1705.98	1163.31	NULL	NULL	N	NULL
pT04F07CE0D80_1_61	74528	T04F07CE0D80	74528	Chc1	T04F07CE0D80	TU_74528	0	CTTGTCCTCGGGACAGGGCGGCCACAAGCAACTCCGGCGCTCGGCGGCCGGCGGTGAACT	4258	0	410.589	678.072	649.705	513.453	N	-0.160042	1561.92	1031.29	790.785	1369.8	N	0.20944
pT15R05C66A24_1_41	74534	T15R05C66A24	74534	Sfrs2ip	T15R05C66A24	TU_74534	0	GCTCGGACGGCCGGGTCGGGAGCACGCAGGCAGCCAAACAGCAGGAGACCCGGGCAGGCG	9883	0	2396.29	2142.26	2200.75	2443.38	N	0.0470447	6907.04	5335.07	4598.02	6446.61	Y	0.129456
pT15R05C66A24_1_61	74534	T15R05C66A24	74534	Sfrs2ip	T15R05C66A24	TU_74534	0	AGCACGCAGGCAGCCAAACAGCAGGAGACCCGGGCAGGCGGCGCTAGCTCCGCGCCGCTT	10133	0	2004.27	1910.71	1525.57	1702.09	N	0.0341555	5856.47	4732.84	NULL	NULL	N	NULL
A_51_P157554as	74557		74557	Brd7		TU_74557	0		635	0	513.99	496.711	398.829	397.945	Y	0.00694377	311.727	260.765	212.537	206.612	N	NULL
A_65_P02691as	74557		74557	Brd7		TU_74557	0		2711	0	292.188	297.234	263.288	274.046	Y	0.00497775	372.43	430.178	364.716	338.403	Y	-0.0475623
A_65_P05393as	74557		74557	Brd7		TU_74557	0		2848	0	219.618	248.021	217.564	257.269	Y	0.00998916	335.975	389.11	219.732	321.74	Y	0.0509233
pT08R0539BAC3_1_45	74557	T08R0539BAC3	74557	Brd7	T08R0539BAC3	TU_74557	0	TCTCCACGTACTCCTCGTAGAAGTGGCGGTCCGACTTGTGCTTCTTGTGCTTCTTGCCCA	4895	0	2925.88	2842.73	3247.64	2930.86	Y	-0.0160254	2621.78	1319.3	1153.96	2125.8	Y	0.281794
pT08R0539BAC3_1_46	74557	T08R0539BAC3	74557	Brd7	T08R0539BAC3	TU_74557	0	CTCCACGTACTCCTCGTAGAAGTGGCGGTCCGACTTGTGCTTCTTGTGCTTCTTGCCCAT	104	0	NULL	NULL	NULL	NULL	N	NULL	NULL	NULL	1309.98	2161.94	N	NULL
pT08R0539BAC3_1_46dup	74557	T08R0539BAC3	74557	Brd7	T08R0539BAC3	TU_74557	0	CTCCACGTACTCCTCGTAGAAGTGGCGGTCCGACTTGTGCTTCTTGTGCTTCTTGCCCAT	10231	0	2570.11	2614.52	3326.04	2963.62	Y	-0.0287724	2771.52	1261.11	1073.14	2055.72	Y	0.312136
pT08R0539BAFF_1_52	74557	T08R0539BAFF	74557	Brd7	T08R0539BAFF	TU_74557	0	CCGGGCCCCAGAGCCCGCCCCCCGCGCCAGGCCCAGGCCGTGCGGCGCCGCTTCCGGTCC	8271	0	3108.53	3022.89	2741.01	3217.72	N	0.0408855	3132.07	1984.38	NULL	NULL	N	NULL
pT08R0539BAFF_1_57	74557	T08R0539BAFF	74557	Brd7	T08R0539BAFF	TU_74557	0	CCCCAGAGCCCGCCCCCCGCGCCAGGCCCAGGCCGTGCGGCGCCGCTTCCGGTCCGGGCC	1094	0	5294.1	4974.94	4694.45	5582.11	N	0.0511087	5136.78	2999.63	2854.56	5453.52	N	0.257381
pT08R0539BB54_1_56	74557	T08R0539BB54	74557	Brd7	T08R0539BB54	TU_74557	0	GCCCGCGAGAGCCCGCGCCGCGAGGCAGGGGGACGGCACGCGCCCGGCGGCGCGAGGTCC	3045	0	NULL	NULL	1103.93	926.334	N	NULL	NULL	NULL	NULL	NULL	N	NULL
pT08R0539BB54_1_61	74557	T08R0539BB54	74557	Brd7	T08R0539BB54	TU_74557	0	CGAGAGCCCGCGCCGCGAGGCAGGGGGACGGCACGCGCCCGGCGGCGCGAGGTCCCTCAC	6206	0	748.711	916.505	876.23	688.452	N	-0.0962826	1485.24	1691.76	1174.36	1302.95	N	-0.00570727
pT08R0539BB83_1_24	74557	T08R0539BB83	74557	Brd7	T08R0539BB83	TU_74557	0	CGCCGCGAGGCAGGGGGACGGCACGCGCCCGGCGGCGCGAGGTCCCTCACGAGAAAAAAA	6204	0	469.869	725.25	761.728	601.653	N	-0.145482	NULL	NULL	850.157	1075.79	N	NULL
pT08R0539BB83_1_25	74557	T08R0539BB83	74557	Brd7	T08R0539BB83	TU_74557	0	GCCGCGAGGCAGGGGGACGGCACGCGCCCGGCGGCGCGAGGTCCCTCACGAGAAAAAAAA	588	0	771.869	949.508	959.605	762.111	N	-0.0950149	1326.46	1297.46	1109.16	1329.62	N	0.0441665
pT04R083360B7_1_55	74572	T04R083360B7	74572	2310028O11Rik	T04R083360B7	TU_74572	0	CGGACTCCGACATGTTCCTCACTGGCAACTCCAGCACTCTTCACGGCCGGCCCCCGCGCT	351	0	4325.27	5077.46	6100.53	4646.39	Y	-0.0939425	NULL	NULL	1724.14	2068.96	N	NULL
pT04R083360B7_1_60	74572	T04R083360B7	74572	2310028O11Rik	T04R083360B7	TU_74572	0	TCCGACATGTTCCTCACTGGCAACTCCAGCACTCTTCACGGCCGGCCCCCGCGCTCCTAC	1936	0	4462.11	5169.58	5930.77	4646.02	Y	-0.0849727	2405.22	1513.55	1648.4	2043.46	Y	0.147231
T05R0088EC6C_60	74597	T05R0088EC6C	74597	Crot	T05R0088EC6C	TU_74597	0	TGATGGGACACCAAAGAAAGAGCAGGTGAGAAAATGCACTATGCGGTTAGGAAGCAATGG	8904	0	955.372	800.499	720.822	828.944	N	0.0687544	1902.43	2533.51	2022.09	1706.74	N	-0.0990235
T05R0088EC6C_61	74597	T05R0088EC6C	74597	Crot	T05R0088EC6C	TU_74597	0	GATGGGACACCAAAGAAAGAGCAGGTGAGAAAATGCACTATGCGGTTAGGAAGCAATGGC	4290	0	1064.31	1040.68	1027.97	1147.12	N	0.0286876	2780.64	3700.09	2836.74	2364.16	N	-0.101605
pT18F04754792_1_52	74615	T18F04754792	74615	Mbd1	T18F04754792	TU_74615	0	TCTTCTTCTCTTCCTCCTCCACCAGTGCCTCTTCCAAAACAGTCGCCTCTGCGGCGGTTG	7736	0	5462.04	6020.35	5692.4	5534.19	Y	-0.027254	6042.68	2635.26	2354.6	5119.87	N	0.348874
pT18F04754792_1_57	74615	T18F04754792	74615	Mbd1	T18F04754792	TU_74615	0	TTCTCTTCCTCCTCCACCAGTGCCTCTTCCAAAACAGTCGCCTCTGCGGCGGTTGCTTAC	4281	0	NULL	NULL	4278.4	3906.22	N	NULL	NULL	NULL	1663.66	3928.23	N	NULL
pT14F03A7D442_1_45	74657	T14F03A7D442	74657	Entpd4	T14F03A7D442	TU_74657	0	TCCCGGCCACCAGCTTTCCGGAGGTTCGGCTCCTTTCCGGGAGCCACGCGGCGCGCGCCC	2555	0	3420.13	3967.58	4585.92	3441.5	Y	-0.0945809	1242.23	1561.63	1585.31	1050.28	N	-0.139094
pT14F03A7D442_1_46	74657	T14F03A7D442	74657	Entpd4	T14F03A7D442	TU_74657	0	CCCGGCCACCAGCTTTCCGGAGGTTCGGCTCCTTTCCGGGAGCCACGCGGCGCGCGCCCG	8407	0	4827.17	5189.87	6282.85	4612.36	Y	-0.082849	1772.75	2176.84	2246.26	1429.23	N	-0.142768
pT18R046C45F3_1_54	74671	T18R046C45F3	74671	Smad4	T18R046C45F3	TU_74671	0	AAGGCAGTGAAAACCAATGGCCAATGTTGCAAGAAAAACTGTCAAGACATCTGGTGAGCA	10143	0	941.004	1032.32	883.887	874.972	Y	-0.0223127	1527	1653.61	1354.47	1401.15	Y	-0.00993904
pT18R046C45F3_1_59	74671	T18R046C45F3	74671	Smad4	T18R046C45F3	TU_74671	0	AGTGAAAACCAATGGCCAATGTTGCAAGAAAAACTGTCAAGACATCTGGTGAGCAGGATG	8345	0	606.897	724.108	634.995	596.646	Y	-0.0518709	863.486	819.719	742.416	912.607	Y	0.0561133
pT18R046CA94D_1_35	74671	T18R046CA94D	74671	Smad4	T18R046CA94D	TU_74671	0	GTTGCAAGAAAAACTGTCAAGACATCTGGTGAGCAGGATGACCTGGGCTCCGCGCCGCAC	4882	0	633.93	711.22	522.551	490.564	Y	-0.0386975	1252.06	1151.04	775.543	967.956	Y	0.0663908
pT18R046CA94D_1_40	74671	T18R046CA94D	74671	Smad4	T18R046CA94D	TU_74671	0	AAGAAAAACTGTCAAGACATCTGGTGAGCAGGATGACCTGGGCTCCGCGCCGCACCGCGC	3975	0	830.702	1035.16	1020.81	889.229	Y	-0.077747	1546.2	1588.81	1202.49	1438.43	Y	0.033001
pT18R046CA97F_1_6	74671	T18R046CA97F	74671	Smad4	T18R046CA97F	TU_74671	0	ACATCTGGTGAGCAGGATGACCTGGGCTCCGCGCCGCACCGCGCCTCGCCTCGCTGTCGC	1933	0	1915.38	2118.02	1876.06	1874.43	Y	-0.0220265	2834.19	1865.88	1687.39	2611.65	Y	0.185623
pT18R046CA97F_1_7	74671	T18R046CA97F	74671	Smad4	T18R046CA97F	TU_74671	0	CATCTGGTGAGCAGGATGACCTGGGCTCCGCGCCGCACCGCGCCTCGCCTCGCTGTCGCT	7590	0	1698.21	1866.86	1828.07	1914.25	Y	-0.0105568	2822.43	1932.71	1457.69	2436.06	Y	0.19374
pT18R046CAA5D_1_1	74671	T18R046CAA5D	74671	Smad4	T18R046CAA5D	TU_74671	0	GGGACGGCCGCGGAGCGGAGCGCGGCGCGGGAAGGGCCTCCGGAGGACGGCGGGCGGGCG	7995	0	1259.76	1177.76	1293.75	1160.12	Y	-0.00905767	NULL	NULL	2152.04	2030.01	N	NULL
pT18R046CAA5D_1_6	74671	T18R046CAA5D	74671	Smad4	T18R046CAA5D	TU_74671	0	GGCCGCGGAGCGGAGCGCGGCGCGGGAAGGGCCTCCGGAGGACGGCGGGCGGGCGGGCGG	506	0	1615.83	1515.01	1709.8	1565.05	Y	-0.005217	2863.5	3172.51	2421.66	2471.32	Y	-0.0178445
T18R046CAAF5_52	74671	T18R046CAAF5	74671	Smad4	T18R046CAAF5	TU_74671	0	AGGGTTTGGCCCTTCCCTCCCCCGCTCCCCTCCCGCAGCGCTCCTTTCTCCCCGCTGCCC	5588	0	10339.8	12499	11359.1	10935.5	N	-0.0494352	15406.3	8492.16	7675.92	14237.4	N	0.263491
T18R046CAAF5_57	74671	T18R046CAAF5	74671	Smad4	T18R046CAAF5	TU_74671	0	TTGGCCCTTCCCTCCCCCGCTCCCCTCCCGCAGCGCTCCTTTCTCCCCGCTGCCCCCGCC	4031	0	15250.4	19180.2	15880.4	15925.3	N	-0.0491724	18342.5	11543	9549.49	16842.1	N	0.223779
T05F04777A85_54	74680	T05F04777A85	74680	Tparl	T05F04777A85	TU_74680	0	AGTTCCTCAGGACACTGGCATCTGTGAAAATGACCTGACAGCTCTCAGGAGAGGACGGCG	7386	0	NULL	NULL	237.35	275.902	N	NULL	584.055	637.846	546.117	498.831	N	-0.038797
T05F04777A85_59	74680	T05F04777A85	74680	Tparl	T05F04777A85	TU_74680	0	CTCAGGACACTGGCATCTGTGAAAATGACCTGACAGCTCTCAGGAGAGGACGGCGATCCA	300	0	384.178	396.375	301.498	340.827	N	0.019838	810.559	1000.71	800.283	772.398	N	-0.0534631
pT15F049746B0_1_54	74712	T15F049746B0	74712	Gpt1	T15F049746B0	TU_74712	0	GGCTGGGAATGGGGAGTCTGCGTGAGGTAAGGCACCACCCTCTCCACGGCAGCCTTCTGG	2363	0	8037.63	2090.63	1987.7	8723.74	Y	0.613601	6231.42	10664	8441.66	5478.18	N	-0.210562
pT15F049746B0_1_59	74712	T15F049746B0	74712	Gpt1	T15F049746B0	TU_74712	0	GGAATGGGGAGTCTGCGTGAGGTAAGGCACCACCCTCTCCACGGCAGCCTTCTGGCCCTA	9422	0	7124.79	1641.24	1582.14	7731.82	Y	0.663317	3398.19	6310.88	NULL	NULL	N	NULL
pT02R0824F6BE_1_54	74728	T02R0824F6BE	74728	Mkks	T02R0824F6BE	TU_74728	0	TCGCGCTTGCACAGCAACCAACCACGCAGCGGAGCGCCACCACCTTTGCCCTGCGCGGCA	622	0	NULL	NULL	NULL	NULL	N	NULL	1338.83	1102.03	875.847	1140.9	N	0.0996768
pT02R0824F6BE_1_59	74728	T02R0824F6BE	74728	Mkks	T02R0824F6BE	TU_74728	0	CTTGCACAGCAACCAACCACGCAGCGGAGCGCCACCACCTTTGCCCTGCGCGGCAAGAAG	9598	0	1095.72	701.485	847.562	1419.19	Y	0.208776	NULL	NULL	708.284	976.735	N	NULL
A_51_P350922as	74752		74752	Slc25a1		TU_74752	0		3640	0	1271.28	698.424	645.061	1384.45	Y	0.295899	1352.62	1699.62	1340.37	1115.1	Y	-0.0895429
A_65_P01683as	74752		74752	Slc25a1		TU_74752	0		8862	0	1110.72	633.809	607.084	1118.14	Y	0.254447	1100.37	1425.59	1256.47	1082.8	Y	-0.0885321
pT16R010E26D7_1_17	74752	T16R010E26D7	74752	Slc25a1	T16R010E26D7	TU_74752	0	GCCAGGCCGCCTGTGGGGACCAAATGCCTGGGGCTAGGGACACCCTTGCCCGGTGGACCC	8650	0	865.291	703.076	714.874	971.795	N	0.111753	1645.28	2256.59	1621.18	1455.05	N	-0.0920844
pT16R010E26D7_1_18	74752	T16R010E26D7	74752	Slc25a1	T16R010E26D7	TU_74752	0	CCAGGCCGCCTGTGGGGACCAAATGCCTGGGGCTAGGGACACCCTTGCCCGGTGGACCCA	3217	0	809.088	646.983	589.628	828.929	N	0.122521	1231.09	1639.06	1168.95	1105.32	N	-0.0743076
pT16R010E287D_1_56	74752	T16R010E287D	74752	Slc25a1	T16R010E287D	TU_74752	0	GCGTCGACCTCGGGTCCGAGCCTCCGGCGCGGGGTTCTCGGGAAGCAGCGGAGCCGGAGG	1791	0	14641.5	3202.24	3807.36	14248.4	Y	0.616637	6879.94	6227.52	6264.92	5521.12	Y	-0.00580935
pT16R010E287D_1_61	74752	T16R010E287D	74752	Slc25a1	T16R010E287D	TU_74752	0	GACCTCGGGTCCGAGCCTCCGGCGCGGGGTTCTCGGGAAGCAGCGGAGCCGGAGGCTACT	5629	0	9677.9	2117.36	2834.97	10535.4	Y	0.615045	NULL	NULL	4769.37	4278.86	N	NULL
pT13F0540DE2A_1_54	74773	T13F0540DE2A	74773	Ssbp2	T13F0540DE2A	TU_74773	0	CACGTAGAGTGCTAACTGGCGACCCACGCAGCCACCCCCACCATTGGCCGCCCCACGCCA	2501	0	734.744	945.612	904.042	712.351	N	-0.106536	997.265	978.611	850.905	892.843	N	0.0145472
pT13F0540DE2A_1_59	74773	T13F0540DE2A	74773	Ssbp2	T13F0540DE2A	TU_74773	0	AGAGTGCTAACTGGCGACCCACGCAGCCACCCCCACCATTGGCCGCCCCACGCCAGAGCT	9617	0	1014.49	1238.96	1136.07	991.929	N	-0.0728677	1414.68	1521.83	1116.55	1193.05	N	-0.00146272
pT14F02F7BC9A_1_60	74786	T14F02F7BC9A	74786	Sap18	T14F02F7BC9A	TU_74786	0	TTCGGCCCGGGAGACGCTCGCCCTGACCTCCGACCCCTGCGGCGAGCATGAGCTAGTCGT	2467	0	8469.59	4491.01	5656.98	9265.46	N	0.2449	6236.32	3963.37	4006.27	5680.14	N	0.174241
pT14F02F7BC9A_1_61	74786	T14F02F7BC9A	74786	Sap18	T14F02F7BC9A	TU_74786	0	TCGGCCCGGGAGACGCTCGCCCTGACCTCCGACCCCTGCGGCGAGCATGAGCTAGTCGTC	6860	0	NULL	NULL	6394.85	10792.3	N	NULL	7498.29	4742.71	NULL	NULL	N	NULL
pT02R09501580_1_10	74797	T02R09501580	74797	Rnpc2	T02R09501580	TU_74797	0	GGCCGCGACGCCCCGTACCTGTGCGGGCTTCCGCGCGCCTGTGCTCGCCACGGGAAGTCG	2221	0	1964.87	2836.53	2872.85	1955.02	Y	-0.163308	1993.84	939.014	1004.11	1794.1	Y	0.289542
pT02R09501580_1_9	74797	T02R09501580	74797	Rnpc2	T02R09501580	TU_74797	0	CGGCCGCGACGCCCCGTACCTGTGCGGGCTTCCGCGCGCCTGTGCTCGCCACGGGAAGTC	940	0	1465.77	2163.71	2344.84	1617.83	Y	-0.165156	1434.07	627.745	541.915	1282.09	Y	0.366387
pT02R09501580_2_10	74797	T02R09501580	74797	Rnpc2	T02R09501580	TU_74797	0	GCCATTTTCTCTACTCGCCTGTGCGGGCTTCCGCGCGCCTGTGCTCGCCACGGGAAGTCG	2540	0	4816.34	7275.86	8958.19	6741.92	Y	-0.151302	4900.11	2043.31	1965.06	4314.82	Y	0.360729
pT02R09501580_2_9	74797	T02R09501580	74797	Rnpc2	T02R09501580	TU_74797	0	TGCCATTTTCTCTACTCGCCTGTGCGGGCTTCCGCGCGCCTGTGCTCGCCACGGGAAGTC	9477	0	4978.65	7583.22	9424.81	7042.86	Y	-0.154633	5634.52	2129.33	2091.44	4774.28	Y	0.390538
pT02R0950162A_1_56	74797	T02R0950162A	74797	Rnpc2	T02R0950162A	TU_74797	0	GGGCAGCGGCTTCGGCAGCTCAGGATCCACCCCTGCGACAGCGTCGGCTAGCTCCCTGAA	8062	0	6398.23	8425.04	8863.74	6247.06	Y	-0.135727	8007.07	4287.73	NULL	NULL	N	NULL
pT02R0950162A_1_61	74797	T02R0950162A	74797	Rnpc2	T02R0950162A	TU_74797	0	GCGGCTTCGGCAGCTCAGGATCCACCCCTGCGACAGCGTCGGCTAGCTCCCTGAAATGGC	4910	0	8023.56	11423	12431.3	8296.9	Y	-0.164507	11011.6	4654.59	NULL	NULL	N	NULL
pT19F0275B984_1_41	74805	T19F0275B984	74805	Zdhhc16	T19F0275B984	TU_74805	0	GGCCGGGCCGAGCTAAGGCTGACCCACCATGGCCCTCAGCCCACAGCGCTAGCCAGCGGA	6970	0	1165.57	1208.4	1338.6	1279.06	Y	-0.0177167	NULL	NULL	1614.67	2258.64	N	NULL
pT19F0275B984_1_61	74805	T19F0275B984	74805	Zdhhc16	T19F0275B984	TU_74805	0	GACCCACCATGGCCCTCAGCCCACAGCGCTAGCCAGCGGACCGGGACCCGCCGCCCGCCC	6863	0	1383.18	1484.94	1658.67	1523.32	Y	-0.0338989	3077.61	1760.89	1350.17	2591.47	Y	0.262819
pT13F028D5832_1_53	74834	T13F028D5832	74834	Sirt5	T13F028D5832	TU_74834	0	TTCGTTGAAGTCTTACTTCCCCAGGCAGGCTGCAAAAAGCGGTGGGGACCGTGGAGCAGG	468	0	992.828	737.86	659.744	963.217	N	0.146624	1173.34	1560.95	1203.55	1156.83	N	-0.0705811
pT13F028D5832_1_58	74834	T13F028D5832	74834	Sirt5	T13F028D5832	TU_74834	0	TGAAGTCTTACTTCCCCAGGCAGGCTGCAAAAAGCGGTGGGGACCGTGGAGCAGGAGAGG	2567	0	NULL	NULL	724.413	1010.57	N	NULL	1821.24	2470.07	NULL	NULL	N	NULL
pT13F028D5898_1_56	74834	T13F028D5898	74834	Sirt5	T13F028D5898	TU_74834	0	CTACGCCTGGCCCATCCAGCCAACCACAGCGTCGCCGCCGACCCCACCGGCACCCCATCG	7546	0	1812.84	1363.92	1319.45	1858.21	N	0.136137	1714.06	1339.33	1201.39	1389.33	N	0.0851296
pT13F028D5898_1_61	74834	T13F028D5898	74834	Sirt5	T13F028D5898	TU_74834	0	CCTGGCCCATCCAGCCAACCACAGCGTCGCCGCCGACCCCACCGGCACCCCATCGCGCAT	6881	0	2174.29	1707.7	1781.52	2413.06	N	0.118341	1869.82	1826.87	1512.59	1705.52	N	0.0311136
pT13F028D58C0_1_53	74834	T13F028D58C0	74834	Sirt5	T13F028D58C0	TU_74834	0	GTCACTGCCTTCCCGGGCCCAGCTGCTCCCCTAGGTTTCACTCCTACGCCTGGCCCATCC	7203	0	1439.66	1243.51	1295.63	1638.28	N	0.08276	1351.76	1109.1	930.135	1211.81	N	0.100409
pT13F028D58C0_1_58	74834	T13F028D58C0	74834	Sirt5	T13F028D58C0	TU_74834	0	TGCCTTCCCGGGCCCAGCTGCTCCCCTAGGTTTCACTCCTACGCCTGGCCCATCCAGCCA	7257	0	981.26	906.401	954.649	1077.37	N	0.0434919	995.591	696.739	534.982	892.442	N	0.188626
pT13F028D58FE_1_53	74834	T13F028D58FE	74834	Sirt5	T13F028D58FE	TU_74834	0	ATCAGGTTTTCGTTGAAGTCTTACTTCCCCAGGCAGGCTTAGCCAAAGTGCCCTTCCTTC	6702	0	NULL	NULL	579.741	782.672	N	NULL	546.17	486.63	NULL	NULL	N	NULL
pT13F028D58FE_1_60	74834	T13F028D58FE	74834	Sirt5	T13F028D58FE	TU_74834	0	TTTCGTTGAAGTCTTACTTCCCCAGGCAGGCTTAGCCAAAGTGCCCTTCCTTCCGGTCAC	5251	0	679.879	560.766	541.032	705.518	N	0.0994676	473.631	420.083	366.426	414.729	N	0.0529416
A_51_P471498as	74867		74867	Fbxo22		TU_74867	0		3362	0	87.7994	92.1368	91.5187	70.2331	Y	-0.0679547	216.567	250.674	273.862	199.999	Y	-0.100012
A_65_P10578as	74867		74867	Fbxo22		TU_74867	0		5784	0	229.589	106.217	180.896	191.3	N	NULL	165.774	113.429	137.401	67.5251	N	NULL
pT09F034D830E_1_56	74867	T09F034D830E	74867	Fbxo22	T09F034D830E	TU_74867	0	GAGTCTCAGGGGTACCGGAGCGGCCGGCGCACCACCTACAACCCGAGCTCCCTGAGCAGG	4880	0	2611.54	1475.46	1717.37	2838.43	Y	0.233092	2964.13	2888.94	2496.38	2553.16	Y	0.0104643
pT09F034D830E_1_61	74867	T09F034D830E	74867	Fbxo22	T09F034D830E	TU_74867	0	TCAGGGGTACCGGAGCGGCCGGCGCACCACCTACAACCCGAGCTCCCTGAGCAGGCGCGC	1398	0	2077.96	1199.89	NULL	NULL	N	NULL	2211.7	2236.44	1808.65	1828.82	Y	-7.82483e-06
pT09F034DBFA7_1_16	74867	T09F034DBFA7	74867	Fbxo22	T09F034DBFA7	TU_74867	0	TTTATTGGTGTACAAACAAAATATGGTGATGATTTTCAGAACTGTGTGATAAAGGCTGTT	4919	0	NULL	NULL	NULL	NULL	N	NULL	NULL	NULL	NULL	NULL	N	NULL
pT09F034DBFA7_1_17	74867	T09F034DBFA7	74867	Fbxo22	T09F034DBFA7	TU_74867	0	TTATTGGTGTACAAACAAAATATGGTGATGATTTTCAGAACTGTGTGATAAAGGCTGTTC	9363	0	NULL	NULL	NULL	NULL	N	NULL	185.974	153.235	42.6015	78.4853	N	NULL
pT0XF02E731EC_1_60	74884	T0XF02E731EC	74884	Htatsf1	T0XF02E731EC	TU_74884	0	AAGTCCCCCTCAGGCTGATGCAGTCGCCATTGTCCGCGCGGGTGGCAACGTAGCGGGTCG	3356	0	2315.06	2853.21	NULL	NULL	N	NULL	1796.79	2086.07	1964.11	1766.53	N	-0.0554387
pT0XF02E731EC_1_61	74884	T0XF02E731EC	74884	Htatsf1	T0XF02E731EC	TU_74884	0	AGTCCCCCTCAGGCTGATGCAGTCGCCATTGTCCGCGCGGGTGGCAACGTAGCGGGTCGC	8289	0	2062.14	2663.52	2831.64	2416.39	N	-0.0900054	1883.38	2322.18	1852.01	1665.49	N	-0.0685294
pT0XF02E73330_1_60	74884	T0XF02E73330	74884	Htatsf1	T0XF02E73330	TU_74884	0	AGAGCAGAGAAAGAGAGGTCTGCAGAGCTTGGACTGTGCACTGCAACTCCCGGGCCGCCT	5189	0	1015.62	1036.83	1043.75	953.264	N	-0.0241801	2114.62	2713.56	1895.44	1786.67	N	-0.0669867
pT0XF02E73330_1_61	74884	T0XF02E73330	74884	Htatsf1	T0XF02E73330	TU_74884	0	GAGCAGAGAAAGAGAGGTCTGCAGAGCTTGGACTGTGCACTGCAACTCCCGGGCCGCCTC	3605	0	NULL	NULL	638.111	577.618	N	NULL	1873.66	2378.57	1442.48	1368.98	N	-0.0631699
pT07F073C7127_1_56	74919	T07F073C7127	74919	Fank1	T07F073C7127	TU_74919	0	CTTTGTGGGGCTCCATGGTCAGCTGCTCCCGGGGGCCCTCGGGCCCAGCCCTGGCGGCGC	7192	0	407.169	449.418	462.422	429.324	N	-0.0375646	571.533	489.514	403.146	482.659	N	0.0727268
pT07F073C7127_1_61	74919	T07F073C7127	74919	Fank1	T07F073C7127	TU_74919	0	TGGGGCTCCATGGTCAGCTGCTCCCGGGGGCCCTCGGGCCCAGCCCTGGCGGCGCCGCCC	9815	0	NULL	NULL	530.713	423.904	N	NULL	NULL	NULL	NULL	NULL	N	NULL
pT11R044A3E24_1_52	74943	T11R044A3E24	74943	Tekt1	T11R044A3E24	TU_74943	0	CAAGCTTCTGTAGGGCACTCCTGACCCCAACCAGAGCTCCTGGTTCTGAGAGAACCAGCC	5587	0	206.116	217.857	183.281	159.727	N	-0.0418988	276.543	298.104	234.45	237.943	N	-0.0130908
pT11R044A3E24_1_57	74943	T11R044A3E24	74943	Tekt1	T11R044A3E24	TU_74943	0	TTCTGTAGGGCACTCCTGACCCCAACCAGAGCTCCTGGTTCTGAGAGAACCAGCCGAGAA	8488	0	209.51	176.849	218.301	180.187	N	-0.00486597	244.595	286.377	318.94	264.83	N	-0.0746159
pT03R01F66A54_1_56	74992	T03R01F66A54	74992	Pex2	T03R01F66A54	TU_74992	0	GGCGGCTGGGCGAGCGGCGCGCTGCGGAGCTGTCCTCCACGCGGGTGCTGAGCGCGCGCG	9621	0	1021.54	1063.69	999.572	1059.14	N	0.00378922	2007.02	2775.71	2199.45	1929.24	N	-0.0988751
pT03R01F66A54_1_61	74992	T03R01F66A54	74992	Pex2	T03R01F66A54	TU_74992	0	CTGGGCGAGCGGCGCGCTGCGGAGCTGTCCTCCACGCGGGTGCTGAGCGCGCGCGGGCAC	5516	0	320.58	400.819	366.858	428.203	N	-0.0149299	639.365	735.455	465.77	533.486	N	-0.000928236
T04R073B5F48_60	75009	T04R073B5F48	75009	1700018O18Rik	T04R073B5F48	TU_75009	0	ACTTAGCAAACCAGGAACGCCGGCGATGAAAACTCCCTAGCACGTCCCCTCCGCGCCTCT	1739	0	1072.96	669.516	731.933	1051.29	N	0.181036	990.287	1193.67	984.521	809.551	N	-0.0830515
T04R073B5F48_61	75009	T04R073B5F48	75009	1700018O18Rik	T04R073B5F48	TU_75009	0	CTTAGCAAACCAGGAACGCCGGCGATGAAAACTCCCTAGCACGTCCCCTCCGCGCCTCTT	6261	0	1059.45	702.215	779.152	1081.21	N	0.160449	828.357	989.741	731.827	752.143	N	-0.0327062
pT10R010E5666_1_55	75082	T10R010E5666	75082	3110003A17Rik	T10R010E5666	TU_75082	0	ACGGAAGAGCTGCTGCTGCGTGGGTCTGAACCCTGTACTCGGCTTCCGCGCCCTGGGGAG	5523	0	712.611	1350.54	NULL	NULL	N	NULL	NULL	NULL	1140.01	2356.47	N	NULL
pT10R010E5666_1_60	75082	T10R010E5666	75082	3110003A17Rik	T10R010E5666	TU_75082	0	AGAGCTGCTGCTGCGTGGGTCTGAACCCTGTACTCGGCTTCCGCGCCCTGGGGAGGAACA	7749	0	648.629	1602.55	1886.83	746.468	Y	-0.397768	3341.98	979.234	780.853	2595.42	N	0.527378
pT10R010E5666_2_1	75082	T10R010E5666	75082	3110003A17Rik	T10R010E5666	TU_75082	0	CAGGAGGTTAACTTCATGTTCCACATTCATTGCTCTCCGATTGCTTCCTTCTTCACGGAA	3133	0	701.043	996.314	1107.91	632.713	N	-0.197975	1319.28	372.868	349.201	943.826	N	0.4903
pT10R010E5666_2_6	75082	T10R010E5666	75082	3110003A17Rik	T10R010E5666	TU_75082	0	GGTTAACTTCATGTTCCACATTCATTGCTCTCCGATTGCTTCCTTCTTCACGGAAGAGCT	7320	0	771.93	1579.8	1687.11	845.125	N	-0.305623	2115.32	413.993	429.259	1607.3	N	0.64088
pT12R019B09C8_1_54	75167	T12R019B09C8	75167	Hbp1	T12R019B09C8	TU_75167	0	CTGATTTGTCTTCACTTCCCACACCATGTTATGGTGCTCCGACAAACCCGTCGCCATTAC	8060	0	3468.53	1789.47	2039.13	3602.35	Y	0.267281	668.028	1000.2	1090.42	554.158	N	-0.234626
pT12R019B09C8_1_59	75167	T12R019B09C8	75167	Hbp1	T12R019B09C8	TU_75167	0	TTGTCTTCACTTCCCACACCATGTTATGGTGCTCCGACAAACCCGTCGCCATTACCAAGT	5457	0	2635.61	1374.43	1761.78	3133.02	Y	0.266385	NULL	NULL	933.461	466.282	N	NULL
T02R074AD9C5_53	75248	T02R074AD9C5	75248	Gatm	T02R074AD9C5	TU_75248	0	GTTTTCCTCGACAGTATTAGAATCCTGGTCTAAAACTTAAATGGCAGAATGGGAAAACTT	1962	0	280.503	295.825	250.827	293.922	N	0.0228807	415.369	474.897	391.248	413.282	N	-0.0171856
T02R074AD9C5_58	75248	T02R074AD9C5	75248	Gatm	T02R074AD9C5	TU_75248	0	CCTCGACAGTATTAGAATCCTGGTCTAAAACTTAAATGGCAGAATGGGAAAACTTTGCCC	4821	0	568.036	495.622	494.929	510.788	N	0.0364615	859.441	941.663	827.396	703.285	N	-0.0551309
pT09R01501888_1_56	75316	T09R01501888	75316	Sitpec	T09R01501888	TU_75316	0	CACGTGGCCAGCCGCAGACCCGAGCCGGCTCTGTGGGACCGCTGGACGCTGTCATGTTGA	3504	0	1480.59	804.046	921.399	1569.17	N	0.248188	960.48	1295.7	1053.63	854.997	N	-0.110369
pT09R01501888_1_61	75316	T09R01501888	75316	Sitpec	T09R01501888	TU_75316	0	GGCCAGCCGCAGACCCGAGCCGGCTCTGTGGGACCGCTGGACGCTGTCATGTTGAGCCAC	7012	0	2141.55	1327.24	1351.1	2260.27	N	0.215626	1685.13	2322.03	1839.51	1366.33	N	-0.13419
pT09R01501888_2_55	75316	T09R01501888	75316	Sitpec	T09R01501888	TU_75316	0	TCACGTGGCCAGCCGCAGACCCGAGCCGGCTCTGTGGGACCGCTGGACGCTGTCATGTTG	9238	0	1635.48	898.957	960.047	1687.07	N	0.252374	947.661	1265.27	1136.64	851.608	N	-0.125457
pT09R01501888_2_60	75316	T09R01501888	75316	Sitpec	T09R01501888	TU_75316	0	TGGCCAGCCGCAGACCCGAGCCGGCTCTGTGGGACCGCTGGACGCTGTCATGTTGAGCCA	3763	0	1673.34	973.062	831.87	1401.7	N	0.231022	1095.96	1509.67	1178.78	918.728	N	-0.123667
pT09R01501888_3_56	75316	T09R01501888	75316	Sitpec	T09R01501888	TU_75316	0	TGTGTGGCCAGCCGCAGACCCGAGCCGGCTCTGTGGGACCGCTGGACGCTGTCATGTTGA	7208	0	1343.05	774.951	645.634	1181.18	N	0.250574	890.948	1242.69	935.788	765.156	N	-0.11597
pT09R01501888_3_61	75316	T09R01501888	75316	Sitpec	T09R01501888	TU_75316	0	GGCCAGCCGCAGACCCGAGCCGGCTCTGTGGGACCGCTGGACGCTGTCATGTTGAGCCAC	554	0	NULL	NULL	1314.33	1989.62	N	NULL	1438.54	1954.57	1855.54	1306.58	N	-0.142732
pT09R01501888_4_41	75316	T09R01501888	75316	Sitpec	T09R01501888	TU_75316	0	AAGGTCCTGTCTACTCACGTGGCCAGCCGCAGACCCGAGCCGGCTCTGTGGGACCGCTGG	8373	0	2937.6	1617.59	1595.45	3026.02	N	0.268557	1525.62	2228.94	2039.63	1438.94	N	-0.158079
pT09R01501888_4_61	75316	T09R01501888	75316	Sitpec	T09R01501888	TU_75316	0	GGCCAGCCGCAGACCCGAGCCGGCTCTGTGGGACCGCTGGACGCTGTCATGTTGAGCCAC	8115	0	2323.38	1391.01	1399.42	2307.06	N	0.219951	1698.36	2366.74	1858.55	1437.79	N	-0.127798
pT03R00E030A2_1_39	75324	T03R00E030A2	75324	1810022K09Rik	T03R00E030A2	TU_75324	0	CCCCAGCGCTCCGAAAAACCCCATTAGCTTCTCACCAAAGTTCACGCGGCTGCTCAGGTT	7538	0	1082.93	1107.25	1254.59	1194.46	N	-0.0154874	1123.86	996.659	708.793	864.011	N	0.0690823
pT03R00E030A2_1_40	75324	T03R00E030A2	75324	1810022K09Rik	T03R00E030A2	TU_75324	0	CCCAGCGCTCCGAAAAACCCCATTAGCTTCTCACCAAAGTTCACGCGGCTGCTCAGGTTC	5077	0	1174.45	1209.79	NULL	NULL	N	NULL	NULL	NULL	761.601	952.685	N	NULL
pT03R00E030A2_2_56	75324	T03R00E030A2	75324	1810022K09Rik	T03R00E030A2	TU_75324	0	TTTGTTCTTGGCCATTGTCAAAGTTCACGCGGCTGCTCAGGTTCACAGTGACGCCATCCA	6486	0	8536.82	8566.24	10382.8	7339.8	N	-0.0760631	5980.24	1806.22	NULL	NULL	N	NULL
pT03R00E030A2_2_61	75324	T03R00E030A2	75324	1810022K09Rik	T03R00E030A2	TU_75324	0	TCTTGGCCATTGTCAAAGTTCACGCGGCTGCTCAGGTTCACAGTGACGCCATCCACAAGC	484	0	9289.11	9549.25	NULL	NULL	N	NULL	7571.19	2371.62	NULL	NULL	N	NULL
pT13F01C56E9E_1_56	75423	T13F01C56E9E	75423	Agtr1	T13F01C56E9E	TU_75423	0	GACCAGGACTCAAGCCTCGAGTCCTCTCCGGCCAGACAGCATCATCCAGTCCCTCCCAAC	6621	0	1816.51	933.69	933.719	1905.89	N	0.299458	884.784	1473.84	1334.64	754.324	N	-0.234709
pT13F01C56E9E_1_61	75423	T13F01C56E9E	75423	Agtr1	T13F01C56E9E	TU_75423	0	GGACTCAAGCCTCGAGTCCTCTCCGGCCAGACAGCATCATCCAGTCCCTCCCAACTGCCT	1426	0	2202.03	1047.06	1136.68	2316.21	N	0.315997	934.111	1630.75	1336.68	763.155	N	-0.242702
A_51_P118230as	75443		75443	Jam4		TU_75443	0		5962	0	440.306	366.186	366.629	425.342	Y	0.0722821	732.489	825.189	534.124	518.259	N	-0.032424
A_51_P253984as	75443		75443	Jam4		TU_75443	0		7672	0	799.064	762.501	642.923	696.1	Y	0.0274267	1200.75	1556.86	1191.76	1026.61	N	-0.0887909
pT16F05CA803A_1_60	75443	T16F05CA803A	75443	Jam4	T16F05CA803A	TU_75443	0	TCTTCCTTACCTCAGGCAGGTAAATCTCTGTATCTCGTTCACACAGGGCTTCCCGGCTTC	6818	0	2225.14	470.841	554.129	2364.39	N	0.652296	908.796	800.269	761.54	702.897	N	0.0102145
pT16F05CA803A_1_61	75443	T16F05CA803A	75443	Jam4	T16F05CA803A	TU_75443	0	CTTCCTTACCTCAGGCAGGTAAATCTCTGTATCTCGTTCACACAGGGCTTCCCGGCTTCT	8025	0	2058.29	465.064	481.44	2028.97	N	0.635364	755.393	675.809	625.316	654.093	N	0.0339448
pT16F05CC2468_1_53	75443	T16F05CC2468	75443	Jam4	T16F05CC2468	TU_75443	0	CTCATGTTGGCCTGACTCCGCAGCTAGGTCCCACAGAACAGCTCAGAAGGCAATGCTCAG	3478	0	NULL	NULL	1321.15	444.469	N	NULL	676.29	833.988	672.715	621.763	N	-0.0626165
pT16F05CC2468_1_58	75443	T16F05CC2468	75443	Jam4	T16F05CC2468	TU_75443	0	GTTGGCCTGACTCCGCAGCTAGGTCCCACAGAACAGCTCAGAAGGCAATGCTCAGGGGTG	5135	0	869.621	1568.26	1616.47	841.213	N	-0.269874	1512.62	1940.28	1466.97	1243.24	N	-0.0900002
pT19F004EACB2_1_60	75445	T19F004EACB2	75445	2010003J03Rik	T19F004EACB2	TU_75445	0	AATCCTCCGTTGTTCCTCCCTCCCGTCTGCCGGTCTGAGGTGACAGACCTGAGGAAACCG	7367	0	1639.02	1699.62	1922.41	1876.54	Y	-0.0131279	2192.77	1011.83	899.073	1827.49	N	0.321974
pT19F004EACB2_1_61	75445	T19F004EACB2	75445	2010003J03Rik	T19F004EACB2	TU_75445	0	ATCCTCCGTTGTTCCTCCCTCCCGTCTGCCGGTCTGAGGTGACAGACCTGAGGAAACCGC	4168	0	1220.85	1345.04	1700.96	1728.39	Y	-0.017563	1901.08	913.826	770.13	1611	N	0.319333
pT18R024DCBE2_1_60	75454	T18R024DCBE2	75454	2010005A06Rik	T18R024DCBE2	TU_75454	0	CCTTCTCGGTCAGTGAGCGCTCTCCGCACACACCCAAGCATGCCCGAGCGCCTCCTCCCA	5066	0	609.468	465.384	540.148	693.062	N	0.112699	721.693	496.355	475.828	613.215	N	0.136361
pT18R024DCBE2_1_61	75454	T18R024DCBE2	75454	2010005A06Rik	T18R024DCBE2	TU_75454	0	CTTCTCGGTCAGTGAGCGCTCTCCGCACACACCCAAGCATGCCCGAGCGCCTCCTCCCAC	1068	0	436.776	297.118	273.079	417.291	N	0.175741	573.868	379.56	259.521	413.082	N	0.190698
pT18R024DCC02_1_53	75454	T18R024DCC02	75454	2010005A06Rik	T18R024DCC02	TU_75454	0	GCACACACCCAAGCATGCCCGAGCGCCTCCTCCCACAGGAGGCCTAGTGTGTGCGCCTGT	9256	0	481.868	451.113	551.316	651.454	N	0.0505632	646.073	647.414	588.108	714.81	N	0.0419167
pT18R024DCC02_1_58	75454	T18R024DCC02	75454	2010005A06Rik	T18R024DCC02	TU_75454	0	CACCCAAGCATGCCCGAGCGCCTCCTCCCACAGGAGGCCTAGTGTGTGCGCCTGTGTGTT	9983	0	458.731	388.422	506.323	577.825	N	0.0648113	617.257	537.179	441.36	513.271	N	0.06295
pT18R024DD497_1_56	75454	T18R024DD497	75454	2010005A06Rik	T18R024DD497	TU_75454	0	CTGGCTGTGGGCGCAGCAGCCCGGCGGCTTCGCGTCCTCGCCGCGCTCCCGCTCCGCTAG	7455	0	1436.04	967.49	943.539	1475.7	N	0.18288	2162.72	1188.39	997.232	1761.04	N	0.253507
pT18R024DD497_1_61	75454	T18R024DD497	75454	2010005A06Rik	T18R024DD497	TU_75454	0	TGTGGGCGCAGCAGCCCGGCGGCTTCGCGTCCTCGCCGCGCTCCCGCTCCGCTAGTGTGT	4720	0	1343.52	1123.53	1177.47	1598.7	N	0.105238	2618.54	1273.04	1078.65	2110.81	N	0.302393
pT01R09BC2F86_1_56	75455	T01R09BC2F86	75455	Prrx1	T01R09BC2F86	TU_75455	0	CTCCAATCCCACCCACCCCCCTCTTCCCGCTCGAATCAACACCAAACGCTGTGGGCGTGA	8500	0	941.216	1129.31	1283.07	1173.57	N	-0.0589333	969.154	741.962	614.668	852.337	N	0.128991
pT01R09BC2F86_1_61	75455	T01R09BC2F86	75455	Prrx1	T01R09BC2F86	TU_75455	0	ATCCCACCCACCCCCCTCTTCCCGCTCGAATCAACACCAAACGCTGTGGGCGTGAGGGGG	3119	0	1183.32	1375.3	1500.94	1347.3	N	-0.0560975	1076.09	855.523	677.695	949.941	N	0.12314
pT01R09BC30A3_1_55	75455	T01R09BC30A3	75455	Prrx1	T01R09BC30A3	TU_75455	0	AAACAAACAACCTATGCTTAGATCAAAAAGAAAAAAAATATCCCTTTCAACTCTTAAAAA	6013	0	656.477	542.108	584.191	593.043	N	0.0448324	561.686	532.579	602.266	466.334	N	-0.0439912
pT01R09BC30A3_1_60	75455	T01R09BC30A3	75455	Prrx1	T01R09BC30A3	TU_75455	0	AACAACCTATGCTTAGATCAAAAAGAAAAAAAATATCCCTTTCAACTCTTAAAAAGCGTC	4105	0	714.136	631.158	552.188	528.578	N	0.017333	520.173	516.144	559.938	456.794	N	-0.042521
pT01R09BC30B9_1_53	75455	T01R09BC30B9	75455	Prrx1	T01R09BC30B9	TU_75455	0	GATCAAAAAGAAAAAAAATATCCCTTTCAACTCTTAAAAAGCGTCCACTCGCAGACACTA	4078	0	553.354	538.784	575.733	455.788	N	-0.0449347	571.642	577.787	453.442	410.919	N	-0.0237049
pT01R09BC30B9_1_59	75455	T01R09BC30B9	75455	Prrx1	T01R09BC30B9	TU_75455	0	AAAGAAAAAAAATATCCCTTTCAACTCTTAAAAAGCGTCCACTCGCAGACACTAAAAATA	2120	0	513.837	527.729	590.692	485.643	N	-0.0483148	478.975	469.805	530.919	414.595	N	-0.0495045
pT01R09BC30F4_1_60	75455	T01R09BC30F4	75455	Prrx1	T01R09BC30F4	TU_75455	0	ATAATAAGGGGGAGCGAGGAAAGGGGAGGCCAGCGGGGCGGGGGAGTTAGGCAAACAGAA	5617	0	NULL	NULL	4402.63	4806.79	N	NULL	NULL	NULL	17878.8	10088.1	N	NULL
pT01R09BC30F4_1_61	75455	T01R09BC30F4	75455	Prrx1	T01R09BC30F4	TU_75455	0	TAATAAGGGGGAGCGAGGAAAGGGGAGGCCAGCGGGGCGGGGGAGTTAGGCAAACAGAAG	7954	0	6463.28	5851.25	5357.74	5905.53	N	0.0427406	11771.7	24761	NULL	NULL	N	NULL
pT01R09BC31B4_1_60	75455	T01R09BC31B4	75455	Prrx1	T01R09BC31B4	TU_75455	0	TCAAGAAAGCGCGTTCCCCCTCTCTGCACTCCTGTGGATTCTCGGGAGTGACTAGAATTT	2349	0	236.096	1104.89	1044.18	295.357	N	-0.60933	335.58	317.092	283.101	268.372	N	0.000703208
pT01R09BC31B4_1_61	75455	T01R09BC31B4	75455	Prrx1	T01R09BC31B4	TU_75455	0	CAAGAAAGCGCGTTCCCCCTCTCTGCACTCCTGTGGATTCTCGGGAGTGACTAGAATTTC	9606	0	427.361	1151.8	1169.55	438.216	N	-0.428457	382.624	348.398	350.971	408.826	N	0.0534822
pT01R09BC31CF_1_60	75455	T01R09BC31CF	75455	Prrx1	T01R09BC31CF	TU_75455	0	ACTCCTGTGGATTCTCGGGAGTGACTAGAATTTCAGGAGAGTGATGTCTTGCAGATGTAT	2130	0	NULL	NULL	NULL	NULL	N	NULL	NULL	NULL	339.378	443.243	N	NULL
pT01R09BC31CF_1_61	75455	T01R09BC31CF	75455	Prrx1	T01R09BC31CF	TU_75455	0	CTCCTGTGGATTCTCGGGAGTGACTAGAATTTCAGGAGAGTGATGTCTTGCAGATGTATT	6604	0	181.862	694.365	651.678	263.481	N	NULL	486.608	619.569	406.135	449.551	N	-0.0304014
pT01R09BC3249_1_60	75455	T01R09BC3249	75455	Prrx1	T01R09BC3249	TU_75455	0	CGGGGCTTCAAGAGTCTGCAGAAGGGTGGCGGTCCCCCTTCCCTCCGCTCTCTCCCCCTT	7692	0	2030.58	2733.33	2831.53	2114.46	N	-0.127947	4090.8	4739.83	4139.26	4073.96	N	-0.0354307
pT01R09BC3249_1_61	75455	T01R09BC3249	75455	Prrx1	T01R09BC3249	TU_75455	0	GGGGCTTCAAGAGTCTGCAGAAGGGTGGCGGTCCCCCTTCCCTCCGCTCTCTCCCCCTTC	3136	0	2601.5	3465.03	3449.19	2426.07	N	-0.138648	5506.29	6101.18	4896.12	4928.94	N	-0.0208266
pT01R09BC3288_1_60	75455	T01R09BC3288	75455	Prrx1	T01R09BC3288	TU_75455	0	CGTGCGGAGCTCCTTTTCCCTTCTCAGTTGGATCAAGAAGCTCTCTGGCACTTCAAAAGG	8351	0	176.724	731.942	781.109	249.384	N	-0.556512	150.561	153.013	51.5743	121.053	N	NULL
pT01R09BC3288_1_61	75455	T01R09BC3288	75455	Prrx1	T01R09BC3288	TU_75455	0	GTGCGGAGCTCCTTTTCCCTTCTCAGTTGGATCAAGAAGCTCTCTGGCACTTCAAAAGGC	4921	0	260.616	913.373	1000.74	302.605	N	-0.532046	196.299	204.983	224.449	196.459	N	-0.0383222
pT01R09BC32BA_1_53	75455	T01R09BC32BA	75455	Prrx1	T01R09BC32BA	TU_75455	0	TCTGGCACTTCAAAAGGCACAGGCTGGCATGGAGAGGAGGCTTTGTAGGGAATACAAGAA	7010	0	1049.52	1763.21	1843.26	1064.36	N	-0.231905	2636.68	3607.87	2662.59	2313.2	N	-0.0986418
pT01R09BC32BA_1_60	75455	T01R09BC32BA	75455	Prrx1	T01R09BC32BA	TU_75455	0	CTTCAAAAGGCACAGGCTGGCATGGAGAGGAGGCTTTGTAGGGAATACAAGAAAATTGGA	2256	0	1181.06	1659.96	1712.94	1191.78	N	-0.152686	2843.82	4147.85	2913.92	2546.76	N	-0.111205
pT01R09BC32F9_1_60	75455	T01R09BC32F9	75455	Prrx1	T01R09BC32F9	TU_75455	0	CCCTGGGAGGGCAGATCTCCACTTAATAGGAGCCTGTAATTACGTGGCAAAGCCTTTGTG	7116	0	520.981	964.309	946.796	484.038	N	-0.279386	1176.35	1619.47	1185.73	1048.98	N	-0.0960277
pT01R09BC32F9_1_61	75455	T01R09BC32F9	75455	Prrx1	T01R09BC32F9	TU_75455	0	CCTGGGAGGGCAGATCTCCACTTAATAGGAGCCTGTAATTACGTGGCAAAGCCTTTGTGC	2799	0	588.663	1002.45	1086.8	582.548	N	-0.251007	1324.04	1804.95	1240.58	1141.36	N	-0.0853841
pT01R09BC3346_1_55	75455	T01R09BC3346	75455	Prrx1	T01R09BC3346	TU_75455	0	TTTTACAGACCCCCTTTCTCCATCACAATCTCCTACCTCCTTTTCCTCGGACCGAAAAAA	890	0	530.193	1067.54	1189.98	583.146	N	-0.306858	328.519	208.583	199.926	237.072	N	0.135645
pT01R09BC3346_1_61	75455	T01R09BC3346	75455	Prrx1	T01R09BC3346	TU_75455	0	AGACCCCCTTTCTCCATCACAATCTCCTACCTCCTTTTCCTCGGACCGAAAAAACAGTCT	7440	0	1040.51	1429.76	1745.51	1272.54	N	-0.137634	681.864	615.667	677.167	757.398	N	0.0464902
A_51_P422208as	75505		75505	Dpagt1		TU_75505	0		3875	0	NULL	NULL	270.153	246.897	N	NULL	NULL	NULL	278.356	344.049	N	NULL
A_65_P07847as	75505		75505	Dpagt1		TU_75505	0		763	0	359.997	327.437	303.642	372.193	Y	0.0647885	605.752	686.936	697.187	672.011	N	-0.0352969
pT09F02A5F4CA_1_60	75505	T09F02A5F4CA	75505	Dpagt1	T09F02A5F4CA	TU_75505	0	TCATATTGTGCAGCTCAGAGTGGAAATAGGCTTTGCCCAGTTCCAACATGAACGCTTCCT	4614	0	207.917	201.602	249.996	194.826	N	-0.047444	170.661	164.498	161.322	211.645	N	NULL
pT09F02A5F4CA_1_61	75505	T09F02A5F4CA	75505	Dpagt1	T09F02A5F4CA	TU_75505	0	CATATTGTGCAGCTCAGAGTGGAAATAGGCTTTGCCCAGTTCCAACATGAACGCTTCCTC	8011	0	224.519	188.716	244.479	159.057	N	NULL	250.058	235.896	165.799	254.393	N	0.105621
pT09F02A5F5C6_1_60	75505	T09F02A5F5C6	75505	Dpagt1	T09F02A5F5C6	TU_75505	0	CCTGACCAGCAAGAAGCTCTTAGGAAGCAACCTCGGCTCTGCCCCGCTGCACCTACCCAT	891	0	1595.59	1128.15	1183.95	1509.2	N	0.127984	1941.43	1488.56	1353.31	1496.83	N	0.0795647
pT09F02A5F5C6_1_61	75505	T09F02A5F5C6	75505	Dpagt1	T09F02A5F5C6	TU_75505	0	CTGACCAGCAAGAAGCTCTTAGGAAGCAACCTCGGCTCTGCCCCGCTGCACCTACCCATT	5772	0	1542.52	1112.9	1152.45	1539.27	N	0.133733	1991.3	1458.34	1299.48	1518.71	N	0.101491
pT07R01EFE539_1_56	75516	T07R01EFE539	75516	Fcgrt	T07R01EFE539	TU_75516	0	TCCTCTGCTTAGAGCCTCCAGTTCTTCTCTTACATCCTGTCTGTACACAGTTAGGACTGG	1297	0	10443.6	3958.56	4509.28	9641.01	Y	0.375664	1173.82	2392.64	2831.71	951.169	N	-0.391534
pT07R01EFE539_1_61	75516	T07R01EFE539	75516	Fcgrt	T07R01EFE539	TU_75516	0	TGCTTAGAGCCTCCAGTTCTTCTCTTACATCCTGTCTGTACACAGTTAGGACTGGAGAAC	4653	0	6422.49	2461.53	2939.13	6365.28	Y	0.376048	NULL	NULL	1708.32	603.44	N	NULL
pT04R08047B28_1_60	75530	T04R08047B28	75530	Rpl11	T04R08047B28	TU_75530	0	TTCTCCTTTTCCCCTTGATCTTGCGCCATGGTGGAGAACAGGAAGAGAGAGGGAGACTTC	9351	0	5345.8	5273.53	6974.58	5012.85	N	-0.0687612	4386.11	2637.78	2480.37	3508.51	N	0.185723
pT04R08047B28_1_61	75530	T04R08047B28	75530	Rpl11	T04R08047B28	TU_75530	0	TCTCCTTTTCCCCTTGATCTTGCGCCATGGTGGAGAACAGGAAGAGAGAGGGAGACTTCC	1106	0	4803.53	5355.37	7095.26	5206.43	N	-0.0908285	4672.46	3011.16	2413.08	3510.29	N	0.176792
pT10F0556EA48_1_60	75573	T10F0556EA48	75573	E030041M21Rik	T10F0556EA48	TU_75573	0	CACTGAAGTTAGGAACTGACATTTCTCATTAGGCATGTAACTGTGTTACAGTGTGCGCAG	5223	0	118.914	44.2406	31.5523	114.996	Y	0.495531	108.263	155.685	131.112	112.019	N	-0.113057
pT10F0556EA48_1_61	75573	T10F0556EA48	75573	E030041M21Rik	T10F0556EA48	TU_75573	0	ACTGAAGTTAGGAACTGACATTTCTCATTAGGCATGTAACTGTGTTACAGTGTGCGCAGC	1977	0	57.3747	25.8776	NULL	NULL	N	NULL	153.544	164.431	86.414	131.733	N	0.0766816
pT08R0036AF23_1_53	75584	T08R0036AF23	75584	Xab2	T08R0036AF23	TU_75584	0	AGGTCCGGCCGCTCGGAACGCGGAACTCGCGCCATCACCACCATCTTCCTGGCTCTCCAG	30	0	NULL	NULL	3034.47	2270.15	N	NULL	NULL	NULL	1557.42	2474.7	N	NULL
pT08R0036AF23_1_58	75584	T08R0036AF23	75584	Xab2	T08R0036AF23	TU_75584	0	CGGCCGCTCGGAACGCGGAACTCGCGCCATCACCACCATCTTCCTGGCTCTCCAGGTACA	8665	0	2206.91	2413.93	2909.67	2299.12	Y	-0.0706107	3235.6	1616.92	1414.96	2388.21	Y	0.264298
pT08R0036AF97_1_60	75584	T08R0036AF97	75584	Xab2	T08R0036AF97	TU_75584	0	CCCGTTTTCTATTGGCTGCACCGCACTTTGACAGCACCGCTTGCTCTGTTAAATTTTGAG	864	0	316.179	343.708	NULL	NULL	N	NULL	227.423	255.462	285.582	259.192	N	-0.0463017
pT08R0036AF97_1_61	75584	T08R0036AF97	75584	Xab2	T08R0036AF97	TU_75584	0	CCGTTTTCTATTGGCTGCACCGCACTTTGACAGCACCGCTTGCTCTGTTAAATTTTGAGT	4050	0	NULL	NULL	226.079	232.454	N	NULL	162.145	188.065	203.381	160.557	N	-0.0835432
pT11F005E65B7_1_56	75627	T11F005E65B7	75627	Ogdh	T11F005E65B7	TU_75627	0	GGTTACCTGTCTCCCGTTCAGCTCCACCCGAGTGAAGCGCCGACACCACTCCGGGCTCCA	8348	0	9937.71	7908.38	8750.59	9845.13	Y	0.0751914	4141.75	3589.68	3596.34	3632.44	Y	0.0332338
pT11F005E65B7_1_61	75627	T11F005E65B7	75627	Ogdh	T11F005E65B7	TU_75627	0	CCTGTCTCCCGTTCAGCTCCACCCGAGTGAAGCGCCGACACCACTCCGGGCTCCAAACTC	1511	0	10478.9	8152.21	9276.04	10236.2	Y	0.0759099	4293.1	3659.77	3688.68	3750.42	Y	0.0382629
pT11F005E65B7_2_54	75627	T11F005E65B7	75627	Ogdh	T11F005E65B7	TU_75627	0	ACAAGTACCTGTCTCCCGTTCAGCTCCACCCGAGTGAAGCGCCGACACCACTCCGGGCTC	9385	0	9146.94	7165.66	8616.37	9675.83	N	0.0781917	4083.15	3497.58	3245.59	3245.6	N	0.0336144
pT11F005E65B7_2_59	75627	T11F005E65B7	75627	Ogdh	T11F005E65B7	TU_75627	0	TACCTGTCTCCCGTTCAGCTCCACCCGAGTGAAGCGCCGACACCACTCCGGGCTCCAAAC	9391	0	6252.86	5172.96	5105.29	5899.77	Y	0.072577	2821.56	2556.89	2267.81	2369.28	Y	0.0308935
pT17R04212079_1_41	75649	T17R04212079	75649	Tgif	T17R04212079	TU_75649	0	GTCGATGATCCTCCTCCTATACTAGTGCTCCGGTAACTTACAAGAGAGTGTTCCAACCAC	5314	0	962.985	942.451	794.599	934.537	N	0.0399045	1583.56	1171.92	806.041	1384.55	Y	0.182842
pT17R04212079_1_61	75649	T17R04212079	75649	Tgif	T17R04212079	TU_75649	0	ACTAGTGCTCCGGTAACTTACAAGAGAGTGTTCCAACCACTATTGCTAAACAAGGTGCTC	2662	0	619.081	549.041	531.278	626.805	N	0.0619767	1399.92	574.789	514.242	1296.18	Y	0.394047
pT17R042120EE_1_60	75649	T17R042120EE	75649	Tgif	T17R042120EE	TU_75649	0	GTCGGGATCTTCTGGCAGCCAGCCGGGGGTTCTCCCTGGCCCAATTCCCTCCCTCCCTAC	8711	0	NULL	NULL	634.451	652.246	N	NULL	NULL	NULL	793.936	1875.41	N	NULL
pT17R042120EE_1_61	75649	T17R042120EE	75649	Tgif	T17R042120EE	TU_75649	0	TCGGGATCTTCTGGCAGCCAGCCGGGGGTTCTCCCTGGCCCAATTCCCTCCCTCCCTACT	67	0	590.07	576.331	637.955	608.008	N	-0.00532453	2214.49	714.51	511.385	1756.52	Y	0.513585
pT17R0421211B_1_56	75649	T17R0421211B	75649	Tgif	T17R0421211B	TU_75649	0	CAATTCCCTCCCTCCCTACTCAGCTCCTTTGTTTCCCGCTCCACTCGGCGCACCTCGGCG	8292	0	NULL	NULL	1681.32	1608.86	N	NULL	2788.67	896.665	NULL	NULL	N	NULL
pT17R0421211B_1_61	75649	T17R0421211B	75649	Tgif	T17R0421211B	TU_75649	0	CCCTCCCTCCCTACTCAGCTCCTTTGTTTCCCGCTCCACTCGGCGCACCTCGGCGCTGTC	1235	0	2227.18	2694.97	2774.45	2736.46	N	-0.0443938	3747.29	1489.05	1288.98	3396.27	Y	0.410783
pT17R042122AB_1_60	75649	T17R042122AB	75649	Tgif	T17R042122AB	TU_75649	0	CCCCAGAGAAGAAAAGACACCCCCATCCTTGTTTTTGACAGCTGCCCCAAACTTCACTGT	5200	0	1127.25	979.649	954.5	1048.68	N	0.0509073	1084.98	1201.92	960.037	852.997	N	-0.0478981
pT17R042122AB_1_61	75649	T17R042122AB	75649	Tgif	T17R042122AB	TU_75649	0	CCCAGAGAAGAAAAGACACCCCCATCCTTGTTTTTGACAGCTGCCCCAAACTTCACTGTC	5739	0	1108.68	1034.11	998.82	1099.13	N	0.0359014	1193.18	1385.45	1074.63	949.066	N	-0.0594244
pT17R042122CA_1_60	75649	T17R042122CA	75649	Tgif	T17R042122CA	TU_75649	0	TTTTTGACAGCTGCCCCAAACTTCACTGTCTCTGCTCCAGCCGCCGGAGGCAGCAGCTTC	6965	0	189.657	214.081	166.384	218.671	N	0.0330354	206.513	220.396	NULL	NULL	N	NULL
pT17R042122CA_1_61	75649	T17R042122CA	75649	Tgif	T17R042122CA	TU_75649	0	TTTTGACAGCTGCCCCAAACTTCACTGTCTCTGCTCCAGCCGCCGGAGGCAGCAGCTTCT	10177	0	NULL	NULL	203.855	290.339	N	NULL	286.075	173.737	136.965	173.647	N	NULL
pT17R042122E3_1_60	75649	T17R042122E3	75649	Tgif	T17R042122E3	TU_75649	0	CTGTCTCTGCTCCAGCCGCCGGAGGCAGCAGCTTCTGATTCAAGGGGTGGGGCACCGAAG	8577	0	437.974	435.386	369.115	442.549	N	0.0406868	734.109	828.756	709.002	670.117	N	-0.0385818
pT17R042122E3_1_61	75649	T17R042122E3	75649	Tgif	T17R042122E3	TU_75649	0	TGTCTCTGCTCCAGCCGCCGGAGGCAGCAGCTTCTGATTCAAGGGGTGGGGCACCGAAGG	3000	0	314.086	311.551	266.937	370.274	N	0.072817	719.301	839.407	549.596	604.872	N	-0.0127211
pT17R0421232B_1_60	75649	T17R0421232B	75649	Tgif	T17R0421232B	TU_75649	0	AGACAAGAATCAACTTCTTCCAGAAGGCGCAGCTGCCATTGACACGCGGGCGCGGCACAG	5128	0	209.339	196.427	141.901	216.261	N	0.105321	429.085	474.054	379.339	420.39	N	0.00067043
pT17R0421232B_1_61	75649	T17R0421232B	75649	Tgif	T17R0421232B	TU_75649	0	GACAAGAATCAACTTCTTCCAGAAGGCGCAGCTGCCATTGACACGCGGGCGCGGCACAGC	9467	0	203.673	134.754	156.09	176.469	N	0.116343	436.429	432.243	385.909	453.657	N	0.0372141
pT17R0421234E_1_55	75649	T17R0421234E	75649	Tgif	T17R0421234E	TU_75649	0	AGCTGCCATTGACACGCGGGCGCGGCACAGCGCACCCTCCTCCTCGTGGACTCTTCTGCC	8762	0	730.944	722.292	682.078	695.533	N	0.00682731	1065.66	949.736	764.8	958.744	N	0.0740861
pT17R0421234E_1_60	75649	T17R0421234E	75649	Tgif	T17R0421234E	TU_75649	0	CCATTGACACGCGGGCGCGGCACAGCGCACCCTCCTCCTCGTGGACTCTTCTGCCAACAG	3287	0	805.375	790.543	691.424	796.015	N	0.0346247	981.512	817.693	823.617	908.448	N	0.0609399
pT17R04212A07_1_52	75649	T17R04212A07	75649	Tgif	T17R04212A07	TU_75649	0	GAGTCACTGCCAGATGCTGCAACAAGACCGTGACGCGAAGGCCAGCTGAACTCCGCCAGT	6412	0	895.408	901.068	797.033	814.455	N	0.00332708	2120.24	2175.55	1512.11	1753.87	N	0.0266159
pT17R04212A07_1_57	75649	T17R04212A07	75649	Tgif	T17R04212A07	TU_75649	0	ACTGCCAGATGCTGCAACAAGACCGTGACGCGAAGGCCAGCTGAACTCCGCCAGTGCACA	9135	0	820.726	873.663	722.477	761.301	N	-0.00220685	1834.02	2021.62	1537.81	1549.17	N	-0.0195505
pT17R04212A29_1_60	75649	T17R04212A29	75649	Tgif	T17R04212A29	TU_75649	0	CAGCTGAACTCCGCCAGTGCACACCTTCTGCTCGCATAAATCTTTTCGAGGCAGTTAAGA	3164	0	316.899	314.603	305.35	270.334	N	-0.0248698	657.902	342.938	213.115	393.103	N	NULL
pT17R04212A29_1_61	75649	T17R04212A29	75649	Tgif	T17R04212A29	TU_75649	0	AGCTGAACTCCGCCAGTGCACACCTTCTGCTCGCATAAATCTTTTCGAGGCAGTTAAGAA	2414	0	274.567	317.31	313.065	321.993	N	-0.025312	520.36	400.392	432.118	436.959	N	0.059328
pT13F017170A0_1_56	75685	T13F017170A0	75685	Ttrap	T13F017170A0	TU_75685	0	GCCAGACGCCATCGCCGCAGGGTCCCCTCAAAACACCCGCTCTTCACGCTGCTTCCCGCG	666	0	2857.36	2373.1	2220.63	2506.76	Y	0.0666427	3936.78	3162.23	NULL	NULL	N	NULL
pT13F017170A0_1_61	75685	T13F017170A0	75685	Ttrap	T13F017170A0	TU_75685	0	ACGCCATCGCCGCAGGGTCCCCTCAAAACACCCGCTCTTCACGCTGCTTCCCGCGCGACT	9684	0	2178.24	1744.16	2272.26	2703.59	Y	0.0860003	NULL	NULL	2093.13	3072.76	N	NULL
pT19R032D8466_1_56	75690	T19R032D8466	75690	2310002J21Rik	T19R032D8466	TU_75690	0	GGCCCTGCTGTAGGGCGTCAGGGACACTTACCTCACTCGTCAGCTCTGGGAGAGGAGGCA	1492	0	666.819	879.332	841.332	632.623	Y	-0.121984	1073.36	1226.2	1066.13	993.515	N	-0.0442266
pT19R032D8466_1_61	75690	T19R032D8466	75690	2310002J21Rik	T19R032D8466	TU_75690	0	TGCTGTAGGGCGTCAGGGACACTTACCTCACTCGTCAGCTCTGGGAGAGGAGGCACCCCC	6100	0	1168.3	1617.33	1643.21	1152.05	Y	-0.147733	1853.31	2137.56	1686.57	1695.88	N	-0.0297909
pT19R032D8466_2_41	75690	T19R032D8466	75690	2310002J21Rik	T19R032D8466	TU_75690	0	CTTCTTGACTCCAAACGTCCACAGAAGGAACTACATGAGACAATGTCTCACTCGTCAGCT	681	0	NULL	NULL	2221.09	1353.63	N	NULL	1293.08	590.081	554.135	1019.56	N	0.302755
pT19R032D8466_2_61	75690	T19R032D8466	75690	2310002J21Rik	T19R032D8466	TU_75690	0	ACAGAAGGAACTACATGAGACAATGTCTCACTCGTCAGCTCTGGGAGAGGAGGCACCCCC	9021	0	1094.88	1484.39	1177.44	814.522	N	-0.146108	1456.01	1417.51	1399.31	1211.1	N	-0.0255482
pT12F03DFA6D6_1_54	75701	T12F03DFA6D6	75701	Atp5s	T12F03DFA6D6	TU_75701	0	GAAATTTTTCCAAACATCATCATTGATGGCGTGCTGCGTCCCTGCGCCTGGCCGGCCCTT	2126	0	406.162	421.178	478.328	462.802	Y	-0.0150484	293.11	198.909	224.92	264.939	N	NULL
pT12F03DFA6D6_1_59	75701	T12F03DFA6D6	75701	Atp5s	T12F03DFA6D6	TU_75701	0	TTTTCCAAACATCATCATTGATGGCGTGCTGCGTCCCTGCGCCTGGCCGGCCCTTCGCCC	699	0	447.563	465.183	488.591	500.156	N	-0.00330487	231.349	167.287	187.031	216.208	N	NULL
pT12F03DFA6D6_2_60	75701	T12F03DFA6D6	75701	Atp5s	T12F03DFA6D6	TU_75701	0	CTCACAAACTCCTGCACATACGGCGTGCTGCGTCCCTGCGCCTGGCCGGCCCTTCGCCCT	6396	0	691.801	703.731	734.924	712.368	N	-0.0104821	566.506	497.232	448.689	471.375	N	0.0390329
pT12F03DFA6D6_2_61	75701	T12F03DFA6D6	75701	Atp5s	T12F03DFA6D6	TU_75701	0	TCACAAACTCCTGCACATACGGCGTGCTGCGTCCCTGCGCCTGGCCGGCCCTTCGCCCTC	2008	0	539.537	593.815	621.11	581.549	N	-0.0351066	474.219	384.468	311.091	401.623	N	0.101025
pT09R01E6AFE3_1_56	75710	T09R01E6AFE3	75710	Barx2	T09R01E6AFE3	TU_75710	0	GGTGCTGACCTGCGCACCCCGGGTCCGACCGCTCTTGCCCGCTGCCTCCCGCCGATCCGA	362	0	3123.68	3710.9	3614.57	3349.58	N	-0.0539395	8219.63	3541.2	2775.61	6652.97	N	0.37268
pT09R01E6AFE3_1_61	75710	T09R01E6AFE3	75710	Barx2	T09R01E6AFE3	TU_75710	0	TGACCTGCGCACCCCGGGTCCGACCGCTCTTGCCCGCTGCCTCCCGCCGATCCGAGAGTC	9348	0	4588.73	5547.85	5024.5	4611.6	N	-0.0598365	12586.6	4827.37	3869.11	10539.6	N	0.425704
pT11R05FD6929_1_55	75731	T11R05FD6929	75731	Stat5b	T11R05FD6929	TU_75731	0	AGCAGCCAACACATCTAAACACAGCTCAGCTCCGTGACCAGGCACTGCGCAGGGGCTCCT	7881	0	1275.76	619.091	645.003	1169.61	N	0.286246	NULL	NULL	1180.94	903.282	N	NULL
pT11R05FD6929_1_60	75731	T11R05FD6929	75731	Stat5b	T11R05FD6929	TU_75731	0	CCAACACATCTAAACACAGCTCAGCTCCGTGACCAGGCACTGCGCAGGGGCTCCTGCTTC	3822	0	975.159	393.435	337.513	924.264	N	0.415854	418.632	594.907	569.75	373.176	N	-0.168193
pT11R05FD697C_1_60	75731	T11R05FD697C	75731	Stat5b	T11R05FD697C	TU_75731	0	AGGCTAGAGGCAGAGCTCTGTCTACACTCGTTCACTGCTCACTGGCTGCGATGTTACAGG	1776	0	NULL	NULL	280.686	629.513	N	NULL	447.627	619.024	581.412	423.828	N	-0.139043
pT11R05FD697C_1_61	75731	T11R05FD697C	75731	Stat5b	T11R05FD697C	TU_75731	0	GGCTAGAGGCAGAGCTCTGTCTACACTCGTTCACTGCTCACTGGCTGCGATGTTACAGGA	8613	0	679.938	312.23	251.417	601.462	N	0.358404	460.361	604.986	537.707	394.075	N	-0.126807
pT11R05FDD6A8_1_56	75731	T11R05FDD6A8	75731	Stat5b	T11R05FDD6A8	TU_75731	0	ACGCCCGCTCGCTCCCTCCCCGTGCAGGACCTCCGCGCGTCGTCGCCCGCGCTCGGTCCC	9691	0	25611.8	24056.7	24431.8	28011	Y	0.0432888	22613.5	18701.8	15840.8	18972	Y	0.0804102
pT11R05FDD6A8_1_61	75731	T11R05FDD6A8	75731	Stat5b	T11R05FDD6A8	TU_75731	0	CGCTCGCTCCCTCCCCGTGCAGGACCTCCGCGCGTCGTCGCCCGCGCTCGGTCCCCGCCC	9113	0	6544.93	6845.62	8134.61	8651.74	Y	0.00362917	10681	4848.35	4468.72	9963.7	Y	0.345628
pT11R05FDD745_1_56	75731	T11R05FDD745	75731	Stat5b	T11R05FDD745	TU_75731	0	CCCGTAACCCCGAGCGCGCCCCGCTTCCTGGTTCCTGCCCGCGCGCGCTCCCCAGCCCCA	6648	0	1174.38	1320.57	1283.47	1250.69	N	-0.0310938	1622.65	902.718	748.681	1391.55	N	0.261937
pT11R05FDD745_1_61	75731	T11R05FDD745	75731	Stat5b	T11R05FDD745	TU_75731	0	AACCCCGAGCGCGCCCCGCTTCCTGGTTCCTGCCCGCGCGCGCTCCCCAGCCCCAAGGTC	7909	0	1518.34	1512.64	1592.14	1987.37	N	0.0489657	1946.56	1310.84	657.739	1788.74	N	NULL
pT11R05FDD75F_1_41	75731	T11R05FDD75F	75731	Stat5b	T11R05FDD75F	TU_75731	0	GAGCGCGCCCCGCTTCCTGGTTCCTGCCCGCGCGCGCTCCCCAGCCCCAAGGTCCCTCCG	4487	0	2367.09	1967.92	1847.79	2675.28	N	0.120463	2761.32	2116.09	1614.18	2405.05	N	0.144377
pT11R05FDD75F_1_61	75731	T11R05FDD75F	75731	Stat5b	T11R05FDD75F	TU_75731	0	TTCCTGCCCGCGCGCGCTCCCCAGCCCCAAGGTCCCTCCGCGCCCCTGCGCGACCGCCCT	2599	0	3272.48	2171.41	2412.82	4615.09	N	0.229896	3078.13	2861.1	2373.97	3021.44	N	0.0682459
pT11R05FDD78D_1_21	75731	T11R05FDD78D	75731	Stat5b	T11R05FDD78D	TU_75731	0	CCCGCGCGCGCTCCCCAGCCCCAAGGTCCCTCCGCGCCCCTGCGCGACCGCCCTGCGGGG	5990	0	3734.19	2332.62	2411.71	4952.75	N	0.258438	2771.27	3066.55	2445.75	2596.26	N	-0.00901746
pT11R05FDD78D_1_61	75731	T11R05FDD78D	75731	Stat5b	T11R05FDD78D	TU_75731	0	TGCGCGACCGCCCTGCGGGGCCCCGGAACCCCCTGCGCGCAGTGGAGCGCGGGAGCGCGC	6503	0	588.776	653.541	474.304	462.738	N	-0.0280221	638.864	669.896	452.807	545.159	N	0.0300052
pT17F0200F7EA_1_55	75735	T17F0200F7EA	75735	Bat4	T17F0200F7EA	TU_75735	0	GCTGAGGGAGCACCGCAGGGATGACAATCAGCCCGAGGACCTACCCGGCAGCTTAGCGAG	3173	0	773.707	692.015	493.066	559.656	N	NULL	1326.39	1591.2	1077.22	1015.54	N	-0.052329
pT17F0200F7EA_1_60	75735	T17F0200F7EA	75735	Bat4	T17F0200F7EA	TU_75735	0	GGGAGCACCGCAGGGATGACAATCAGCCCGAGGACCTACCCGGCAGCTTAGCGAGCCTAA	9449	0	NULL	NULL	578.816	665.605	N	NULL	1314.62	1638.75	1286.4	1122.81	N	-0.0773923
pT17F0200F7EA_2_57	75735	T17F0200F7EA	75735	Bat4	T17F0200F7EA	TU_75735	0	CAGCCGCTGGGGTAAATTCGATGAAGGATGGCCTAGACATGCCCGGCAGCTTAGCGAGCC	640	0	996.13	841.506	814.861	972.299	N	0.0749876	1831.41	2279.18	NULL	NULL	N	NULL
pT17F0200F7EA_2_58	75735	T17F0200F7EA	75735	Bat4	T17F0200F7EA	TU_75735	0	AGCCGCTGGGGTAAATTCGATGAAGGATGGCCTAGACATGCCCGGCAGCTTAGCGAGCCT	2695	0	1300.37	1089.9	1039.17	1231.49	N	0.0752116	NULL	NULL	2428.32	2126.93	N	NULL
pT17F0200F888_1_56	75735	T17F0200F888	75735	Bat4	T17F0200F888	TU_75735	0	GCTCAGCGCATCCCAAGCACACCCGACCTAAGTCCCTCACCACAACTCTGCGCATGCCGG	5454	0	1002.84	845.559	829.09	943.459	N	0.0651047	1049.6	1137.44	NULL	NULL	N	NULL
pT17F0200F888_1_61	75735	T17F0200F888	75735	Bat4	T17F0200F888	TU_75735	0	GCGCATCCCAAGCACACCCGACCTAAGTCCCTCACCACAACTCTGCGCATGCCGGAGCCC	4367	0	866.725	770.553	915.463	1032.61	N	0.0516871	1148.73	1348.73	942.189	943.799	Y	-0.0344827
pT04F0714A163_1_51	75774	T04F0714A163	75774	Scmh1	T04F0714A163	TU_75774	0	GCCTAAAACTAAGCAAGGAGTGATGAAGCTTGAGACTTATTCCTGGATCCACCTACACCT	6830	0	866.867	873.614	926.733	791.889	N	-0.0358287	1130.11	1384.74	1072.84	904.303	N	-0.0812326
pT04F0714A163_1_57	75774	T04F0714A163	75774	Scmh1	T04F0714A163	TU_75774	0	AACTAAGCAAGGAGTGATGAAGCTTGAGACTTATTCCTGGATCCACCTACACCTTGCTCT	364	0	770.442	901.22	917.835	704.351	N	-0.0915334	1010.41	1221.11	1047.66	894.071	N	-0.0755534
pT0XR052DB672_1_60	75814	T0XR052DB672	75814	Asb12	T0XR052DB672	TU_75814	0	CTCAGAAAACAACTACCACCCCAGGCTAGAGCTCTTTGGGACCTCTGTTCCCAGTAGAAA	6058	0	309.365	438.57	433.047	301.919	N	-0.154106	408.675	456.973	394.638	355.1	N	-0.0471802
pT0XR052DB672_1_61	75814	T0XR052DB672	75814	Asb12	T0XR052DB672	TU_75814	0	TCAGAAAACAACTACCACCCCAGGCTAGAGCTCTTTGGGACCTCTGTTCCCAGTAGAAAG	1383	0	345.579	408.619	461.268	350.755	N	-0.0958603	376.208	430.802	351.714	318.748	N	-0.0507964
pT15R06060D87_1_56	75820	T15R06060D87	75820	Pou6f1	T15R06060D87	TU_75820	0	TAGTGCATTCGGAGCCCGAAGCCCAGCCTCCCGCTCCCCGGCTGCCCAGCGGCCACCGGC	9957	0	2849.77	2885.41	2527.56	2758.73	N	0.016305	4647.92	2496.21	2225.78	4140.41	N	0.26977
pT15R06060D87_1_61	75820	T15R06060D87	75820	Pou6f1	T15R06060D87	TU_75820	0	CATTCGGAGCCCGAAGCCCAGCCTCCCGCTCCCCGGCTGCCCAGCGGCCACCGGCTAGAC	569	0	2349.74	2493.14	2597.12	2915.99	N	0.0122832	4470.75	2604.73	2015.82	4097.1	N	0.271321
pT15R06060DCB_1_4	75820	T15R06060DCB	75820	Pou6f1	T15R06060DCB	TU_75820	0	CGAAGCCCAGCCTCCCGCTCCCCGGCTGCCCAGCGGCCACCGGCTAGACACTCATCCCCC	2626	0	2803.18	3053.57	3091.59	3408.07	N	0.00258453	5380.61	2875.53	2378.48	5321.87	N	0.310939
pT15R06060DCB_1_5	75820	T15R06060DCB	75820	Pou6f1	T15R06060DCB	TU_75820	0	GAAGCCCAGCCTCCCGCTCCCCGGCTGCCCAGCGGCCACCGGCTAGACACTCATCCCCCA	8316	0	4169.26	4351.12	4324.09	4850.24	N	0.0156635	7190.76	3494.01	3173.07	6879.76	N	0.324772
T0XR005BEA44_60	75842	T0XR005BEA44	75842	DXImx50e	T0XR005BEA44	TU_75842	0	ACTTAACTAACCTTTCTGTGCTTCCGTTTCTACGTTTCTATAATGCAAACAACCACATCT	5751	0	164.604	122.859	218.209	171.697	N	NULL	72.7331	35.8009	NULL	NULL	N	NULL
T0XR005BEA44_61	75842	T0XR005BEA44	75842	DXImx50e	T0XR005BEA44	TU_75842	0	CTTAACTAACCTTTCTGTGCTTCCGTTTCTACGTTTCTATAATGCAAACAACCACATCTC	1580	0	122.518	88.8202	171.077	153.162	N	NULL	NULL	NULL	NULL	NULL	N	NULL
pT16R0358A810_1_56	75882	T16R0358A810	75882	2310061J03Rik	T16R0358A810	TU_75882	0	GGACCCAGCCGAGCCAAGCGGAGCAGAGCGGGCTGGGGACGCGAAAGCAGCCGCACTTCC	718	0	NULL	NULL	451.1	453.174	N	NULL	928.193	1166.27	1032.87	844.486	N	-0.0933056
pT16R0358A810_1_61	75882	T16R0358A810	75882	2310061J03Rik	T16R0358A810	TU_75882	0	CAGCCGAGCCAAGCGGAGCAGAGCGGGCTGGGGACGCGAAAGCAGCCGCACTTCCCCTAC	3208	0	680.192	616.195	579.277	679.447	Y	0.0560915	NULL	NULL	1267.78	1131.83	N	NULL
pT11F0737EEB0_1_51	75900	T11F0737EEB0	75900	Fn3k	T11F0737EEB0	TU_75900	0	GGCCCGCAGTGTTGTGGTGTGAAGCTGGGCGCGCAGCAGCTGCTCCATGGAGAGTTGAGG	7761	0	1168.22	847.648	901.374	1334.56	Y	0.154871	1382.41	2022.77	1652.68	1298.41	N	-0.135044
pT11F0737EEB0_1_57	75900	T11F0737EEB0	75900	Fn3k	T11F0737EEB0	TU_75900	0	CAGTGTTGTGGTGTGAAGCTGGGCGCGCAGCAGCTGCTCCATGGAGAGTTGAGGTGCAGA	6942	0	558.038	321.859	307.228	643.197	Y	0.27994	452.426	678.402	468.692	467.639	N	-0.0884581
pT02R094C4537_1_56	75917	T02R094C4537	75917	2410003P15Rik	T02R094C4537	TU_75917	0	CCACTGAGAGATGCTAGTCTGGTTCCTAAGGACTCGCACCAGCAACGCCATGTTCCTCCA	8643	0	3035.95	2041.26	NULL	NULL	N	NULL	NULL	NULL	1568.48	1629.94	N	NULL
pT02R094C4537_1_61	75917	T02R094C4537	75917	2410003P15Rik	T02R094C4537	TU_75917	0	GAGAGATGCTAGTCTGGTTCCTAAGGACTCGCACCAGCAACGCCATGTTCCTCCACAATC	1160	0	4177.07	2745.41	2976.34	4065.86	Y	0.158867	2585.69	2014.99	2000.18	2190.88	N	0.0739267
pT07F07AEF6A6_1_56	75936	T07F07AEF6A6	75936	2400009B11Rik	T07F07AEF6A6	TU_75936	0	CTCCATGGCCACAAGCTCCAAGACCATCCCTGTCCTGGGTACTTGCTGGCCTTCGGGACT	9809	0	1232.37	991.434	1066.51	1166.15	Y	0.0666333	1074.84	758.236	835.04	945.95	N	0.102851
pT07F07AEF6A6_1_61	75936	T07F07AEF6A6	75936	2400009B11Rik	T07F07AEF6A6	TU_75936	0	TGGCCACAAGCTCCAAGACCATCCCTGTCCTGGGTACTTGCTGGCCTTCGGGACTTGGGC	409	0	1156.43	817.268	984.392	1082.62	N	0.0960316	1097.26	782.914	732.912	875.33	N	0.111857
pT07F07AEF7AE_1_41	75936	T07F07AEF7AE	75936	2400009B11Rik	T07F07AEF7AE	TU_75936	0	CTCCGAACCGACCCCAGACCTGAGGAGCGCCCTCTGCCCCACGCCAGTCCCCGGTCCGCC	1422	0	NULL	NULL	1099.62	1244.28	N	NULL	1358.81	1370.16	NULL	NULL	N	NULL
pT07F07AEF7AE_1_61	75936	T07F07AEF7AE	75936	2400009B11Rik	T07F07AEF7AE	TU_75936	0	TGAGGAGCGCCCTCTGCCCCACGCCAGTCCCCGGTCCGCCTCTGCAGTCCCTCCCGTCCA	1633	0	2220.88	2009.01	2109.44	2293.89	N	0.0399754	3402	2553.11	1928.24	2906.18	N	0.151414
pT07F07AEF97B_1_60	75936	T07F07AEF97B	75936	2400009B11Rik	T07F07AEF97B	TU_75936	0	ATCAGGTCAGGTCTCCCTCTACCAAAGCCTGGCCCTCTTCTCTTGGCTTGCCACAACAAC	6924	0	510.695	579.127	541.742	543.28	N	-0.0266903	560.417	539.842	426.082	497.854	N	0.0419267
pT07F07AEF97B_1_61	75936	T07F07AEF97B	75936	2400009B11Rik	T07F07AEF97B	TU_75936	0	TCAGGTCAGGTCTCCCTCTACCAAAGCCTGGCCCTCTTCTCTTGGCTTGCCACAACAACT	865	0	NULL	NULL	458.43	433.006	N	NULL	430.39	378.042	172.333	346.389	N	NULL
pT12F066F079A_1_21	75973	T12F066F079A	75973	2410008J05Rik	T12F066F079A	TU_75973	0	CTTGCCCGGAGAGCGCTGCTGCTCCCGGCCGGCGAGCTCGGAACCCGGCCGGCCAGATGC	5112	0	109.251	162.468	162.061	148.749	N	-0.104783	315.88	278.317	NULL	NULL	N	NULL
pT12F066F079A_1_22	75973	T12F066F079A	75973	2410008J05Rik	T12F066F079A	TU_75973	0	TTGCCCGGAGAGCGCTGCTGCTCCCGGCCGGCGAGCTCGGAACCCGGCCGGCCAGATGCA	4692	0	53.58	142.036	91.0995	94.9671	N	NULL	249.47	277.017	107.144	252.946	N	NULL
pT13R05CB1AB6_1_60	75998	T13R05CB1AB6	75998	Gtf2h2	T13R05CB1AB6	TU_75998	0	CAAACTCGCTTCGGGCCACACAGACTCACGGCAAACGGCAGCCCTGCAGCGAGAACTTTC	3114	0	861.172	760.438	642.854	802.971	N	0.0753068	1239.1	1512.21	1271.87	1121.73	N	-0.0705297
pT13R05CB1AB6_1_61	75998	T13R05CB1AB6	75998	Gtf2h2	T13R05CB1AB6	TU_75998	0	AAACTCGCTTCGGGCCACACAGACTCACGGCAAACGGCAGCCCTGCAGCGAGAACTTTCC	1105	0	954.549	818.144	771.381	924.971	N	0.0729137	1665.69	2073.7	1445.69	1318.3	N	-0.067607
pT13R05CB1B92_1_56	75998	T13R05CB1B92	75998	Gtf2h2	T13R05CB1B92	TU_75998	0	CAGGTCTCCTCGCGTAGACCCACCAGCCTCGACGAGACGACCCTCACCGGAAGTACCGGC	5573	0	876.574	1028.01	1106.13	928.429	N	-0.0726332	979.963	889.304	802.679	870.439	N	0.038678
pT13R05CB1B92_1_61	75998	T13R05CB1B92	75998	Gtf2h2	T13R05CB1B92	TU_75998	0	CTCCTCGCGTAGACCCACCAGCCTCGACGAGACGACCCTCACCGGAAGTACCGGCAGTCT	5950	0	1191.44	1393.97	1414.95	1265.01	N	-0.0584129	1260.63	1189.03	1004.43	1095.91	N	0.0316264
pT06R0600131C_1_10	76000	T06R0600131C	76000	Rybp	T06R0600131C	TU_76000	0	CGCTTGTCTTTTTGGCCTCCTCCCGCGCCGCCCGCCCGCCCTTCGCTGCTGGGCTCGAGC	6021	0	42343.8	52779.3	53233.9	48150.1	N	-0.0696328	52107.1	46175.5	43589	41564.4	N	0.0159148
pT06R0600131C_1_14	76000	T06R0600131C	76000	Rybp	T06R0600131C	TU_76000	0	TGTCTTTTTGGCCTCCTCCCGCGCCGCCCGCCCGCCCTTCGCTGCTGGGCTCGAGCTCCA	8945	0	53845.5	69495.4	66680.7	60339.4	N	-0.077103	56597.2	55315.8	48527.1	45279.6	N	-0.0100676
pT17F018EF14D_1_60	76014	T17F018EF14D	76014	Hmga1	T17F018EF14D	TU_76014	0	TGCCTTCTTGGAGCCGCGCCAACACCAGAAATAGCCCCGACTCGGAGTCCCAATTAGAGG	6176	0	1778.67	3091.96	3397.16	1636.77	N	-0.278633	18505.4	1986.8	1675.16	13963.7	N	0.945044
pT17F018EF14D_1_61	76014	T17F018EF14D	76014	Hmga1	T17F018EF14D	TU_76014	0	GCCTTCTTGGAGCCGCGCCAACACCAGAAATAGCCCCGACTCGGAGTCCCAATTAGAGGA	1944	0	1957.84	3404.03	3792.93	1927.16	N	-0.267137	20416.9	2106.16	1905.9	16296.7	N	0.959249
pT17F018EF1C2_1_54	76014	T17F018EF1C2	76014	Hmga1	T17F018EF1C2	TU_76014	0	CCCTGGAGGATGGCGAGGGGCAGGAAGCTGGGCACGGCCCGTGCGCGGCCTCAATAAATA	6989	0	1183.74	1204.52	1234	1289.31	N	0.00574031	3066.38	3557.5	2822.68	2839.26	N	-0.0309869
pT17F018EF1C2_1_59	76014	T17F018EF1C2	76014	Hmga1	T17F018EF1C2	TU_76014	0	GAGGATGGCGAGGGGCAGGAAGCTGGGCACGGCCCGTGCGCGGCCTCAATAAATAATAAT	7469	0	1697.42	1665.84	1562.8	1612.21	N	0.010837	4300.43	5158.13	3931.28	3767.28	N	-0.048743
T17F018EED58_60	76014	T17F018EED58	76014	Hmga1	T17F018EED58	TU_76014	0	CCAGTGACACACGACTGTGACTCATAACTCTGTTCCCCTTCCTCCGCGGTCAGCCCTCTC	10024	0	380.138	200.624	300.805	294.636	N	NULL	228.105	189.361	249.431	192.559	N	NULL
T17F018EED58_61	76014	T17F018EED58	76014	Hmga1	T17F018EED58	TU_76014	0	CAGTGACACACGACTGTGACTCATAACTCTGTTCCCCTTCCTCCGCGGTCAGCCCTCTCC	3324	0	421.982	231.437	236.686	315.801	N	0.193051	279.902	236.71	296.332	202.691	N	NULL
T17F018EF0A2_10	76014	T17F018EF0A2	76014	Hmga1	T17F018EF0A2	TU_76014	0	GCCCGCGCCAGCCGTGTCACCGGGGGGCGGGGCCATGCAAATGAGCCCGGGGATTTAAAA	7213	0	350.766	370.576	343.123	368.645	N	0.00364966	667.861	794.519	751.261	795.997	N	NULL
T17F018EF0A2_9	76014	T17F018EF0A2	76014	Hmga1	T17F018EF0A2	TU_76014	0	CGCCCGCGCCAGCCGTGTCACCGGGGGGCGGGGCCATGCAAATGAGCCCGGGGATTTAAA	5294	0	247.669	261.022	266.432	276.829	N	-0.00308982	689.843	858.208	491.993	544.168	N	-0.0255342
pT09R03B42076_1_1	76027	T09R03B42076	76027	Rplp1	T09R03B42076	TU_76027	0	ACAGGTTCAGCTCTTTATTAGCCAACTTAACAAAAGCAGTTTAGTCAAAAAGACCGAAGC	9324	0	375.635	302.47	312.032	356.957	Y	0.0762502	566.038	620.606	496.129	530.889	Y	-0.00528123
pT19R00788206_1_51	76036	T19R00788206	76036	Polr2g	T19R00788206	TU_76036	0	AATGTGATAAAACATCTTCTGCAGAAGCTTGGCCCGCAGCGCCCAGAACTTCCCACGCAG	2025	0	1434.83	2398.05	2542.68	1417.31	Y	-0.238442	3323.91	863.447	764.492	2704.66	Y	0.567077
pT19R00788206_1_57	76036	T19R00788206	76036	Polr2g	T19R00788206	TU_76036	0	ATAAAACATCTTCTGCAGAAGCTTGGCCCGCAGCGCCCAGAACTTCCCACGCAGAGACCT	2603	0	1554.88	2495.61	2762.45	1619.85	Y	-0.218651	3656.04	972.113	888.573	2988.55	Y	0.55103
pT07R07C9ED60_1_60	76047	T07R07C9ED60	76047	Ascl2	T07R07C9ED60	TU_76047	0	GCAGCCGGATGAAGAACCGGACCAAGCTTTGCGGTGACCAAGAGGTAGGAGGCAGAAGAG	2758	0	NULL	NULL	842.513	998.634	N	NULL	2336.84	3257.29	2597.13	2086.28	N	-0.119675
pT07R07C9ED60_1_61	76047	T07R07C9ED60	76047	Ascl2	T07R07C9ED60	TU_76047	0	CAGCCGGATGAAGAACCGGACCAAGCTTTGCGGTGACCAAGAGGTAGGAGGCAGAAGAGC	9753	0	769.161	706.524	643.311	664.975	N	0.0256373	1722.32	2423.43	1755.08	1564.58	N	-0.0991088
pT07R07C9ED95_1_52	76047	T07R07C9ED95	76047	Ascl2	T07R07C9ED95	TU_76047	0	TAGGAGGCAGAAGAGCGCGACCCCCTAGGGTAGCACGAGCCTCAAACCCGCACCCACGTC	6144	0	636.042	576.958	575.342	604.813	N	0.0320181	1108.88	1343.05	1157.3	999.127	N	-0.0735175
pT07R07C9ED95_1_57	76047	T07R07C9ED95	76047	Ascl2	T07R07C9ED95	TU_76047	0	GGCAGAAGAGCGCGACCCCCTAGGGTAGCACGAGCCTCAAACCCGCACCCACGTCCCTCC	8580	0	814.423	755.086	784.826	862.44	N	0.0369047	1949.86	2622.16	1507.52	1386.02	N	-0.082575
A_51_P169156as	76116		76116	Rps10		TU_76116	0		9971	0	11705.1	20229.6	21057.5	13340	N	-0.217931	9110.97	3936.18	3298.77	8429.77	N	0.385976
pT17R0190149C_1_52	76116	T17R0190149C	76116	Rps10	T17R0190149C	TU_76116	0	TGGCTGACCACGTCCACGACCAAAGCCGCCTCTAAACTGGAACTCAGTGGCTGAGCCAGC	2709	0	463.157	482.991	480.242	455.21	N	-0.0207298	680.257	806.341	661.759	669.375	N	-0.0344379
pT17R0190149C_1_53	76116	T17R0190149C	76116	Rps10	T17R0190149C	TU_76116	0	GGCTGACCACGTCCACGACCAAAGCCGCCTCTAAACTGGAACTCAGTGGCTGAGCCAGCC	9770	0	739.155	745.36	782.041	810.963	N	0.00607074	1227.07	1453.95	1017.33	1126.87	N	-0.0146344
pT17R0190244B_1_52	76116	T17R0190244B	76116	Rps10	T17R0190244B	TU_76116	0	GGCAATCCGATTCTTCTTAGGCATCAACATCGCGGCGGCTGCAGGGTCCGAGGCGGAGGC	5139	0	NULL	NULL	33299.8	18348.4	N	NULL	19067	6759.82	6370.72	15143.3	N	0.41319
pT17R0190244B_1_61	76116	T17R0190244B	76116	Rps10	T17R0190244B	TU_76116	0	ATTCTTCTTAGGCATCAACATCGCGGCGGCTGCAGGGTCCGAGGCGGAGGCTGGAAAGGA	9078	0	NULL	NULL	28609.9	15491	N	NULL	16538.2	5497.22	5278.53	13737.6	N	0.446871
T11F02F5D324_56	76118	T11F02F5D324	76118	Rnf130	T11F02F5D324	TU_76118	0	CTAGGCCTGCGGACAGGGCCCCTGAGAGGACTCGGAGTGGTGGGAAGGAGTGGTCCCCAC	8929	0	1329	1332.15	1147.67	1321.6	N	0.0301272	3286.12	4178.73	3250.04	3016.84	N	-0.068349
T11F02F5D324_61	76118	T11F02F5D324	76118	Rnf130	T11F02F5D324	TU_76118	0	CCTGCGGACAGGGCCCCTGAGAGGACTCGGAGTGGTGGGAAGGAGTGGTCCCCACTGCTC	8582	0	1442.81	1423.96	919.594	1017.53	N	NULL	NULL	NULL	3360.2	3091.57	N	NULL
pT07F05CE19C6_1_56	76145	T07F05CE19C6	76145	Wee1	T07F05CE19C6	TU_76145	0	CGTCCATGGCTCGCGGAGCCCCGCAACCCTGCGGGGAGGCATCCCCTGGGCCGCCGCAGC	7442	0	413.407	326.236	354.282	441.315	Y	0.0991229	342.688	399.936	344.702	372.598	N	-0.0166475
pT07F05CE19C6_1_61	76145	T07F05CE19C6	76145	Wee1	T07F05CE19C6	TU_76145	0	ATGGCTCGCGGAGCCCCGCAACCCTGCGGGGAGGCATCCCCTGGGCCGCCGCAGCGCACT	5591	0	NULL	NULL	313.717	380.705	N	NULL	399.064	435.765	361.892	299.971	N	-0.059855
pT14F010338C2_1_52	76159	T14F010338C2	76159	Chchd1	T14F010338C2	TU_76159	0	TTTCCCGGGTTCGCAAACCGCGCCAGGCGGCCGCGTAGACTGGGCGTCGCCATTTTGCAC	5022	0	829.886	744.78	628.842	695.069	Y	0.0452387	712.482	436.026	367.565	576.918	N	0.20452
pT14F010338C2_1_57	76159	T14F010338C2	76159	Chchd1	T14F010338C2	TU_76159	0	CGGGTTCGCAAACCGCGCCAGGCGGCCGCGTAGACTGGGCGTCGCCATTTTGCACAGCGT	3979	0	610.972	626.443	708.938	758.632	Y	0.00928117	NULL	NULL	426.894	597.739	N	NULL
pT16F023A97C2_1_54	76162	T16F023A97C2	76162	Rabl3	T16F023A97C2	TU_76162	0	AAGATTTCCCAACACCTGAGTCTCCCAACACCAGAACCTTCACCCGATCCAGGGACGCCA	3938	0	NULL	NULL	1503.18	1624.22	N	NULL	947.665	902.463	720.778	783.255	N	0.0286639
pT16F023A97C2_1_59	76162	T16F023A97C2	76162	Rabl3	T16F023A97C2	TU_76162	0	TTCCCAACACCTGAGTCTCCCAACACCAGAACCTTCACCCGATCCAGGGACGCCATCTTG	4022	0	NULL	NULL	1326.99	1412.85	N	NULL	1011.15	1035.1	766.574	751.991	N	-0.00925284
pT04R071A4165_1_60	76176	T04R071A4165	76176	Nfyc	T04R071A4165	TU_76176	0	CGCCATTTTTCTTTGTCTTTCAGCTGACCCCTGCCTCAGTGAAAAACTCTGAGGCTCCAA	3503	0	636.687	784.282	989.008	853.403	N	-0.0772958	194.33	289.796	338.343	246.748	N	NULL
pT04R071A4165_1_61	76176	T04R071A4165	76176	Nfyc	T04R071A4165	TU_76176	0	GCCATTTTTCTTTGTCTTTCAGCTGACCCCTGCCTCAGTGAAAAACTCTGAGGCTCCAAT	6362	0	833.708	1062.19	1165.74	1036.84	N	-0.0780393	320.515	378.693	403.81	317.459	N	-0.0884653
pT04R071A6678_1_56	76176	T04R071A6678	76176	Nfyc	T04R071A6678	TU_76176	0	GGGACCGTCGCCCTGCCGCCAGAGCCTGAGCAGCTAGCATCCCGACAGCCGCCAATTCCT	898	0	1784.76	1677.97	1573.41	1846.78	N	0.0481831	2995.17	3411.95	2661.68	2800.75	N	-0.0172313
pT04R071A6678_1_61	76176	T04R071A6678	76176	Nfyc	T04R071A6678	TU_76176	0	CGTCGCCCTGCCGCCAGAGCCTGAGCAGCTAGCATCCCGACAGCCGCCAATTCCTTCATC	3797	0	1139.83	1041.33	934.025	1132.44	N	0.0614547	1666.66	1648.5	1340.62	1403.36	N	0.0123111
pT04R071A67E1_1_60	76176	T04R071A67E1	76176	Nfyc	T04R071A67E1	TU_76176	0	CCTCCTTCTGTGGACATTTTCACAAAGGCCTCTACTCCGGCGTCCAGCGAAGAAAGCAGC	7554	0	NULL	NULL	1094.09	851.73	N	NULL	NULL	NULL	339.587	586.845	N	NULL
pT04R071A67E1_1_61	76176	T04R071A67E1	76176	Nfyc	T04R071A67E1	TU_76176	0	CTCCTTCTGTGGACATTTTCACAAAGGCCTCTACTCCGGCGTCCAGCGAAGAAAGCAGCC	1708	0	555.75	916.478	NULL	NULL	N	NULL	734.171	414.423	382.701	660.921	N	0.242822
pT04R071A6800_1_60	76176	T04R071A6800	76176	Nfyc	T04R071A6800	TU_76176	0	CTACTCCGGCGTCCAGCGAAGAAAGCAGCCGCCCCCGCGCTGCTGCGCCGTCGGGCAATG	8538	0	629.465	821.975	794.004	655.132	N	-0.0996902	694.706	342.24	267.754	561.51	N	0.314545
pT04R071A6800_1_61	76176	T04R071A6800	76176	Nfyc	T04R071A6800	TU_76176	0	TACTCCGGCGTCCAGCGAAGAAAGCAGCCGCCCCCGCGCTGCTGCGCCGTCGGGCAATGC	7459	0	NULL	NULL	636.476	526.753	N	NULL	539.852	271.319	NULL	NULL	N	NULL
pT04R071A684F_1_56	76176	T04R071A684F	76176	Nfyc	T04R071A684F	TU_76176	0	GGCGGAGGGGAGGGGGAAGCGTGCGTCACGAAAAACCGGAGCGCGTGCGGAGCGGGGGCG	481	0	3478.47	3228.76	3351.82	3436.62	N	0.0216021	NULL	NULL	8466.75	7050.92	N	NULL
pT04R071A684F_1_61	76176	T04R071A684F	76176	Nfyc	T04R071A684F	TU_76176	0	AGGGGAGGGGGAAGCGTGCGTCACGAAAAACCGGAGCGCGTGCGGAGCGGGGGCGCAAAC	6631	0	2550.53	2455.57	2495.82	2353.06	N	-0.00455028	5434.78	6669.45	5640.59	5232.06	N	-0.0607795
pT14F019DE3E7_1_60	76194	T14F019DE3E7	76194	2610016F04Rik	T14F019DE3E7	TU_76194	0	GTGGGCTCATGTTCTGTTTCTTCTGGATGAATGAAGATAGGGCCATAAAAATATGCAGCT	2370	0	NULL	NULL	396.578	409.86	N	NULL	850.454	1011	NULL	NULL	N	NULL
pT14F019DE3E7_1_61	76194	T14F019DE3E7	76194	2610016F04Rik	T14F019DE3E7	TU_76194	0	TGGGCTCATGTTCTGTTTCTTCTGGATGAATGAAGATAGGGCCATAAAAATATGCAGCTC	8110	0	NULL	NULL	276.702	294.876	N	NULL	602.134	639.838	NULL	NULL	N	NULL
pT16R0573A684_1_53	76205	T16R0573A684	76205	1810007M14Rik	T16R0573A684	TU_76205	0	TTTAAATGATCGTTGTGCTGTTAACTGTCCAATTTTAAGTTGTTCAGCCTCTCACTCATA	8058	0	NULL	NULL	NULL	NULL	N	NULL	NULL	NULL	NULL	NULL	N	NULL
pT16R0573A684_1_58	76205	T16R0573A684	76205	1810007M14Rik	T16R0573A684	TU_76205	0	ATGATCGTTGTGCTGTTAACTGTCCAATTTTAAGTTGTTCAGCCTCTCACTCATATAAAG	881	0	155.86	126.728	161.603	200.454	N	0.0917144	181.299	170.741	286.603	153.322	N	NULL
A_51_P145453as	76216		76216	Xist		TU_76216	0		737	0	NULL	NULL	NULL	NULL	N	NULL	NULL	NULL	NULL	NULL	N	NULL
A_65_P02394as	76216		76216	Xist		TU_76216	0		6330	0	37.6971	43.1733	NULL	NULL	N	NULL	NULL	NULL	NULL	NULL	N	NULL
A_65_P04895as	76216		76216	Xist		TU_76216	0		8337	0	113.679	108.196	89.2058	96.7199	Y	0.0282968	74.669	133.542	96.0517	123.207	N	NULL
A_65_P09939as	76216		76216	Xist		TU_76216	0		3631	0	NULL	NULL	NULL	NULL	N	NULL	NULL	NULL	NULL	NULL	N	NULL
A_65_P11382as	76216		76216	Xist		TU_76216	0		9225	0	300.914	274.735	340.412	305.162	Y	-0.00397344	434.153	469.569	NULL	NULL	N	NULL
pT0XR05A7DB8D_1_56	76216	T0XR05A7DB8D	76216	Xist	T0XR05A7DB8D	TU_76216	0	CCAAAGCTCCTTAGATGGAGAGAAACCACGGAAGAACCGCACATCCACGGGAAACGAGCA	3943	0	942.306	2574.11	2928.45	826.184	Y	-0.492998	2259.29	1968.58	1624.39	1975.18	Y	0.0723673
pT0XR05A7DB8D_1_61	76216	T0XR05A7DB8D	76216	Xist	T0XR05A7DB8D	TU_76216	0	GCTCCTTAGATGGAGAGAAACCACGGAAGAACCGCACATCCACGGGAAACGAGCAAACAT	7482	0	829.567	2311.78	2678.81	844.574	Y	-0.473199	NULL	NULL	1765.58	2009.96	N	NULL
pT16R023A96F3_1_56	76223	T16R023A96F3	76223	Gtf2e1	T16R023A96F3	TU_76223	0	AAGCTTCACCTTCAACCAAGTGGATGCTCGAACACTCCCACTACAGCCGCCCTCAGCACC	3796	0	NULL	NULL	1449.65	1552.6	N	NULL	1540.12	1069.62	872.409	1129.08	N	0.135166
pT16R023A96F3_1_61	76223	T16R023A96F3	76223	Gtf2e1	T16R023A96F3	TU_76223	0	TCACCTTCAACCAAGTGGATGCTCGAACACTCCCACTACAGCCGCCCTCAGCACCTCAAC	8213	0	1549.18	1250.48	1435.68	1528.02	N	0.0600491	1315.89	890.184	NULL	NULL	N	NULL
pT19R003BA932_1_60	76244	T19R003BA932	76244	Aip	T19R003BA932	TU_76244	0	TCGAAGTCTTGCGATGAGATCCGCCATCCTCCTTCCCCGCTGCTCCCTTTCGGCAACTTC	8661	0	1990.63	2042.03	2102.56	2213.12	Y	0.00559292	3066.47	1659.61	1375.4	2480.44	Y	0.261367
pT19R003BA932_1_61	76244	T19R003BA932	76244	Aip	T19R003BA932	TU_76244	0	CGAAGTCTTGCGATGAGATCCGCCATCCTCCTTCCCCGCTGCTCCCTTTCGGCAACTTCC	3062	0	1807.97	1867.92	1969.04	2051.28	Y	0.0018012	3054.57	1816.13	1403.91	2521.63	Y	0.240072
pT19R003BA981_1_60	76244	T19R003BA981	76244	Aip	T19R003BA981	TU_76244	0	CCGGACCTGTTTCGGCAACTCCTAGCGCCTCGGCAGCTTCTGAGCAAGCGCCATTTTGAC	3403	0	425.512	490.665	579.754	551.667	Y	-0.0417198	787.087	602.733	355.125	617.091	N	0.177933
pT19R003BA981_1_61	76244	T19R003BA981	76244	Aip	T19R003BA981	TU_76244	0	CGGACCTGTTTCGGCAACTCCTAGCGCCTCGGCAGCTTCTGAGCAAGCGCCATTTTGACT	6233	0	684.349	639.625	680.323	655.638	Y	0.00665045	852.684	543.25	487.539	757.686	N	0.193634
pT19R003BB54D_1_52	76244	T19R003BB54D	76244	Aip	T19R003BB54D	TU_76244	0	AGGAGGCCTCCCACCATTCACAGGAGACAACAGTGATGTGTGCATGAGGCCAACCTCAGC	3024	0	381.157	333.103	311.846	300.878	N	0.0214881	833.928	1038.44	768.897	698.187	N	-0.0685754
pT19R003BB54D_1_58	76244	T19R003BB54D	76244	Aip	T19R003BB54D	TU_76244	0	CCTCCCACCATTCACAGGAGACAACAGTGATGTGTGCATGAGGCCAACCTCAGCCTGACT	5010	0	508.153	524.663	494.633	524.79	N	0.00590809	769.217	948.372	676.894	668.815	N	-0.0480719
pT19R003BBA4E_1_56	76244	T19R003BBA4E	76244	Aip	T19R003BBA4E	TU_76244	0	AACCTCTGGGGGGCGCCGCGAGTCCCGCTACCCGCGAGACTCTGACGCGATCCCGAAGCA	6470	0	533.532	553.292	462.392	469.76	N	-0.0044644	870.335	1006.87	821.204	759.385	N	-0.0486386
pT19R003BBA4E_1_61	76244	T19R003BBA4E	76244	Aip	T19R003BBA4E	TU_76244	0	CTGGGGGGCGCCGCGAGTCCCGCTACCCGCGAGACTCTGACGCGATCCCGAAGCAACTCT	7860	0	412.136	455.609	375.632	401.051	N	-0.00755743	685.036	775.734	663.406	667.234	N	-0.0257503
pT02F01D57B77_1_54	76317	T02F01D57B77	76317	2610205E22Rik	T02F01D57B77	TU_76317	0	GGCTGGCAAAGACCGTAGCCCACAGCAGCCGCCACCACTCTACCGGACCAGACACCTCGC	1654	0	1779.94	1855.16	1838.43	1631.13	Y	-0.0349673	3371.31	3456.7	2799.61	2928.6	Y	0.00434895
pT02F01D57B77_1_59	76317	T02F01D57B77	76317	2610205E22Rik	T02F01D57B77	TU_76317	0	GCAAAGACCGTAGCCCACAGCAGCCGCCACCACTCTACCGGACCAGACACCTCGCGGCCT	6232	0	1540.38	1818.16	NULL	NULL	N	NULL	3117.75	2835.33	2061.25	2483.02	Y	0.0610439
pT07R06E91781_1_56	76355	T07R06E91781	76355	Tial1	T07R06E91781	TU_76355	0	CTGGAGAGGTTACCTACGTATAGAGTCCGGGGCTGTCCGTCGTCTTCCATCATGGTGGGT	8939	0	1706.16	1904.04	2029.57	1626.97	Y	-0.0718406	2312.08	2493.63	1998.79	1965.19	Y	-0.0200966
pT07R06E91781_1_61	76355	T07R06E91781	76355	Tial1	T07R06E91781	TU_76355	0	GAGGTTACCTACGTATAGAGTCCGGGGCTGTCCGTCGTCTTCCATCATGGTGGGTGCGAC	4280	0	1841.99	2130.87	2155.71	1862.63	Y	-0.0633668	2493.32	2952.52	2351.76	2262.61	Y	-0.0450992
pT07R06E91781_2_55	76355	T07R06E91781	76355	Tial1	T07R06E91781	TU_76355	0	ATATGTCTTAGCTTGTGTGTGTAGAGTCCGGGGCTGTCCGTCGTCTTCCATCATGGTGGG	8117	0	NULL	NULL	780.347	775.298	N	NULL	979.672	1072.75	878.948	902.553	Y	-0.0139547
pT07R06E91781_2_60	76355	T07R06E91781	76355	Tial1	T07R06E91781	TU_76355	0	TCTTAGCTTGTGTGTGTAGAGTCCGGGGCTGTCCGTCGTCTTCCATCATGGTGGGTGCGA	6738	0	NULL	NULL	NULL	NULL	N	NULL	NULL	NULL	855.877	877.388	N	NULL
pT07R06E917CF_1_1	76355	T07R06E917CF	76355	Tial1	T07R06E917CF	TU_76355	0	AGTCCGGGGCTGTCCGTCGTCTTCCATCATGGTGGGTGCGACGGAGTGATCCCGGGACAA	966	0	823.195	1038.67	1009.64	981.775	Y	-0.0565648	1224.73	1336.31	1055.41	1118.39	Y	-0.00634999
pT07R06E917CF_1_2	76355	T07R06E917CF	76355	Tial1	T07R06E917CF	TU_76355	0	GTCCGGGGCTGTCCGTCGTCTTCCATCATGGTGGGTGCGACGGAGTGATCCCGGGACAAG	3499	0	808.695	951.18	964.3	866.149	Y	-0.0585485	NULL	NULL	1120.78	1094.1	N	NULL
pT07R06E9181A_1_60	76355	T07R06E9181A	76355	Tial1	T07R06E9181A	TU_76355	0	GAGGAAAAGGTACTGAACCCCGCTCTCGGGTCCGCTCCCCCCAGCCCGCTCCGGACACTG	6961	0	4732.91	4509.24	4692.99	5085.55	Y	0.0279568	6514.83	3764.7	3094.02	5426.68	Y	0.241091
pT07R06E9181A_1_61	76355	T07R06E9181A	76355	Tial1	T07R06E9181A	TU_76355	0	AGGAAAAGGTACTGAACCCCGCTCTCGGGTCCGCTCCCCCCAGCCCGCTCCGGACACTGC	538	0	4746.2	4221.4	4572.28	4759.84	Y	0.0341745	6309.2	3373.01	2976.55	5553.84	Y	0.271418
pT07R06E9181A_2_56	76355	T07R06E9181A	76355	Tial1	T07R06E9181A	TU_76355	0	GACAGAGGAAAAGGTACTGAACCCCGCTCTCGGGTCCGCTCCCCCCAGCCCGCTCCGGAC	7199	0	3907.82	3708.5	3880.89	4172.42	Y	0.0270964	5245.07	3609.06	2878.67	4700.82	Y	0.187669
pT07R06E9181A_2_61	76355	T07R06E9181A	76355	Tial1	T07R06E9181A	TU_76355	0	AGGAAAAGGTACTGAACCCCGCTCTCGGGTCCGCTCCCCCCAGCCCGCTCCGGACACTGC	2420	0	5350.36	4838.32	4797.2	4994.61	Y	0.0306012	6875.19	3597	3356.09	5910.46	Y	0.263566
pT10R03BA8F5C_1_60	76361	T10R03BA8F5C	76361	Ccar1	T10R03BA8F5C	TU_76361	0	AAACTTTCACTTGTTTCCCTTCTATAGCAGATACCCCTCCGCTGACCGGCTGCCAACGAA	1042	0	1243.7	1899.57	2261.08	1450.16	N	-0.188419	1816.79	463.814	429.72	1358.92	N	0.546485
pT10R03BA8F5C_1_61	76361	T10R03BA8F5C	76361	Ccar1	T10R03BA8F5C	TU_76361	0	AACTTTCACTTGTTTCCCTTCTATAGCAGATACCCCTCCGCTGACCGGCTGCCAACGAAC	3288	0	NULL	NULL	2298.97	1374.96	N	NULL	1769.77	549.988	510.687	1400.35	N	0.472822
pT10R03BA8FDA_1_60	76361	T10R03BA8FDA	76361	Ccar1	T10R03BA8FDA	TU_76361	0	CTGGCCCGGGTTAACCGAGAAGCCATTTCAAACCCGTCAAGCTCAGGCGCATGCGCAGAC	7076	0	NULL	NULL	1983.24	1274.7	N	NULL	1788.12	951.216	809.781	1444.39	N	0.262716
pT10R03BA8FDA_1_61	76361	T10R03BA8FDA	76361	Ccar1	T10R03BA8FDA	TU_76361	0	TGGCCCGGGTTAACCGAGAAGCCATTTCAAACCCGTCAAGCTCAGGCGCATGCGCAGACT	455	0	1307.76	1747.16	NULL	NULL	N	NULL	1919.39	1170.13	923.694	1443.68	N	0.204437
pT11F05B87504_1_56	76368	T11F05B87504	76368	Hoxb5	T11F05B87504	TU_76368	0	GGAGGGCTTGATTTGTGGATCGTGGTCGTTATAACCCTGTGCTTCACGATTTATGATGTA	9579	0	963.076	978.938	848.386	877.441	N	0.00376507	2292.82	3166.32	2432.71	2050.16	N	-0.107244
pT11F05B87504_1_61	76368	T11F05B87504	76368	Hoxb5	T11F05B87504	TU_76368	0	GCTTGATTTGTGGATCGTGGTCGTTATAACCCTGTGCTTCACGATTTATGATGTATTAAT	1601	0	182.47	232.126	235.907	214.599	N	-0.0728228	282.592	360.277	246.553	261.871	N	-0.0396501
T09R06DEAFF7_52	76370	T09R06DEAFF7	76370	1300006C19Rik	T09R06DEAFF7	TU_76370	0	CCTGGAGTCCGGGCGGAGCTCAGGCAACCTTTGACTCCGCCCCCTCGCCCAACAGGAACT	5741	0	762.988	695.373	598.184	682.596	N	0.0488148	919.701	950.03	652.72	740.165	N	0.0202557
T09R06DEAFF7_57	76370	T09R06DEAFF7	76370	1300006C19Rik	T09R06DEAFF7	TU_76370	0	AGTCCGGGCGGAGCTCAGGCAACCTTTGACTCCGCCCCCTCGCCCAACAGGAACTGGCCC	6535	0	873.64	859.534	694.177	777.004	N	0.0280111	1126.96	1257.26	891.402	897.562	N	-0.022261
pT06F054B00CC_1_55	76375	T06F054B00CC	76375	Ruvbl1	T06F054B00CC	TU_76375	0	ACAACCTGCGTGGAGTGGTAGGAACTACCGCACGCCAGGCGCCTGGGTTACCACGCGGCC	8419	0	916.635	1402.27	1370.3	905.484	Y	-0.182285	2969.8	708.289	776.463	2689.77	Y	0.581056
pT06F054B00CC_1_60	76375	T06F054B00CC	76375	Ruvbl1	T06F054B00CC	TU_76375	0	CTGCGTGGAGTGGTAGGAACTACCGCACGCCAGGCGCCTGGGTTACCACGCGGCCGTTAC	7368	0	501.308	816.94	790.903	585.754	Y	-0.171247	2152.17	610.624	430.15	1805.23	Y	0.585008
pT13R02C70FF9_1_56	76403	T13R02C70FF9	76403	Dek	T13R02C70FF9	TU_76403	0	CGGGCATGGAGCGTGCCGAGCGCCCAGCGTCAGCTCCCCTCCAAGTCGCCTACCCTGGGT	1877	0	601.628	767.019	733.722	542.364	N	-0.118359	1031.1	848.056	721.117	955.205	N	0.103483
pT13R02C70FF9_1_61	76403	T13R02C70FF9	76403	Dek	T13R02C70FF9	TU_76403	0	ATGGAGCGTGCCGAGCGCCCAGCGTCAGCTCCCCTCCAAGTCGCCTACCCTGGGTCTGTC	2647	0	494.511	626.711	637.947	465.393	N	-0.119928	715.984	542.129	NULL	NULL	N	NULL
pT13R02C71149_1_56	76403	T13R02C71149	76403	Dek	T13R02C71149	TU_76403	0	GCCGAGGTCCTCGCGCCGCGCGCTCGCTCTCTCTCGCGCTCTCTCTCTCCCCGCTCCTCA	2288	0	6303.11	8085.95	8315.61	7048.93	Y	-0.0899737	7566.51	3721.13	3231.77	6330.99	Y	0.300126
pT13R02C71149_1_61	76403	T13R02C71149	76403	Dek	T13R02C71149	TU_76403	0	GGTCCTCGCGCCGCGCGCTCGCTCTCTCTCGCGCTCTCTCTCTCCCCGCTCCTCAGAATC	2050	0	8144.78	9821.49	12208.6	11359	Y	-0.0563116	NULL	NULL	5283.15	9553.84	N	NULL
pT05R03D0FAA6_1_56	76405	T05R03D0FAA6	76405	Rpl9	T05R03D0FAA6	TU_76405	0	GGGGCACCCGGTCCCTAAGCTCCTCACCTCGCAGTAGATGGGGCAAAGAGAGAACGTCTT	758	0	1607.7	1676.63	1604.55	1704.75	N	0.00403837	3114.41	4110.48	3376.87	3031.16	N	-0.0837105
pT05R03D0FAA6_1_61	76405	T05R03D0FAA6	76405	Rpl9	T05R03D0FAA6	TU_76405	0	ACCCGGTCCCTAAGCTCCTCACCTCGCAGTAGATGGGGCAAAGAGAGAACGTCTTTCGTC	4793	0	1158.14	1158.56	806.002	751.935	N	NULL	2162.97	2557.31	1832.18	1702.99	N	-0.052244
pT05R03D0FAA6_2_55	76405	T05R03D0FAA6	76405	Rpl9	T05R03D0FAA6	TU_76405	0	AGTCTGATTGCTGAGAATGGTCTTCATCCTCGCAGTAGATGGGGCAAAGAGAGAACGTCT	7964	0	6802.81	7580.47	10215.1	6975.31	N	-0.106344	5958.71	3172.72	2909.12	4867.89	N	0.24865
pT05R03D0FAA6_2_60	76405	T05R03D0FAA6	76405	Rpl9	T05R03D0FAA6	TU_76405	0	GATTGCTGAGAATGGTCTTCATCCTCGCAGTAGATGGGGCAAAGAGAGAACGTCTTTCGT	4330	0	4872.82	5454.97	6926.82	4937.21	N	-0.0980321	4834.28	3140.91	NULL	NULL	N	NULL
pT12R04EF89B0_1_55	76418	T12R04EF89B0	76418	Skiip	T12R04EF89B0	TU_76418	0	CAGACCCTTCCGTATCGAGGACCCAAATCAACAACCCACCTGGTGAGCGCCATCTTCTTC	6570	0	959.577	902.412	902.908	878.527	Y	0.00739314	988.054	1103.33	867.042	785.202	Y	-0.0454916
pT12R04EF89B0_1_60	76418	T12R04EF89B0	76418	Skiip	T12R04EF89B0	TU_76418	0	CCTTCCGTATCGAGGACCCAAATCAACAACCCACCTGGTGAGCGCCATCTTCTTCCGCTT	1929	0	1122.93	1074.36	1110.44	1094.67	N	0.00649587	1040.13	944.077	NULL	NULL	N	NULL
pT12R04EF89B0_2_56	76418	T12R04EF89B0	76418	Skiip	T12R04EF89B0	TU_76418	0	GTTGGTCCTGAGACAGCTGAGTAGGCGCAGGTAAAAAGCTGGTGAGCGCCATCTTCTTCC	103	0	3065.64	3319.93	3312.48	3305.46	Y	-0.0177644	2919.79	2441.65	2235.93	2742.47	Y	0.0831756
pT12R04EF89B0_2_61	76418	T12R04EF89B0	76418	Skiip	T12R04EF89B0	TU_76418	0	TCCTGAGACAGCTGAGTAGGCGCAGGTAAAAAGCTGGTGAGCGCCATCTTCTTCCGCTTC	6150	0	1912.52	2114.93	2152.8	2010.7	Y	-0.0366728	2036.06	1636.24	1375.21	1729.37	Y	0.0972296
T07R05723935_60	76431	T07R05723935	76431	Hbb-y	T07R05723935	TU_76431	0	TAGAAGTGGTGGCCTTTTATGCTTCACAGACAATGTTCTGACCCTTTGTTCTGCATTATT	1930	0	248.028	223.309	229.349	256.327	N	0.0469464	426.422	487.016	242.508	337.956	N	NULL
T07R05723935_61	76431	T07R05723935	76431	Hbb-y	T07R05723935	TU_76431	0	AGAAGTGGTGGCCTTTTATGCTTCACAGACAATGTTCTGACCCTTTGTTCTGCATTATTC	5225	0	433.866	404.26	355.241	394.54	N	0.0381315	645.315	765.798	650.201	613.153	N	-0.0499107
A_51_P127976as	76447		76447	2700088M22Rik		TU_76447	0		1737	0	1117.17	1010.29	1037.69	1121.01	Y	0.0386094	1698.94	737.673	662.745	1247.02	Y	0.31842
pT15R059772C8_1_60	76447	T15R059772C8	76447	2700088M22Rik	T15R059772C8	TU_76447	0	CACTGAAGTATGCACTTTTCTTTATCCTTGGTCGTCTGGAATCATCTGAGGTCGAGGGAC	7234	0	NULL	NULL	196.987	164.474	N	NULL	380.162	392.43	334.489	340.431	Y	-0.0030728
pT15R059772C8_1_61	76447	T15R059772C8	76447	2700088M22Rik	T15R059772C8	TU_76447	0	ACTGAAGTATGCACTTTTCTTTATCCTTGGTCGTCTGGAATCATCTGAGGTCGAGGGACC	1273	0	277.319	274.635	284.001	328.054	Y	0.0334243	371.071	348.8	417.995	359.948	N	NULL
pT15R0597A1ED_1_56	76447	T15R0597A1ED	76447	2700088M22Rik	T15R0597A1ED	TU_76447	0	GCGGGCGTCCGCGAACGCAGCGCGGTGCAGCGCTCCTTCCGACTCCCCCAAACCCCGACG	9251	0	2308.19	1770.95	1723.89	2283.6	Y	0.118589	5179.47	1615.15	1483.75	4718.38	Y	0.504252
pT15R0597A1ED_1_61	76447	T15R0597A1ED	76447	2700088M22Rik	T15R0597A1ED	TU_76447	0	CGTCCGCGAACGCAGCGCGGTGCAGCGCTCCTTCCGACTCCCCCAAACCCCGACGGCCCC	5105	0	2339.1	1804.31	1945.97	2602.64	Y	0.119507	5532.26	1764.76	1500.51	4731.68	Y	0.497496
T14F00319651_56	76449	T14F00319651	76449	2610042L04Rik	T14F00319651	TU_76449	0	AGGGCGCGGTGGCGAGCGCTGGGCTCCTCAAGCCTTTGCCGCCTCCCATGGCCCCAGAAT	470	0	530.438	668	626.16	606.603	N	-0.0569614	988.144	1069.02	948.71	939.174	N	-0.0192754
T14F00319651_61	76449	T14F00319651	76449	2610042L04Rik	T14F00319651	TU_76449	0	GCGGTGGCGAGCGCTGGGCTCCTCAAGCCTTTGCCGCCTCCCATGGCCCCAGAATCCGCC	5638	0	527.642	633.585	636.268	563.973	N	-0.0659237	971.97	987.379	762.518	861.597	N	0.0231116
pT11F037C548A_1_60	76488	T11F037C548A	76488	2810021J22Rik	T11F037C548A	TU_76488	0	ACACAGACGCCCAGACAGGCTGGCACAGGACTGAGGCCACAATCCAACCCCCTCGGAAAC	9552	0	973.589	972.18	911.435	850.82	N	-0.0146295	NULL	NULL	1831.08	1534.12	N	NULL
pT11F037C548A_1_61	76488	T11F037C548A	76488	2810021J22Rik	T11F037C548A	TU_76488	0	CACAGACGCCCAGACAGGCTGGCACAGGACTGAGGCCACAATCCAACCCCCTCGGAAACC	4792	0	1039.62	1091.64	1066.6	1064.92	N	-0.0109459	1961.12	2457.43	1980.23	1776.89	N	-0.0725148
pT09R054D77AF_1_60	76502	T09R054D77AF	76502	2810026P18Rik	T09R054D77AF	TU_76502	0	TCATCCGACTGTAACTCACTCACCGACAAGACAAAGAATATCTTAGGCTCCGTCGTAAAA	6415	0	749.341	1953.1	1970.46	733.03	Y	-0.422745	1308.34	482.759	471.036	1189.62	N	0.417671
pT09R054D77AF_1_61	76502	T09R054D77AF	76502	2810026P18Rik	T09R054D77AF	TU_76502	0	CATCCGACTGTAACTCACTCACCGACAAGACAAAGAATATCTTAGGCTCCGTCGTAAAAG	7195	0	652.111	1587.82	1658.74	668.564	N	-0.390557	1179.29	580.546	508.872	1017.09	N	0.304266
pT17R034C7560_1_60	76544	T17R034C7560	76544	Gtf2f1	T17R034C7560	TU_76544	0	ATTTCCAAATCCTTAAGTCTCGGAGAATGCTGGAAGACGAGAAAAAGAGACCTAACTCTC	5138	0	2198.39	2866.81	3050.3	2116.88	Y	-0.136971	2673.39	1498.04	1487.2	2235.41	Y	0.214264
pT17R034C7560_1_61	76544	T17R034C7560	76544	Gtf2f1	T17R034C7560	TU_76544	0	TTTCCAAATCCTTAAGTCTCGGAGAATGCTGGAAGACGAGAAAAAGAGACCTAACTCTCT	2523	0	1699.49	2037.27	2717.07	1838.38	Y	-0.124197	2563	1765.16	1351.93	2093.84	Y	0.175977
pT17R034C75C2_1_54	76544	T17R034C75C2	76544	Gtf2f1	T17R034C75C2	TU_76544	0	AGCTGCCACACCGAGAAGAGCGCAGCCGCTGTAACTACTCTAGATCACCAGCTTCGGAGA	3337	0	990.667	1022.93	1106.93	1047.49	N	-0.0189441	1507.67	1027.43	NULL	NULL	N	NULL
pT17R034C75C2_1_59	76544	T17R034C75C2	76544	Gtf2f1	T17R034C75C2	TU_76544	0	CCACACCGAGAAGAGCGCAGCCGCTGTAACTACTCTAGATCACCAGCTTCGGAGAGAAAG	1320	0	1016.33	1075.78	1250.41	1163.4	N	-0.0280062	1682.29	810.978	NULL	NULL	N	NULL
pT17R034C75EC_1_60	76544	T17R034C75EC	76544	Gtf2f1	T17R034C75EC	TU_76544	0	CAGCTTCGGAGAGAAAGCCACCTTTTGGCGGCGTTCTCTGTTTATATACCACGGAAAAGT	1231	0	36.056	54.8757	52.7556	89.5096	N	NULL	83.7648	113.706	78.8318	116.993	N	NULL
pT17R034C75EC_1_61	76544	T17R034C75EC	76544	Gtf2f1	T17R034C75EC	TU_76544	0	AGCTTCGGAGAGAAAGCCACCTTTTGGCGGCGTTCTCTGTTTATATACCACGGAAAAGTC	5725	0	45.7021	83.5748	82.2508	68.0648	N	NULL	118.651	145.924	83.6624	125.528	N	0.043176
A_51_P343319as	76633		76633	Cox6c		TU_76633	0		4912	0	13355.5	5630.69	5585.91	12449	N	0.361569	2184.29	1744.67	1938.77	1922.97	N	0.0470212
A_65_P08925as	76633		76633	Cox6c		TU_76633	0		3108	0	23795.9	9670.82	11283.8	24020.3	N	0.359581	4010.44	3410.88	3516.45	3244.14	N	0.0176608
pT15R0225348E_1_60	76633	T15R0225348E	76633	Cox6c	T15R0225348E	TU_76633	0	CATGGTAGCCAATGTCCTCTACACCAACGTCCTTCCCGGTTCTCGGAGAAACGGAGAGCC	5673	0	37997.3	15007.1	18766.1	39718.4	N	0.364537	9796.54	10351	NULL	NULL	N	NULL
pT15R0225348E_1_61	76633	T15R0225348E	76633	Cox6c	T15R0225348E	TU_76633	0	ATGGTAGCCAATGTCCTCTACACCAACGTCCTTCCCGGTTCTCGGAGAAACGGAGAGCCT	1130	0	31040.2	11947.1	14464.1	29763.7	N	0.364028	NULL	NULL	8939.94	6659.09	N	NULL
pT15R0225348E_2_56	76633	T15R0225348E	76633	Cox6c	T15R0225348E	TU_76633	0	TCTCTCTCCACCATTCTCACCTCTACACCAACGTCCTTCCCGGTTCTCGGAGAAACGGAG	3769	0	25893.6	9654.84	12244.3	25602.3	Y	0.374397	7828.18	6472.79	7212.5	5940.49	Y	-0.000847304
pT15R0225348E_2_61	76633	T15R0225348E	76633	Cox6c	T15R0225348E	TU_76633	0	CTCCACCATTCTCACCTCTACACCAACGTCCTTCCCGGTTCTCGGAGAAACGGAGAGCCT	7394	0	23973.1	9193.1	10598.3	22931.9	Y	0.375733	6383.94	5458.57	6127.74	5281.49	Y	0.00173302
pT02R01EC10F6_1_56	76646	T02R01EC10F6	76646	2900010J23Rik	T02R01EC10F6	TU_76646	0	CTTCAGGGAACTAGAAACCGACGACGGAGACCACCAACCGCCCCACGTCAGGCTGCGCAC	1709	0	12544.5	8988.27	11739.7	14012.9	Y	0.110822	8360.8	5961.89	5497.79	6873.3	Y	0.12192
pT02R01EC10F6_1_61	76646	T02R01EC10F6	76646	2900010J23Rik	T02R01EC10F6	TU_76646	0	GGGAACTAGAAACCGACGACGGAGACCACCAACCGCCCCACGTCAGGCTGCGCACGCACC	5357	0	13655.1	9818.42	11246	13519.8	Y	0.111613	9124.45	7901.64	7229.76	7746.65	Y	0.0462397
pT11F06EF400E_1_60	76684	T11F06EF400E	76684	1810032O08Rik	T11F06EF400E	TU_76684	0	GAGAACACCACAGACCCGCGCGGCCATAACTTCCAAACACGCGGCAGAGGACCTCGGAAA	2820	0	NULL	NULL	991.321	925.873	N	NULL	NULL	NULL	1424	1430.16	N	NULL
pT11F06EF400E_1_61	76684	T11F06EF400E	76684	1810032O08Rik	T11F06EF400E	TU_76684	0	AGAACACCACAGACCCGCGCGGCCATAACTTCCAAACACGCGGCAGAGGACCTCGGAAAG	7003	0	785.058	796.496	757.604	690.795	N	-0.0231873	1491.94	1640.76	1151.53	1235.71	N	-0.00532551
pT11F06EF400E_2_60	76684	T11F06EF400E	76684	1810032O08Rik	T11F06EF400E	TU_76684	0	GAGAACACCACAGACCCGCGCGGCCATAACTTCCAAACACGCGGCAGAGGACCTCGGAAA	10071	0	NULL	NULL	915.84	814.575	N	NULL	1558.03	1676.2	1449.67	1430.98	N	-0.0186925
pT11F06EF400E_2_61	76684	T11F06EF400E	76684	1810032O08Rik	T11F06EF400E	TU_76684	0	AGAACACCACAGACCCGCGCGGCCATAACTTCCAAACACGCGGCAGAGGACCTCGGAAAG	3151	0	742.145	810.843	806.1	732.641	N	-0.0399728	1476.29	1560.66	1261.5	1328.27	N	-0.000867201
pT06F044CB79D_1_53	76714	T06F044CB79D	76714	Rpo1-4	T06F044CB79D	TU_76714	0	AGAAGTTCCAGTCAGCCGCAGAGAACGCCACTTGAGTCTTGTAGCGCAGAGCCACCATGT	1545	0	2908.12	4183.57	4193.1	2945.7	N	-0.155641	6717.71	2273.84	2062.87	6247.7	N	0.475855
pT06F044CB79D_1_61	76714	T06F044CB79D	76714	Rpo1-4	T06F044CB79D	TU_76714	0	CAGTCAGCCGCAGAGAACGCCACTTGAGTCTTGTAGCGCAGAGCCACCATGTGTTTTTCC	7244	0	2398.62	3629.95	NULL	NULL	N	NULL	6530.81	2157.3	1614.75	5407.66	N	0.50298
pT11R03B31BB8_1_54	76717	T11R03B31BB8	76717	Ncor1	T11R03B31BB8	TU_76717	0	AGTAAAGACGTCCTCACTGGGCTGTGAGATCAAGTCCAACAAACAACCATGTTTCTAGGA	8391	0	2972.07	4156.73	3951.42	3192.05	N	-0.119188	2291.39	1905.97	1714.77	2207.9	N	0.0948784
pT11R03B31BB8_1_59	76717	T11R03B31BB8	76717	Ncor1	T11R03B31BB8	TU_76717	0	AGACGTCCTCACTGGGCTGTGAGATCAAGTCCAACAAACAACCATGTTTCTAGGAAGCAA	5081	0	2593.41	3684.19	3510.28	2734.41	N	-0.130475	2080.41	1707.93	1551.62	1983.51	N	0.0961631
pT11R03B31C68_1_1	76717	T11R03B31C68	76717	Ncor1	T11R03B31C68	TU_76717	0	CCCGGCGCGCGGCCCTCCGCCCGGCCCTCGCTCGGCAGCGCGGCGAGCTGGGCGCTCACT	6254	0	2596.7	3784.83	3765.04	2951.37	N	-0.134685	3454.58	1537.12	1405.9	3210.19	N	0.355133
pT11R03B31C68_1_21	76717	T11R03B31C68	76717	Ncor1	T11R03B31C68	TU_76717	0	CCGGCCCTCGCTCGGCAGCGCGGCGAGCTGGGCGCTCACTCCAGCCGCCGCCGCCGCAGC	7465	0	5972.62	6694.5	6382.04	5218.15	N	-0.0684981	10248	3753.33	3561.51	7959.25	N	0.392731
pT11R03B32110_1_60	76717	T11R03B32110	76717	Ncor1	T11R03B32110	TU_76717	0	CGGCATGGAATTGGTGGGTTTCTTGTGTGTGGCCGTGGCTGTCCTGACTTGGGGCTTCCT	527	0	1023.7	933.641	1019.76	1014.03	N	0.0187739	NULL	NULL	1471.41	1196.25	N	NULL
pT11R03B32110_1_61	76717	T11R03B32110	76717	Ncor1	T11R03B32110	TU_76717	0	GGCATGGAATTGGTGGGTTTCTTGTGTGTGGCCGTGGCTGTCCTGACTTGGGGCTTCCTC	9876	0	1380.59	1294.04	1330.79	1362.21	N	0.0191275	2062.1	2811.1	2324.11	1866.12	N	-0.114942
pT10F0177DF5C_1_52	76723	T10F0177DF5C	76723	Crsp3	T10F0177DF5C	TU_76723	0	GTACCATCGAGCCCCGGGCTCCCGGGGAACCCGGCGACAGACGGGTGAGAGCCAGGGTCG	6671	0	577.987	845.763	836.785	568.073	N	-0.16677	952.321	828.687	721.088	904.028	N	0.0792931
pT10F0177DF5C_1_57	76723	T10F0177DF5C	76723	Crsp3	T10F0177DF5C	TU_76723	0	ATCGAGCCCCGGGCTCCCGGGGAACCCGGCGACAGACGGGTGAGAGCCAGGGTCGGGAAA	7844	0	684.087	831.671	759.51	626.702	N	-0.0841561	1285	1411.9	1162.28	1150.54	N	-0.0226544
pT05R081B2E8B_1_55	76727	T05R081B2E8B	76727	Zfp68	T05R081B2E8B	TU_76727	0	CGAGACGCTGGTGTCCTCCCACCATCGTCCAGCACCCACAGCGTCACTACGCCAACAAAG	2865	0	2126.45	3303.09	3566.89	2374.85	N	-0.18396	1600.81	1030.14	NULL	NULL	N	NULL
pT05R081B2E8B_1_60	76727	T05R081B2E8B	76727	Zfp68	T05R081B2E8B	TU_76727	0	CGCTGGTGTCCTCCCACCATCGTCCAGCACCCACAGCGTCACTACGCCAACAAAGCTGCG	7028	0	2123.36	3491.36	4017.74	2759.33	N	-0.189574	NULL	NULL	1109.5	1636.21	N	NULL
pT05R081B2EBC_1_56	76727	T05R081B2EBC	76727	Zfp68	T05R081B2EBC	TU_76727	0	GCCAACAAAGCTGCGCAGGAGGCTCCTGGGCAGGAACACCGAGCCCAAGATGGCGGCTCC	553	0	1508.78	1942.08	2285.72	1576.11	N	-0.135541	1939.01	2056.42	1672.04	1697.06	N	-0.00954156
pT05R081B2EBC_1_61	76727	T05R081B2EBC	76727	Zfp68	T05R081B2EBC	TU_76727	0	CAAAGCTGCGCAGGAGGCTCCTGGGCAGGAACACCGAGCCCAAGATGGCGGCTCCCAGAC	8170	0	NULL	NULL	1507.99	1118.06	N	NULL	2204.04	2570.11	1542.39	1552.64	N	-0.0319275
pT07F01EE46B4_1_32	76746	T07F01EE46B4	76746	Irf3	T07F01EE46B4	TU_76746	0	TGAGATATAAAAAGTTTTTCTCAACATTGACGAAATAAAGTCAAGAAATCCCGGAGCGCA	6300	0	287.811	191.059	185.073	223.379	Y	0.129818	317.18	294.362	264.268	270.548	Y	0.0213129
pT07F01EE46B4_1_33	76746	T07F01EE46B4	76746	Irf3	T07F01EE46B4	TU_76746	0	GAGATATAAAAAGTTTTTCTCAACATTGACGAAATAAAGTCAAGAAATCCCGGAGCGCAC	29	0	NULL	NULL	144.094	161.399	N	NULL	398.89	362.42	392.234	373.709	Y	0.0103149
pT07F01EE4726_1_1	76746	T07F01EE4726	76746	Irf3	T07F01EE4726	TU_76746	0	GGGAGGAATTGGGCGCCCGTGCGGCGCGGGTGCCAGCAGTGGTTTTGGGGCTCCCAAACA	7814	0	1854.88	1459.39	1471.61	1976.17	Y	0.116088	2103.09	2677.35	2181.28	1973.06	Y	-0.0742106
pT07F01EE4726_1_61	76746	T07F01EE4726	76746	Irf3	T07F01EE4726	TU_76746	0	GTAGTTCTGAGACTCGCAGCCACGCAACCCCCTTCTTTGTCAGCTAAGCCTCCGAGCGCT	8301	0	1928.7	1278.49	1396.74	2142.68	Y	0.182205	NULL	NULL	1065.38	1152.78	N	NULL
pT07F01EE4760_1_53	76746	T07F01EE4760	76746	Irf3	T07F01EE4760	TU_76746	0	AGCCAGGGGAGGAATTGGGCGCCCGTGCGGCGCGGGTGCCAGCAGTGGTTTTGGGGCTCC	6983	0	2686.07	2031.39	2051.47	2715.29	Y	0.121537	3184.3	4023.33	3259.98	2900.06	Y	-0.07619
pT07F01EE4760_1_58	76746	T07F01EE4760	76746	Irf3	T07F01EE4760	TU_76746	0	GGGGAGGAATTGGGCGCCCGTGCGGCGCGGGTGCCAGCAGTGGTTTTGGGGCTCCCAAAC	9930	0	2015.39	1566.33	1659.66	2131.8	Y	0.1091	NULL	NULL	2741.07	2395.71	N	NULL
pT07F01EE47A0_1_51	76746	T07F01EE47A0	76746	Irf3	T07F01EE47A0	TU_76746	0	GCTGCCCCAGGTCCAGCTGTGACACCAGCCAGGGCAAAATCCGCGGTTTCGGGGTTTCCA	518	0	1282.5	828.248	853.388	1234	Y	0.175034	1120.51	1271.08	1088.77	984.861	Y	-0.0491592
pT07F01EE47A0_1_57	76746	T07F01EE47A0	76746	Irf3	T07F01EE47A0	TU_76746	0	CCAGGTCCAGCTGTGACACCAGCCAGGGCAAAATCCGCGGTTTCGGGGTTTCCATGCTCT	4098	0	1043.34	688.921	669.011	996.897	Y	0.176736	NULL	NULL	883.479	808.561	N	NULL
pT07F01EE47A0_2_60	76746	T07F01EE47A0	76746	Irf3	T07F01EE47A0	TU_76746	0	AGGTTTGCCCGATCCTGCGCCCTGAGGCCGCCACCCTCCCGGCTCTTCCGCGTTACCTAC	9511	0	1630.29	1281.35	NULL	NULL	N	NULL	NULL	NULL	1332.18	1568.28	N	NULL
pT07F01EE47A0_2_61	76746	T07F01EE47A0	76746	Irf3	T07F01EE47A0	TU_76746	0	GGTTTGCCCGATCCTGCGCCCTGAGGCCGCCACCCTCCCGGCTCTTCCGCGTTACCTACC	3518	0	1962.21	1581.94	NULL	NULL	N	NULL	1956.64	1717.36	1472.63	1725.88	Y	0.0627831
pT07F01EE4ABD_1_60	76746	T07F01EE4ABD	76746	Irf3	T07F01EE4ABD	TU_76746	0	AGGTCCAGCTGTGACACCAGCCAGGGCAAAATCCGCGGTTTCGGGGTTTCCATGCTCTAG	4842	0	1370.29	881.413	968.475	1361.19	Y	0.169731	1396.42	1690.22	NULL	NULL	N	NULL
pT07F01EE4ABD_1_61	76746	T07F01EE4ABD	76746	Irf3	T07F01EE4ABD	TU_76746	0	GGTCCAGCTGTGACACCAGCCAGGGCAAAATCCGCGGTTTCGGGGTTTCCATGCTCTAGC	133	0	NULL	NULL	946.954	1476.11	N	NULL	NULL	NULL	1898.09	813.674	N	NULL
pT16F00CCB38E_1_56	76749	T16F00CCB38E	76749	Bfar	T16F00CCB38E	TU_76749	0	CCGCAACCATAGAGGAGAGACCTCTTTATGCTCTCAACCCCGTGCGACCTCCGGCTGCCT	7233	0	1438.6	788.434	740.921	1374.83	N	0.264825	905.779	1265.77	1039.35	761.375	N	-0.140248
pT16F00CCB38E_1_61	76749	T16F00CCB38E	76749	Bfar	T16F00CCB38E	TU_76749	0	ACCATAGAGGAGAGACCTCTTTATGCTCTCAACCCCGTGCGACCTCCGGCTGCCTAGAGC	7435	0	1133.33	633.464	634.324	1154.22	N	0.256305	818.257	1147.15	922.784	740.126	N	-0.121263
pT11R0448008E_1_60	76758	T11R0448008E	76758	3110004H13Rik	T11R0448008E	TU_76758	0	CGGCCATAACAATCAGAGTGAGGCGAACACCACCAGCCCCGACCGAACCGCGACTTCGAT	8119	0	1356.81	1408.61	1334.49	1297.49	Y	-0.0142417	2299.94	2878.04	2276.63	2158.68	N	-0.0602421
pT11R0448008E_1_61	76758	T11R0448008E	76758	3110004H13Rik	T11R0448008E	TU_76758	0	GGCCATAACAATCAGAGTGAGGCGAACACCACCAGCCCCGACCGAACCGCGACTTCGATT	4928	0	1352.27	1463.46	1495.11	1390.29	Y	-0.0329429	2665.42	3300.55	2379.17	2291.23	N	-0.0545895
pT11R0448008E_2_60	76758	T11R0448008E	76758	3110004H13Rik	T11R0448008E	TU_76758	0	CGGCCATAACAATCAGAGTGAGGCGAACACCACCAGCCCCGACCGAACCGCGACTTCGAT	8048	0	1421.43	1512.21	1331.7	1255.37	Y	-0.0262597	2384.99	2731.38	2115.71	2085.2	N	-0.0326014
pT11R0448008E_2_61	76758	T11R0448008E	76758	3110004H13Rik	T11R0448008E	TU_76758	0	GGCCATAACAATCAGAGTGAGGCGAACACCACCAGCCCCGACCGAACCGCGACTTCGATT	3648	0	1557.31	1587.3	1268.48	1276.04	Y	-0.00285064	2884.74	3536.93	2330.74	2213.02	N	-0.0555147
pT11R044802B3_1_56	76758	T11R044802B3	76758	3110004H13Rik	T11R044802B3	TU_76758	0	AGGGGCCCTCCCTCACCCCCTCCACGAAGCGACTCCCTCAGTTCCTTGAGGTGTCCTCCC	4415	0	NULL	NULL	NULL	NULL	N	NULL	1734.25	1457.56	1037.89	1496.39	N	0.117189
pT11R044802B3_1_61	76758	T11R044802B3	76758	3110004H13Rik	T11R044802B3	TU_76758	0	CCCTCCCTCACCCCCTCCACGAAGCGACTCCCTCAGTTCCTTGAGGTGTCCTCCCAGCAC	163	0	1599.99	1978.52	2039.77	1977.05	N	-0.0528922	1546.97	988.556	1017.04	1569.61	N	0.191465
pT11R044802DB_1_60	76758	T11R044802DB	76758	3110004H13Rik	T11R044802DB	TU_76758	0	CTTGAGGTGTCCTCCCAGCACGTGGAAACCTCCTCGCAGTGCACGGAAACGTCCTCCCGC	1040	0	355.643	332.968	347.452	430.024	N	0.0606047	707.825	752	564.006	633.821	N	0.0121957
pT11R044802DB_1_61	76758	T11R044802DB	76758	3110004H13Rik	T11R044802DB	TU_76758	0	TTGAGGTGTCCTCCCAGCACGTGGAAACCTCCTCGCAGTGCACGGAAACGTCCTCCCGCC	4834	0	NULL	NULL	NULL	NULL	N	NULL	NULL	NULL	580.849	569.427	N	NULL
pT10F013B32BC_1_56	76760	T10F013B32BC	76760	Ahi1	T10F013B32BC	TU_76760	0	CGCCTAGGCGAGGACGAGGGAGGCGGCAGCTTGGCCGGCAGGACCGCTGGCGACGCGCGC	1853	0	860.196	1284.93	1136.84	811.447	N	-0.16036	1979.13	2549.33	1673.5	1603.8	N	-0.0642145
pT10F013B32BC_1_61	76760	T10F013B32BC	76760	Ahi1	T10F013B32BC	TU_76760	0	AGGCGAGGACGAGGGAGGCGGCAGCTTGGCCGGCAGGACCGCTGGCGACGCGCGCTGTCC	8700	0	1104.31	1728.89	1700.23	1204.31	N	-0.172223	2782.44	3652.42	2742.43	2578.09	N	-0.0724955
pT07F010E9F2D_1_56	76773	T07F010E9F2D	76773	Sirt2	T07F010E9F2D	TU_76773	0	TGGGAACGGGGTGGGGGCCCTCGGGACTGTCACCGACTGCTCTGTCCCGTGACGGCAGCG	4717	0	NULL	NULL	2341.43	2389.92	N	NULL	NULL	NULL	2403.48	1999.19	N	NULL
pT07F010E9F2D_1_61	76773	T07F010E9F2D	76773	Sirt2	T07F010E9F2D	TU_76773	0	ACGGGGTGGGGGCCCTCGGGACTGTCACCGACTGCTCTGTCCCGTGACGGCAGCGGAAAC	6118	0	2044.77	1557.84	1395.35	1531.6	N	0.0792909	2055.26	2413.91	1757.69	1613.93	Y	-0.053455
pT07F011E4628_1_56	76778	T07F011E4628	76778	Zfp30	T07F011E4628	TU_76778	0	CTCTTGGTCAGGGGAAGGGGGTTGGAGGTGGGGCTGTGTGTGTCTCTTTCTCGCTGCTTC	1816	0	2238.26	2044.95	1900.75	2014.16	N	0.0321991	4554.43	5815.89	4608.34	4039.84	N	-0.0816814
pT07F011E4628_1_61	76778	T07F011E4628	76778	Zfp30	T07F011E4628	TU_76778	0	GGTCAGGGGAAGGGGGTTGGAGGTGGGGCTGTGTGTGTCTCTTTCTCGCTGCTTCAATGC	5050	0	4899.3	4446.37	3947.22	4314.28	N	0.0403728	9833.16	17478.2	NULL	NULL	N	NULL
pT07F011E465F_1_54	76778	T07F011E465F	76778	Zfp30	T07F011E465F	TU_76778	0	TTCTTTGACTAGGTTCTGGGCTTCCAGCCCCGCGGAGGCTGCGAGCCAGGCCCCTAGCTC	1144	0	NULL	NULL	205.211	71.2833	N	NULL	NULL	NULL	NULL	NULL	N	NULL
pT07F011E465F_1_59	76778	T07F011E465F	76778	Zfp30	T07F011E465F	TU_76778	0	TGACTAGGTTCTGGGCTTCCAGCCCCGCGGAGGCTGCGAGCCAGGCCCCTAGCTCTTGGT	943	0	256.867	283.585	217.477	212.196	N	-0.0268253	368.103	370.93	248.282	327.833	N	0.0586924
pT07F011E47D8_1_56	76778	T07F011E47D8	76778	Zfp30	T07F011E47D8	TU_76778	0	CCCGGTTCTCTGCTCCCCAGGCCCGCCGGGAATCTAAGGTTCTGCACAGGGTATCTCCAC	8251	0	762.058	723.501	597.731	713.983	N	0.0498656	751.411	792.461	654.481	709.416	N	0.00595154
pT07F011E47D8_1_61	76778	T07F011E47D8	76778	Zfp30	T07F011E47D8	TU_76778	0	TTCTCTGCTCCCCAGGCCCGCCGGGAATCTAAGGTTCTGCACAGGGTATCTCCACCGTGC	3922	0	386.892	341.566	365.759	340.02	N	0.0112129	505.975	469.94	359.041	401.409	N	0.0402654
pT14F02D95432_1_60	76800	T14F02D95432	76800	Nfatc4	T14F02D95432	TU_76800	0	ACCACCCTGCACCTAAGAGAAGGGTGGGCAGAGGTGGGAATCCAAGGAGAACAGACCCGG	6042	0	1599.62	1499.98	1317.6	1515.13	N	0.0442993	3410.56	4511.77	NULL	NULL	N	NULL
pT14F02D95432_1_61	76800	T14F02D95432	76800	Nfatc4	T14F02D95432	TU_76800	0	CCACCCTGCACCTAAGAGAAGGGTGGGCAGAGGTGGGAATCCAAGGAGAACAGACCCGGA	1782	0	1496.16	1443.24	1277.69	1454.3	N	0.0359335	3373.73	4557.03	3532.57	3045.45	N	-0.0975055
pT14F02D95A95_1_36	76800	T14F02D95A95	76800	Nfatc4	T14F02D95A95	TU_76800	0	CGTTATTATAGAAACTTTTCCAAACTTTTTTCTCCCAAACTTCTTCAAAGCGGCCCCCCC	1756	0	194.774	159.699	160.212	142.138	N	0.0171216	135.195	125.525	150.936	102.173	N	NULL
pT14F02D95A95_1_37	76800	T14F02D95A95	76800	Nfatc4	T14F02D95A95	TU_76800	0	GTTATTATAGAAACTTTTCCAAACTTTTTTCTCCCAAACTTCTTCAAAGCGGCCCCCCCC	5796	0	131.095	100.536	152.553	117.132	N	NULL	168.528	68.2458	68.6612	62.7262	N	NULL
pT14F02D95AE3_1_56	76800	T14F02D95AE3	76800	Nfatc4	T14F02D95AE3	TU_76800	0	TCCCTTTCTCTGAGACGCCCCCTCTTCTGTCGCTGCCGCCTCCCTCCGGACGCCCCCTCG	2595	0	9035.78	10631.6	11837.9	10427.2	N	-0.0628704	NULL	NULL	7367.81	13318.3	N	NULL
pT14F02D95AE3_1_61	76800	T14F02D95AE3	76800	Nfatc4	T14F02D95AE3	TU_76800	0	TTCTCTGAGACGCCCCCTCTTCTGTCGCTGCCGCCTCCCTCCGGACGCCCCCTCGTTATT	86	0	NULL	NULL	20463	19205.4	N	NULL	25160.1	17975	15908.4	20603.7	N	0.129181
pT14F02D95B63_1_60	76800	T14F02D95B63	76800	Nfatc4	T14F02D95B63	TU_76800	0	TCCAGCTCCTCATCCTCGCAGCTTGCGGCCCCCATGGATCCGGCCGGAGCCCCCAGGTCC	8617	0	739.026	1057.94	1138.51	886.822	N	-0.132151	624.15	573.974	450.396	542.509	N	0.0586046
pT14F02D95B63_1_61	76800	T14F02D95B63	76800	Nfatc4	T14F02D95B63	TU_76800	0	CCAGCTCCTCATCCTCGCAGCTTGCGGCCCCCATGGATCCGGCCGGAGCCCCCAGGTCCC	523	0	688.24	1105.01	1173.06	814.625	N	-0.181994	601.592	518.248	413.029	544.611	N	0.092435
A_51_P173469as	76802		76802	3110043L15Rik		TU_76802	0		7434	0	750.413	765.195	645.415	713.003	Y	0.0173903	1432.65	1873.37	1449.92	1328.89	Y	-0.0771695
pT11R05C55FC0_1_56	76802	T11R05C55FC0	76802	3110043L15Rik	T11R05C55FC0	TU_76802	0	AGCCGCCAAGATTCCCATCCCAGGCCTCTGTCGCCTGCTCCTAAGGAAGGCTAGTCCCGC	5959	0	822.51	821.195	970.974	937.142	N	-0.00735368	2026.89	1262.47	NULL	NULL	N	NULL
pT11R05C55FC0_1_61	76802	T11R05C55FC0	76802	3110043L15Rik	T11R05C55FC0	TU_76802	0	CCAAGATTCCCATCCCAGGCCTCTGTCGCCTGCTCCTAAGGAAGGCTAGTCCCGCTAGGC	1486	0	462.111	470.198	512.165	501.685	N	-0.0082569	1292.81	652.414	420.218	956.764	N	0.32717
pT11R05C56565_1_15	76802	T11R05C56565	76802	3110043L15Rik	T11R05C56565	TU_76802	0	GCAGCGCACCCCTCCGCCGGCTCCCTCCCCTGACGGGCCCCAGCGCCCCCACCCCCTGGC	7612	0	9419.64	8978.9	8999.61	10780.8	N	0.0496191	12946.6	8547.11	6938.5	11812.7	N	0.20571
pT11R05C56565_1_16	76802	T11R05C56565	76802	3110043L15Rik	T11R05C56565	TU_76802	0	CAGCGCACCCCTCCGCCGGCTCCCTCCCCTGACGGGCCCCAGCGCCCCCACCCCCTGGCA	1324	0	NULL	NULL	10403.4	12650.4	N	NULL	NULL	NULL	NULL	NULL	N	NULL
pT04R06DD1927_1_56	76823	T04R06DD1927	76823	4930584N22Rik	T04R06DD1927	TU_76823	0	CTGGAGGCACATCATCGTCACTGTCCGCGGCCATGACGCCCCTCGCCAGCCTTCTGGAGG	5381	0	965.159	999.851	1072.9	1069.49	Y	-0.00835834	1322.65	1082.72	1016.87	1145.16	N	0.0692655
pT04R06DD1927_1_61	76823	T04R06DD1927	76823	4930584N22Rik	T04R06DD1927	TU_76823	0	GGCACATCATCGTCACTGTCCGCGGCCATGACGCCCCTCGCCAGCCTTCTGGAGGTACGC	4973	0	1091.41	1169.46	1220.79	1127.6	Y	-0.0322425	1545.74	1131.48	1089.36	1332.52	N	0.111496
pT02F093C0D81_2_56	76852	T02F093C0D81	76852	Raly	T02F093C0D81	TU_76852	0	TAAACAAGCAAACCATTCCACCTCAGAGCATATTTGGATCCAATCTCTTTATTGTCAGGT	1686	0	303.217	203.325	262.942	228.679	Y	0.0564633	299.25	245.248	252.57	196.761	N	NULL
pT02F093C0D81_2_61	76852	T02F093C0D81	76852	Raly	T02F093C0D81	TU_76852	0	AAGCAAACCATTCCACCTCAGAGCATATTTGGATCCAATCTCTTTATTGTCAGGTTCCTC	5288	0	437.858	337.493	395.369	357.113	Y	0.0344357	485.493	447.91	408.67	367.686	N	-0.00545152
pT08R020DE698_1_56	76864	T08R020DE698	76864	3110010F15Rik	T08R020DE698	TU_76864	0	GAAGCCGCCTCGCTCTCTCCCTTGAAAAACTACCGCGCTTCACGTTCCCGCGGCGGCCGC	6360	0	2813.14	3953.06	4265.93	2891.3	Y	-0.15833	9277.79	1956.82	1818.66	7837.64	Y	0.655164
pT08R020DE698_1_61	76864	T08R020DE698	76864	3110010F15Rik	T08R020DE698	TU_76864	0	CGCCTCGCTCTCTCCCTTGAAAAACTACCGCGCTTCACGTTCCCGCGGCGGCCGCCACAC	6184	0	1533.34	2396.22	2720.06	1869.55	Y	-0.178366	5938.12	1189.36	1050.59	5063.2	Y	0.690663
pT08R020DE957_1_60	76864	T08R020DE957	76864	3110010F15Rik	T08R020DE957	TU_76864	0	GTCTGGGCAAGATGAACTTTACTCTTTATCAAGCGGGTATGCTCGAAGAGTGAATACATA	2717	0	451.499	402.099	354.145	392.281	N	0.0473697	782.363	958.275	893.335	797.469	N	-0.068691
pT08R020DE957_1_61	76864	T08R020DE957	76864	3110010F15Rik	T08R020DE957	TU_76864	0	TCTGGGCAAGATGAACTTTACTCTTTATCAAGCGGGTATGCTCGAAGAGTGAATACATAC	8561	0	264.369	259.296	175.248	206.164	N	NULL	564.594	624.156	475.971	473.342	N	-0.0229816
pT04R090F5FD1_1_54	76887	T04R090F5FD1	76887	Trp73	T04R090F5FD1	TU_76887	0	TGGGTGGGTCCATAGACTTGGGTAGAGGTGCTGGAGGCCCCGTGGTGGCTTGCAGTGGCA	10162	0	1133.71	1141.1	1005.35	1117.04	N	0.021466	2386.61	3313.36	NULL	NULL	N	NULL
pT04R090F5FD1_1_59	76887	T04R090F5FD1	76887	Trp73	T04R090F5FD1	TU_76887	0	GGGTCCATAGACTTGGGTAGAGGTGCTGGAGGCCCCGTGGTGGCTTGCAGTGGCAGGGCA	7236	0	NULL	NULL	854.763	951.369	N	NULL	2455.92	3433.68	2432.56	1993.62	N	-0.115984
pT17R015FBB59_1_50	76948	T17R015FBB59	76948	E4f1	T17R015FBB59	TU_76948	0	TCCTCGCTGAAGGGCGCTGGGAGCCCAAGGAAGCCGCCGGAGGACAAGGCCGCCGCCGCC	5509	0	1270.03	1404.76	1423.78	1440.78	N	-0.0193184	2334.87	2599.18	2295.29	2387.31	N	-0.0147513
pT17R015FBB59_1_55	76948	T17R015FBB59	76948	E4f1	T17R015FBB59	TU_76948	0	GCTGAAGGGCGCTGGGAGCCCAAGGAAGCCGCCGGAGGACAAGGCCGCCGCCGCCGCAAC	1147	0	9867.19	10194.1	10248.7	8575.65	N	-0.0457802	16324.2	9735.28	8881.54	12464.9	N	0.185841
pT17R015FBB85_1_56	76948	T17R015FBB85	76948	E4f1	T17R015FBB85	TU_76948	0	CGCCGCCGCCGCAACCCCGCCCTCGCCCGCTTCACGCCCGGCTTCGGCCCGGGCTTCTGC	4679	0	99208.7	129123	133583	126096	N	-0.069752	87728.8	117407	NULL	NULL	N	NULL
pT17R015FBB85_1_61	76948	T17R015FBB85	76948	E4f1	T17R015FBB85	TU_76948	0	CCGCCGCAACCCCGCCCTCGCCCGCTTCACGCCCGGCTTCGGCCCGGGCTTCTGCCGTAT	2571	0	NULL	NULL	13565.6	12386.2	N	NULL	16045.1	7932.41	7470.18	15012.5	N	0.30453
pT11F03E639F6_1_51	77008	T11F03E639F6	77008	Zfp535	T11F03E639F6	TU_77008	0	AGGATGTTGAGGAATGAGAGCCGATGCTCGGCCCTAACCACCCTCACCGAGGCACTTCCG	1713	0	649.642	634.355	NULL	NULL	N	NULL	1040.32	1056.49	886.075	887.528	N	-0.00299212
pT11F03E639F6_1_57	77008	T11F03E639F6	77008	Zfp535	T11F03E639F6	TU_77008	0	TTGAGGAATGAGAGCCGATGCTCGGCCCTAACCACCCTCACCGAGGCACTTCCGGAAGCT	8687	0	411.31	380.834	363.196	284.773	N	NULL	NULL	NULL	315.059	379.097	N	NULL
pT11F03E639F6_2_41	77008	T11F03E639F6	77008	Zfp535	T11F03E639F6	TU_77008	0	ACTCGTGATTTATCAGTTATATTTGTATTACCGACGCTCGGCCCTAACCACCCTCACCGA	570	0	135.36	122.143	182.18	169.889	N	NULL	190.975	207.414	155.222	203.045	N	0.0403884
pT11F03E639F6_2_61	77008	T11F03E639F6	77008	Zfp535	T11F03E639F6	TU_77008	0	ATTTGTATTACCGACGCTCGGCCCTAACCACCCTCACCGAGGCACTTCCGGAAGCTGGAC	631	0	553.483	569.599	673.74	607.724	N	-0.0286257	NULL	NULL	720.578	611.59	N	NULL
A_51_P125425as	77063		77063	Dph2l1		TU_77063	0		2658	0	1289.93	1311.23	1043.1	1198.79	Y	0.0266537	2508.71	3404.01	2782.14	2438.27	N	-0.0949179
A_51_P297480as	77063		77063	Dph2l1		TU_77063	0		5919	0	NULL	NULL	273.311	271.377	N	NULL	521.312	566.646	344.353	437.421	N	0.033841
A_65_P13315as	77063		77063	Dph2l1		TU_77063	0		9419	0	500.822	525.052	403.174	504.316	Y	0.0383455	1110.08	1515.72	1138.24	1027.6	N	-0.0898382
pT11R0475359D_1_60	77063	T11R0475359D	77063	Dph2l1	T11R0475359D	TU_77063	0	GAGAAAGGCATTCAACATCTAAAGCATCGCTTTATTGTCTGTCAGTCACAGGGGTGCCAG	3394	0	291.407	238.402	272.194	222.736	Y	5.07563e-05	531.371	580.704	590.5	439.694	N	-0.0833129
pT11R0475359D_1_61	77063	T11R0475359D	77063	Dph2l1	T11R0475359D	TU_77063	0	AGAAAGGCATTCAACATCTAAAGCATCGCTTTATTGTCTGTCAGTCACAGGGGTGCCAGC	7422	0	266.124	192.356	310.168	297.734	N	NULL	575.947	551.234	473.515	367.564	N	NULL
pT11R047539C4_1_56	77063	T11R047539C4	77063	Dph2l1	T11R047539C4	TU_77063	0	CTGCCGGAAGCCGGCTAGACACAGCACTCGCAGGGTCTGCCGTGCCGCCATACTGCAGAC	8671	0	598.54	513.477	487.083	510.817	N	0.0436171	1121.51	584.072	441.607	846.86	N	0.283056
pT11R047539C4_1_61	77063	T11R047539C4	77063	Dph2l1	T11R047539C4	TU_77063	0	GGAAGCCGGCTAGACACAGCACTCGCAGGGTCTGCCGTGCCGCCATACTGCAGACCGACC	3301	0	478.974	405.63	520.036	524.197	N	0.0378215	1153.06	637.726	506.051	855.491	N	0.24262
pT11R04756755_1_56	77063	T11R04756755	77063	Dph2l1	T11R04756755	TU_77063	0	CCGACTCGGCTTCCTGGCTCCGCAGTCTCGGACACAACCAGCGCCGCCATCACCCAAGAG	654	0	1147.45	791.623	792.633	1200.8	Y	0.170807	1414.39	1040.57	882.281	1116.15	N	0.117707
pT11R04756755_1_61	77063	T11R04756755	77063	Dph2l1	T11R04756755	TU_77063	0	TCGGCTTCCTGGCTCCGCAGTCTCGGACACAACCAGCGCCGCCATCACCCAAGAGCCCAC	8976	0	1273.75	834.482	871.22	1304.29	Y	0.179458	1624.78	1251.34	1064.78	1290.69	N	0.0984911
pT17R020E37A9_1_59	77112	T17R020E37A9	77112	Prr3	T17R020E37A9	TU_77112	0	TGCTGCGGCAGCGGCGGCGGCTGGTCCTGCTTCTTTCGTTTCGGCATAGCGGCTGCGGCA	6194	0	1242.62	1824.91	1782.79	1402.43	Y	-0.135562	1741.32	1757.68	1351.75	1518.85	N	0.0232785
[truncated: 8,470 more rows]
