# Supplementary material for: CAGE-TSSchip: promoter-based expression profiling using the 5'-leading label of capped transcripts
Source: Genome Biol. 2007 Mar 26;8(3):R42. doi: 10.1186/gb-2007-8-3-r42 (PMC1868931; doi:10.1186/gb-2007-8-3-r42)
Supplement: Additional data file 3 — Shown are the details of a sensitivity check with the qRT-PCR. [file gb-2007-8-3-r42-S3.xls]

## Sheet: Sheet1
	Target TC	Gene Symbol	TSSchip		qRT-PCR						Absolute Difference
			ProbeID	Log10 (Liver/E17.5)	Primer Sequence		Ct value			Log10 (Liver/E17.5)
					Forward	Reverse	Liver	E17.5	Max
		Trf	A_65_P04625as	0.648409	TTGTTCAAGTCCACCACCAA	ATTGCATGTACTCCGCTCCT	21.3514	23.3074	23.3074	0.588795	0.0596138
	T14R03E1DCE4	Itm2b	pT14R03E1DCE4_1_59	0.28934	GGAGGAATTCAATGCCACAG	ACAGTGAAGCCCTGTTTGCT	23.354	23.9815	23.9815	0.188896	0.100444
	T14R03E1DE24	Itm2b	pT14R03E1DE24_1_59	0.209665	TCATCCTGAACGAGCCTTCT	GGCACACTGATGAATTCCACT	22.488	24.0585	24.0585	0.472768	0.263103
	T03F04F8FFFB	Fga	pT03F04F8FFFB_1_56	0.621805	CTCTGAAAGGCATCCTGACC	TTGTGAGGATGTCGGAATCA	22.0385	24.6185	24.6185	0.776657	0.154853
	T19R0069B9AC	Cox8a	pT19R0069B9AC_1_61	0.220695	ATCACCATTGGGCTCACTTC	AAGGATGAGGGAAGACTGCTC	24.6345	24.5765	24.6345	-0.0174597	0.238155
		Apoa1	A_65_P16973as	0.927452	AAACAGAAGGTGCAGCCCTA	GACAGTCTCCCTTGCAGCTC	20.8984	24.6879	24.6879	1.14074	0.21329
	T05R06B8A1AF	Cox6a1	pT05R06B8A1AF_1_56	0.206436	GGAAGGCCCTCACCTACTTC	GGTGAGGGTAGGCAACGAAC	24.9065	25.1415	25.1415	0.070742	0.135694
	T05R06B8952F	Cox6a1	pT05R06B8952F_1_40	0.0967542	GCACTGGTTTTGGACCCTTA	CAAGCAGAAGGGATGGAAGA	25.2815	24.54	25.2815	-0.223214	0.319968
	T18F01417BA8	Ttr	pT18F01417BA8_1_61	1.02861	GGTGCTGGAGAATCCAAATG	CAGGATCCCTCAGAGGTCTTT	21.2482	25.6545	25.6545	1.32642	0.297811
		Cox8a	A_51_P517495as	0.176936	TTGATCATGTTGCCTGCATT	ACCATGGAGACATCGAGAGG	25.8205	25.079	25.8205	-0.223214	0.400149
	T14R03E23511	Itm2b	pT14R03E23511_1_41	0.427575	CTCCTCCGCTGCAGAGTC	CGCCGAGTTGAACGTCAC	24.2545	25.901	25.901	0.495646	0.068071
	T03R0655699B	Atp5f1	pT03R0655699B_1_61	0.0819971	GCCAGAGAGAGTTAAATGGGAAC	CGCATACAGAGCAAGGATCA	26.013	25.093	26.013	-0.276948	0.358945
		Mdh1	A_51_P218179as	0.571995	AACTCGGTGTAACCGCTGAT	GGGCTTCATACACACCGACT	24.3298	26.1065	26.1065	0.534862	0.0371336
	T18F014197F5	Ttr	pT18F014197F5_1_51	0.932183	TTTCACAGCCAACGACTCTG	TCTCTCAATTCTGGGGGTTG	22.1759	26.3338	26.3338	1.25164	0.319457
	T07R052BD2C8	Rps3	pT07R052BD2C8_1_30	-0.114681	GCTGATGGCATCTTCAAAGC	TGATTTCTGTCCTGGTTGGTG	26.427	24.361	26.427	-0.621928	0.507247
	T07R052BC49D	Rps3	pT07R052BC49D_1_1	-0.0536499	ATGGTGTGCTTCGGTTCATT	TGAATCATCAGACCATCCACA	26.7315	24.0775	26.7315	-0.798934	0.745284
	T18R02376F9F	Ndufa2	pT18R02376F9F_1_60	0.124015	AGGTAACCAGAGCCATGCAG	CCCACACTGTCTTCAGTCCA	27.198	26.308	27.198	-0.267917	0.391932
		Aldh7a1	A_51_P470414as	0.0326564	CTCTGGCTCAGGGAATCAAG	GCAAGTCAGGGTCCTTTCAG	24.3845	27.3945	27.3945	0.9061	0.873444
		Dscr1l1	A_65_P19296as	-0.112454	GTGGTGCATGTGTGTGACAG	CGGGAAGCATGATAAGAGGA	27.406	26.8435	27.406	-0.169329	0.0568754
	T14R019FAD28	Nisch	pT14R019FAD28_1_56	-0.541516	TTGGGAAGAACTCGAGAAGC	AACTCTGGGAGCCACATCAG	26.7566	27.4249	27.4249	0.201167	0.742683
	T02R018C7342	Ubadc1	pT02R018C7342_1_60	-0.130373	TTCGTGCAGGAGGAGAAGAT	CTTCTCCACCGATGTGTCCT	27.465	26.9875	27.465	-0.143742	0.0133687
		Slc3a2	A_51_P472901as	0.00574455	ACACTGGGACCAGAATGAGC	GGGCACTGTCGGTACTAAGC	27.623	26.256	27.623	-0.411508	0.417253
	T03R0655A9A3	Atp5f1	pT03R0655A9A3_1_1	0.229848	CTTGCTCCTGCCCCTGAC	GGCAGCAGAAAGCACCAC	26.903	27.839	27.839	0.281764	0.0519158
	T10F04D47E2C	Map2k2	pT10F04D47E2C_1_56	-0.144478	TGATCCACCTGGAGATCAAA	GCTGTAGAAGGCCCCATAGA	27.971	27.0005	27.971	-0.29215	0.147672
	T02R091CFE4C	Bcl2l1	pT02R091CFE4C_1_60	0.00313273	TGGACAATGGACTGGTTGAG	GGGGCCTCAGTCCTATTCTC	28.053	27.3785	28.053	-0.203045	0.206177
	T18R0366ABBD	Aldh7a1	pT18R0366ABBD_1_60	0.950813	GCAGTCTGTGAAGACCAGCA	TACACGCCCTCGTTATCCTC	24.1815	28.162	28.162	1.19825	0.247437
	T17F006834D9	Rshl2	pT17F006834D9_1_1	-0.013779	TCCGACTACGACGACTCCTT	GTCCGAGGGTTAGGGTCTGT	27.647	28.2005	28.2005	0.16662	0.180399
	T11F01C3E0C8	Rtn4	pT11F01C3E0C8_1_55	0.086122	AGGCTTAGGTTGAGCAAACG	TCCATTTCTTGCCACGATCT	28.217	27.821	28.217	-0.119208	0.20533
		Ubl3	A_51_P209163as	0.0578062	AGCACAGATGTGGCAGTTTG	TGATTCAGTCCCACGGATGT	28.163	28.2495	28.2495	0.0260391	0.0317671
	T02F004A4350	Phyh	pT02F004A4350_1_56	1.46897	GATAATAATGTCCTCACCCTGGA	GAAAACGTTGAATGTCATCATCA	23.4394	28.3668	28.3668	1.48329	0.0143238
		Rshl2	A_51_P367563as	-0.00582285	CCTTGAAGTCAAGCCCATGT	CCAGCTCCACGTTCCTTATC	28.595	27.967	28.595	-0.189047	0.183224
	T04R06ED87BE	Atp6v0b	pT04R06ED87BE_1_47	0.0274543	CTCACAGTCGGTCTGTCCAA	CTGCCAAAGATCTCCACGAT	28.69	27.1105	28.69	-0.475477	0.502931
	T19F022F5EF6	Hhex	pT19F022F5EF6_1_61	0.748701	CCTCTGCACAAAAGGAAAGG	ATCTTGGCCAGACGCTTTCT	25.865	28.796	28.796	0.882334	0.133633
		Rchy1	A_51_P374306as	0.065464	GGACGATCCACAGTCCAGTT	TGATCCACTGGCACTCTACG	29.0015	27.259	29.0015	-0.524545	0.590009
	T17F02802885	Dscr1l1	pT17F02802885_1_56	-0.1311	ATGAGGGGAGACGCCTACTT	AAGGCCTCTTCAGCAAAACA	29.004	28.898	29.004	-0.0319092	0.0991907
	T05R08B1F930	Ubl3	pT05R08B1F930_1_45	0.219301	CTCAGCACAAACCGATCAGA	CTTTTGAGAGTGGGCCAGAG	28.9705	29.019	29.019	0.0146	0.204701
	T06R080EDADE	Hebp1	pT06R080EDADE_1_61	0.0690429	AGCTACGGACCACACTGGAG	TGACTCATGCCTTCACAAGC	27.1805	29.046	29.046	0.561571	0.492529
	T15F0521ABCF	Ppara	pT15F0521ABCF_1_61	0.916344	GAGGCAGATGACCTGGAAAG	TCTGCAAAACCAAAGCTTCC	26.293	29.3339	29.3339	0.915393	0.000950909
	T18R02055333	D0H4S114	pT18R02055333_1_60	-0.671235	CTGGGGTTTTGTTTCCCTTC	TGAAAAAGGGCATCATGCTA	29.4834	27.4972	29.4834	-0.597908	0.0733271
	T19F022F5EF6	Hhex	pT19F022F5EF6_1_61	0.748701	CCTCTGCACAAAAGGAAAGG	ATCTTGGCCAGACGCTTTCT	24.7031	29.5115	29.5115	1.44749	0.698787
	T17F02067AF1	H2-Q7	pT17F02067AF1_1_1	1.32716	TCACACTCCATGAGGTATTTCG	GTCGAAGCGCACGAACTG	24.8164	29.5905	29.5905	1.43713	0.109979
	T04R06588376	Scp2	pT04R06588376_1_55	1.53986	GGGCAGAGGGCTATCTATCA	ATGGGCCATAAACAAAGCAG	22.3877	29.756	29.756	2.21805	0.678195
	T19R00773759	Slc3a2	pT19R00773759_1_56	-0.168532	GAGCTAGAACCGGAGAAGCA	GGATAAGCCGGTGAACTTGA	29.757	28.431	29.757	-0.399166	0.230634
	T18R0366D3B6	Aldh7a1	pT18R0366D3B6_1_60	0.0401533	AACGAGCATGCCCAGAATAC	CCGCTGCTTCTGAAGTCC	28.9065	29.777	29.777	0.262047	0.221893
	T18R0237708F	Ndufa2	pT18R0237708F_1_60	0.190537	GGGCGCTCCTTTGCTAAC	GGAACGCTGGCATAAGTGAA	29.886	29.148	29.886	-0.22216	0.412697
		Rufy1	A_51_P163694as	0.031042	CTAAGCCAGTGCGTGTGTGT	ACCTGAGGCTTTCCTCCACT	29.941	28.9035	29.941	-0.312319	0.343361
	T10F014B6612	Sgk	pT10F014B6612_1_56	-0.00513725	TTCACTGCTCCCCTCAGTCT	TACCATTCCCCTCATTCTGG	30.0445	29.877	30.0445	-0.0504225	0.0452853
	T05R08B1F9ED	Ubl3	pT05R08B1F9ED_2_56	-0.0795889	GCTGAGGCGATGACAGGAG	TCCTCCCTTAGCTTGGGAAC	28.926	30.1875	30.1875	0.379749	0.459338
	T16F01DD69D0	Bdh	pT16F01DD69D0_1_61	0.828064	AAGCACTGGAAGCAGACACA	ACAGTGACCAGCCAGATGC	26.2907	30.3408	30.3408	1.21918	0.391121
	T03F055B8611	Pmvk	pT03F055B8611_1_60	0.0142168	TTTCTACGCCCATTCTCTGC	GAAGTGGACCCGCTCAGTAG	30.361	29.6015	30.361	-0.228632	0.242849
	T18R0366ABBD	Aldh7a1	pT18R0366ABBD_1_60	0.950813	GCAGTCTGTGAAGACCAGCA	TACACGCCCTCGTTATCCTC	29.3871	30.3786	30.3786	0.298472	0.652341
	T09R06774707	4931406O17Rik	pT09R06774707_1_13	-0.126886	AAGGCAAGATCCCTTGGACT	AGCCATGGTACTCGCTCACT	30.4425	28.157	30.4425	-0.688004	0.561118
	T11R02FC0420	Rufy1	pT11R02FC0420_1_34	-0.00852665	CTTCCAAAGGCCAGATGATG	CTTCCAAAGGCCAGATGATG	30.4935	29.5115	30.4935	-0.295611	0.287085
	T04R06ED92FD	Atp6v0b	pT04R06ED92FD_1_56	0.127591	ACGCGGTTTAGCTCAGGTC	CCCAGAAGGCCACAAAGAT	30.4975	30.238	30.4975	-0.0781173	0.205708
		Acbd4	A_51_P292757as	0.034695	AAGGACGGGGTCTCTCTAGC	CCCCATTAAAGGAGGGAGTG	29.315	30.5735	30.5735	0.378846	0.344151
	T18R02055333	D0H4S114	pT18R02055333_1_60	-0.671235	CTGGGGTTTTGTTTCCCTTC	TGAAAAAGGGCATCATGCTA	30.6408	27.2016	30.6408	-1.03529	0.364059
		Bcl2l1	A_65_P15984as	0.0495112	CAGTCGGAAGTGACCAGACA	CTAGGCCCAACCCTGTGATA	30.7	30.671	30.7	-0.00872987	0.0582411
	T10R04D401D2	Creb3l3	pT10R04D401D2_1_59	0.988089	GTCCCCTGTCTGTGCTATGG	TCTCTGGCGAGGATCCAG	26.815	30.7189	30.7189	1.17518	0.187093
	T06R080F5E56	Hebp1	pT06R080F5E56_1_60	0.822341	CAATCGCCTGTCTACTCACG	AGTTCCTGATCATGCCCAAC	30.2185	30.769	30.769	0.165717	0.656624
	T11F062035D4	Acbd4	pT11F062035D4_1_55	0.408465	GCTTCAAAGTAGGGCTCCAG	CAGGTTCTGAATGACGCTGA	28.926	30.7795	30.7795	0.557959	0.149495
		Ubadc1	A_65_P01245as	0.0181476	TACTGTGCTCCTTGGCTGTG	TGGAAAGGAGAGTCCGAGAA	30.8435	28.3715	30.8435	-0.744146	0.762294
	T18R0366ABBD	Aldh7a1	pT18R0366ABBD_1_60	0.950813	GCAGTCTGTGAAGACCAGCA	TACACGCCCTCGTTATCCTC	29.5579	30.8511	30.8511	0.389299	0.561514
	T19R022303AA	1500017E21Rik	pT19R022303AA_2_11	1.081	CTCCTTCCTGAGCATTCAGC	CAAGCCCCAAAGAGCAAGTA	27.5138	31.1209	31.1209	1.08583	0.00483408
	T02R091CFA1D	Bcl2l1	pT02R091CFA1D_1_60	-0.156597	ATTCCTCTGTCGCCTTCTGA	CCCCGGAAGGTCTTTTGTAT	31.2215	30.975	31.2215	-0.0742039	0.0823933
	T17R01EFDD1A	H2-K1	pT17R01EFDD1A_2_55	1.07742	CGAGAAATCTGCTCCGTGTT	GGAGAATCCGAGGATGGAAC	26.8461	31.3546	31.3546	1.35722	0.279799
	T11F072A22AF	Gcgr	pT11F072A22AF_1_56	1.101	TCTGCCCAGGTAATGGACTT	AGTAGGTGGGGGCAGCAG	26.23	31.3876	31.3876	1.5526	0.451595
	T19R00775BDE	Slc3a2	pT19R00775BDE_1_56	-0.0701486	ACTGCGGGTAAAACGTCATC	TAGCGTGAGTGAGGGTGAGA	31.416	30.728	31.416	-0.207109	0.13696
	T05R08145E66	Mcm7	pT05R08145E66_1_60	-0.517768	GCGTTCGTTTTCTGCTTCC	TTTTCGATCGCGTAGTCCTT	31.5722	29.8043	31.5722	-0.532195	0.0144269
	T17F0068337F	Rshl2	pT17F0068337F_1_1	0.111115	GTGGCAGGAGAAGAAACGAC	ATTGGGGCGAAGGTAACG	31.7735	31.8605	31.8605	0.0261896	0.0849256
	T02R018C72A6	Ubadc1	pT02R018C72A6_1_55	-0.0543372	TTCGTGCAGGAGGAGAAGAT	CTTCTCCACCGATGTGTCCT	31.8625	30.964	31.8625	-0.270475	0.216138
		4931406O17Rik	A_51_P198254as	0.0518877	GGGCCACGACTGTTTGTTAT	ATCAAAAAGGAGCCCGATCT	32.059	29.07	32.059	-0.899779	0.951666
	T17F02827238	Dscr1l1	pT17F02827238_1_41	0.0258212	GCAGGGCAGTACAGGACAGT	AAGACCTCCACATCCACCAC	32.1545	28.3825	32.1545	-1.13549	1.16131
	T17R01EF8909	H2-K1	pT17R01EF8909_1_61	0.670839	AGGTACCACACTCGCTGAGG	CGGCTCATATCTCGGATTCT	32.5334	31.0457	32.5334	-0.447836	1.11868
		Pmvk	A_51_P492408as	0.0388361	CGAGGTCAGCAAACAGACAG	CCTCTCCAGGGAAAACACAA	32.707	29.9415	32.707	-0.832498	0.871335
	T05R08145E66	Mcm7	pT05R08145E66_1_60	-0.517768	GCGTTCGTTTTCTGCTTCC	TTTTCGATCGCGTAGTCCTT	32.7339	29.8445	32.7339	-0.869803	0.352035
	T05R08145E66	Mcm7	pT05R08145E66_1_60	-0.517768	GCGTTCGTTTTCTGCTTCC	TTTTCGATCGCGTAGTCCTT	32.7339	29.8445	32.7339	-0.869803	0.352035
	T11F01C37C2A	Rtn4	pT11F01C37C2A_1_41	-0.224716	CCCGCTTTCAAGTACCAGTT	CTCTCCAGCACCTCCAATTC	32.8195	29.6465	32.8195	-0.955168	0.730452
	T11F06203062	Acbd4	pT11F06203062_1_56	0.0262961	GGCTCCAGGACTCTCCTCTA	ACACACTGATGGTCGCAGAG	32.86	32.128	32.86	-0.220354	0.24665
	T05R0569532A	Rchy1	pT05R0569532A_1_56	0.0372948	GTCCGACCGACTCTGCTTC	CATCTCCTCCTCCTCCTCCT	32.9375	32.9225	32.9375	-0.00451545	0.0418102
	T16F01DD833D	Bdh	pT16F01DD833D_1_41	-0.221166	CACATCCGGGTGTCAGAAG	GTCTGAACCCGTAGCTCTGC	33.238	29.17	33.238	-1.22459	1.00342
	T09R06776854	4931406O17Rik	pT09R06776854_1_56	0.0248262	GAGGGTGCTTCTTGGCTCTC	CAGTCCGCCCGATTAGTATG	33.2755	31.3895	33.2755	-0.567743	0.592569
	T16R05890823	Dscr1	pT16R05890823_1_54	0.0309227	CTTCACTCCCCACTCTGAGG	AAGACCTCCACATCCACCAC	33.585	28.478	33.585	-1.53736	1.56828
	T07F05120F4A	Pak1	pT07F05120F4A_1_54	-0.276458	CTACGTGGGCCTGAGTGTG	CTCAGCAGTTGGGACAAAGC	33.7965	30.753	33.7965	-0.916185	0.639727
	T07F051138E2	Pak1	pT07F051138E2_1_56	-0.028793	GTCCCACTGCACCTCTAGGC	GAGCCTTCCCTGAGGACACT	33.818	31.074	33.818	-0.826026	0.797233
		Pak1	A_51_P385054as	-0.0138551	ACCATGGTGGGAACTCCATA	CTCCCCCTCAATCATTTCAA	34.84	30.394	34.84	-1.33838	1.32452
	T16R058A0FF9	Dscr1	pT16R058A0FF9_1_44	-0.076108	GAGTGGAGCGGAGCTAAGG	CTCGCAGTCGATGAAGCTC	36.8625	36.0405	36.8625	-0.247447	0.171339
	T10F014B6373	Sgk	pT10F014B6373_1_56	0.0590238	GACTGGGGCAGGAAATCTT	CCTGCATCTCGCCCATAG	37.4275	36.7895	37.4275	-0.192057	0.251081
	T10F04D43A50	Map2k2	pT10F04D43A50_1_56	0.133777	GTCCGCCTTCCACCTTCT	CGGTAACACCGGCTTCCT	39.8305	38.047	39.8305	-0.536887	0.670664
	Additional data file 3: Details of sensitivity check with the qRT-PCR
	qRT-PCR assay are available in Methods.
