# Supplementary material for: CAGE-TSSchip: promoter-based expression profiling using the 5'-leading label of capped transcripts
Source: Genome Biol. 2007 Mar 26;8(3):R42. doi: 10.1186/gb-2007-8-3-r42 (PMC1868931; doi:10.1186/gb-2007-8-3-r42)
Supplement: Additional data file 5 — Details of the alternative promoter check with qRT-PCR are given. [file gb-2007-8-3-r42-S5.xls]

## Sheet: Sheet1
		TSSchip		qRT-PCR
				Primer sequence		Ct value
	Gene Symbol	Probe ID	Log10 (Liver/E17.5)	Forward	Reverse	Liver	E17.5	Log10 (Liver/E17.5)
	Bdh	pT16F01DD69D0_1_60	0.759863	AAGCACTGGAAGCAGACACA	ACAGTGACCAGCCAGATGC	26.4845	29.3605	0.865762
		pT16F01DD69D0_1_61	0.828064
		pT16F01DD833D_1_41	-0.221166	CACATCCGGGTGTCAGAAG	GTCTGAACCCGTAGCTCTGC	33.238	29.17	-1.22459
		pT16F01DD833D_1_61	-0.241788
		A_51_P163108as	NULL	CGCTATGAGATGCACCCTCT	CTTCCTGCCATAGTCCTTGC	27.362	29.867	0.75408
	Aldh7a	pT18R0366D3B6_1_60	0.0401533	AACGAGCATGCCCAGAATAC	CCGCTGCTTCTGAAGTCC	28.9065	29.777	0.262047
		pT18R0366D3B6_1_61	0.0296976
		pT18R0366ABBD_1_60	0.950813	GCAGTCTGTGAAGACCAGCA	TACACGCCCTCGTTATCCTC	24.1815	28.162	1.19825
		pT18R0366ABBD_1_61	NULL
		A_51_P470414as	0.0326564	CTCTGGCTCAGGGAATCAAG	GCAAGTCAGGGTCCTTTCAG	24.3845	27.3945	0.9061
	Additional data file 5: Details of alternative-promoter check with the qRT-PCR
	qRT-PCR assay are available in Methods.
