# Supplementary material for: CAGE-TSSchip: promoter-based expression profiling using the 5'-leading label of capped transcripts
Source: Genome Biol. 2007 Mar 26;8(3):R42. doi: 10.1186/gb-2007-8-3-r42 (PMC1868931; doi:10.1186/gb-2007-8-3-r42)
Supplement: Additional data file 7 — Shown are over-expressed promoters in Hepa1-6 and liver [file gb-2007-8-3-r42-S7.xls]

## Sheet: Sheet1
		CAGE-TSSchip ProbeID	Ratio	TRANSFAC MATCH results					TC	Symbol
				V$E2F1_Q3	V$SP1_01	V$ETF_Q6	V$ZF5_B	V$CHCH_01
	Activeated in Hepa1-6 than liver
		pT08R0426BF24_1_56	1.31802	Y		Y	Y	Y	T08R0426BF24	Ssbp4
		pT15R05ECF37D_1_60dup	1.24778	Y		Y		Y	T15R05ECF37D	Tuba1
		pT11F06841DC7_1_60	1.23995				Y	Y	T11F06841DC7	Prkar1a
		pT08F035B0553_1_16	1.19537	Y	Y				T08F035B0553	Hmgb2
		pT11F044B74A6_1_56	1.18038		Y				T11F044B74A6	Mybbp1a
		pT15F03B51AE1_1_61	1.06839	Y	Y	Y	Y	Y	T15F03B51AE1	Myc
		pT19F004FE845_1_56	0.989516	Y	Y	Y		Y	T19F004FE845	Fosl1
		pT10F0794B284_1_60	0.98842	Y	Y			Y	T10F0794B284	Cdk4
		pT12F041FBA56_1_53	0.97843	Y	Y	Y	Y	Y	T12F041FBA56	Hif1a
		pT15F03B51B35_1_61	0.975643	Y	Y	Y	Y	Y	T15F03B51B35	Myc
		pT08F0128D6DE_1_61	0.923935	Y	Y	Y	Y	Y	T08F0128D6DE	D8Ertd319e
		pT03F01D6F5DC_1_11	0.915972	Y	Y	Y	Y	Y	T03F01D6F5DC	Skil
		pT11R030DF55F_1_61	0.89779	Y	Y	Y	Y	Y	T11R030DF55F	Hnrpab
		pT03F05650E3F_1_61	0.840615	Y	Y	Y			T03F05650E3F	Tpm3
		pT05R08145E66_1_60	0.838411	Y	Y	Y		Y	T05R08145E66	Mcm7
		pT01R0140E5DF_1_61	0.826212	Y					T01R0140E5DF	Mcm3
		pT10F0794B230_1_41	0.823994		Y			Y	T10F0794B230	Cdk4
		pT10R07ABB28B_1_61	0.823382	Y	Y		Y	Y	T10R07ABB28B	Pa2g4
		pT15F04BFBB53_1_61	0.820382	Y	Y				T15F04BFBB53	Maff
		pT11F06B3E6EB_1_61	0.810408				Y	Y	T11F06B3E6EB	Sox9
		pT11F01C37C2A_1_46	0.810403	Y	Y	Y	Y	Y	T11F01C37C2A	Rtn4
		pT11R030DF4F4_1_56	0.798663	Y	Y	Y	Y	Y	T11R030DF4F4	Hnrpab
		pT12F04D0E258_1_59	0.794468	Y			Y	Y	T12F04D0E258	Fos
		pT11R05A94C38_1_60	0.784334	Y		Y		Y	T11R05A94C38	Myst2
		pT19R00D3B606_1_60	0.778667	Y	Y	Y	Y		T19R00D3B606	Tle4
		pT19F02B87E1F_2_61	0.772361				Y	Y	T19F02B87E1F	Nfkb2
		pT10F02322536_1_61	0.750962	Y	Y	Y		Y	T10F02322536	Hdac2
		pT19R021B4A47_1_54	0.746586		Y				T19R021B4A47	Ankrd1
		pT08R05059E38_1_56	0.745867	Y			Y	Y	T08R05059E38	Junb
		pT06F070D09F5_1_60	0.742418					Y	T06F070D09F5	Hnrpf
		pT13R043201C5_1_54	0.741824	Y	Y	Y			T13R043201C5	Trip13
		pT06F0310A0DF_1_61	0.741658	Y		Y	Y	Y	T06F0310A0DF	Cbx3
		pT08R0177C5D0_1_52	0.739391						T08R0177C5D0	Ash2l
		pT02R0A130410_1_60	0.728979	Y	Y			Y	T02R0A130410	Zfp64
		pT15R00B5AC87_1_41	0.72479					Y	T15R00B5AC87	Rpo2tc1
		pT15R05ECF3BF_1_61	0.718226	Y				Y	T15R05ECF3BF	Tuba1
		pT05R08B9A5A3_1_55	0.708175		Y	Y	Y	Y	T05R08B9A5A3	Hmgb1
		pT01R0B1C2DDA_1_61	0.705713						T01R0B1C2DDA	2810430M08Rik
		pT07R01F4F422_1_60	0.704042		Y		Y	Y	T07R01F4F422	Ruvbl2
		pT11R030DF5B4_1_56	0.702334		Y	Y	Y	Y	T11R030DF5B4	Hnrpab
		pT10F0109C124_1_55	0.700431	Y	Y		Y	Y	T10F0109C124	Cited2
		pT16R01513898_1_56	0.699789	Y	Y	Y	Y	Y	T16R01513898	Sfrs10
		pT19F02B882AB_1_52	0.698833			Y		Y	T19F02B882AB	Nfkb2
		pT02F07C0002D_1_52	0.698247	Y			Y		T02F07C0002D	Nol5a
		pT08F046BD6FD_1_52	0.697385	Y	Y	Y			T08F046BD6FD	Mcm5
		pT08R0426BF7D_1_61	0.694702	Y		Y	Y	Y	T08R0426BF7D	Ssbp4
		pT06F0217421B_2_60	0.692283	Y	Y	Y	Y	Y	T06F0217421B	Nup205
		pT08R020DE698_1_61	0.690663	Y		Y	Y		T08R020DE698	3110010F15Rik
		pT06R0551A3F9_1_56	0.682853	Y	Y				T06R0551A3F9	Mcm2
		pT11R05E52024_1_60	0.67941	Y	Y	Y	Y		T11R05E52024	Smarce1
		pT0XF091A7B92_1_58	0.67628	Y	Y	Y	Y	Y	T0XF091A7B92	Rbbp7
		pT12F041FBA13_1_16	0.661259	Y	Y	Y	Y	Y	T12F041FBA13	Hif1a
		pT11F02E3231F_1_59	0.660796	Y	Y	Y			T11F02E3231F	Gnb2-rs1
		pT05F074BA1C6_1_56	0.653434	Y	Y	Y	Y		T05F074BA1C6	D930038J03Rik
		pT12F05A248F2_1_48	0.648484		Y	Y	Y	Y	T12F05A248F2	2810481F14Rik
		pT19F005DE0FF_1_57	0.637315	Y	Y	Y	Y	Y	T19F005DE0FF	Zfp162
		pT0XF091A7ACA_1_52	0.634967	Y	Y	Y		Y	T0XF091A7ACA	Rbbp7
		pT10F06951ED3_1_56	0.628551	Y	Y	Y	Y		T10F06951ED3	E2f7
		pT11R004C333F_1_56	0.621704	Y	Y	Y		Y	T11R004C333F	Ewsr1
		pT11F041FCCFF_1_58	0.620501	Y	Y			Y	T11F041FCCFF	Trp53
		pT11F06DE5B1B_2_58	0.61886	Y	Y			Y	T11F06DE5B1B	Pcnt1
		pT09F07353B43_1_61	0.616631						T09F07353B43	Catnb
		pT04F06F58A86_1_61	0.614073						T04F06F58A86	Med8
		pT08F01F2E4E7_1_31	0.613781	Y	Y	Y	Y	Y	T08F01F2E4E7	Gtf2e2
		pT05R08B9AC6C_1_55	0.608243	Y	Y	Y	Y	Y	T05R08B9AC6C	Hmgb1
		pT07R069B6E3A_1_14	0.602433	Y	Y	Y	Y	Y	T07R069B6E3A	Arhgap17
		pT07R01F45AE5_1_56	0.597685	Y			Y		T07R01F45AE5	Snrp70
		pT06R02D605AF_1_61	0.595184	Y	Y	Y	Y	Y	T06R02D605AF	Ezh2
		pT15R05F9714F_1_61	0.587926	Y	Y				T15R05F9714F	Lass5
		pT09F07353AEC_1_56	0.587868	Y	Y	Y	Y		T09F07353AEC	Catnb
		pT07R00835F5B_1_61	0.586977	Y	Y	Y	Y	Y	T07R00835F5B	Calm3
		G270134E09EXN4_59	0.586798
		pT06F054B00CC_1_60	0.585008	Y					T06F054B00CC	Ruvbl1
		pT15R05968B01_1_56	0.584007	Y	Y	Y		Y	T15R05968B01	Yaf2
		pT05R072C6634_1_56	0.581864		Y			Y	T05R072C6634	Anapc5
		pT16F05BF5586_1_61	0.581448	Y	Y	Y	Y	Y	T16F05BF5586	Ets2
		pT07R052BD2C8_1_31	0.581429			Y			T07R052BD2C8	Rps3
		pT01R0A0A7FF2_1_61	0.578564		Y			Y	T01R0A0A7FF2	Pbx1
		pT10R079DF03B_1_1	0.575707	Y	Y			Y	T10R079DF03B	Nab2
		A_51_P185971as	0.571232			Y				Calm3
		pT0XR005F2A68_1_56	0.57074	Y				Y	T0XR005F2A68	Hdac6
		pT19R00788206_1_51	0.567077		Y				T19R00788206	Polr2g
		pT08F0128D5EB_1_56	0.561652	Y	Y	Y	Y	Y	T08F0128D5EB	D8Ertd319e
		pT01F03810238_1_61	0.560318	Y	Y	Y	Y	Y	T01F03810238	Bzw1
		pT15R04E66B4F_1_59	0.557883	Y	Y		Y	Y	T15R04E66B4F	Phf5a
		pT0XF091A7B59_1_34	0.557796	Y	Y	Y	Y	Y	T0XF091A7B59	Rbbp7
		pT15F03B5EBC8_2_53	0.551988	Y			Y	Y	T15F03B5EBC8	Pvt1
		pT04R04D6032A_1_29	0.54881						T04R04D6032A	Zdhhc21
		pT08F01F0DF96_1_26	0.545591	Y	Y		Y	Y	T08F01F0DF96	Ppp2cb
		pT03F05489F59_1_59	0.54239					Y	T03F05489F59	Mef2d
		pT11F0370AFE7_2_61	0.539216	Y	Y		Y	Y	T11F0370AFE7	Cnot8
		pT05R0880121D_1_25	0.538035	Y	Y	Y	Y		T05R0880121D	Pdap1
		pT09F07353AAD_1_61	0.534074	Y	Y	Y	Y		T09F07353AAD	Catnb
		pT03F05486B8C_1_61	0.533956	Y	Y	Y		Y	T03F05486B8C	Mef2d
		pT03F053EFD09_2_61	0.533684			Y			T03F053EFD09	Etv3
		pT06R021CCCA1_1_60	0.529428		Y	Y			T06R021CCCA1	Mtpn
		pT11F04C4A3EF_1_61	0.529141	Y			Y		T11F04C4A3EF	Zfp207
		pT10R010E5666_1_60	0.527378	Y				Y	T10R010E5666	3110003A17Rik
		pT10F0109C145_1_61	0.526275	Y	Y		Y	Y	T10F0109C145	Cited2
		pT05R08149A6F_2_60	0.5246	Y	Y			Y	T05R08149A6F	Taf6
		pT02R091CFA1D_1_60	0.522788	Y			Y	Y	T02R091CFA1D	Bcl2l1
		pT05F089B68AF_1_61	0.521549	Y	Y	Y	Y	Y	T05F089B68AF	1110003G10Rik
		pT16R00EB2C33_1_61	0.519803	Y		Y	Y	Y	T16R00EB2C33	Mcm4
		pT17R00D37368_1_56	0.51566					Y	T17R00D37368	Phf10
		pT15F0493EBC1_1_61	0.515359	Y		Y	Y	Y	T15F0493EBC1	Hsf1
		pT17R042120EE_1_61	0.513585	Y		Y	Y	Y	T17R042120EE	Tgif
		pT09R013E9AA3_1_52	0.512277	Y			Y		T09R013E9AA3	Dnmt1
		pT05R08075D1D_1_61	0.511867		Y			Y	T05R08075D1D	Trip6
		pT11F06841F5A_1_61	0.511828			Y	Y	Y	T11F06841F5A	Prkar1a
		pT19R00D3B70B_1_60	0.510933	Y	Y	Y	Y	Y	T19R00D3B70B	Tle4
		pT01R07A41A9B_1_56	0.5102	Y	Y		Y	Y	T01R07A41A9B	Mcm6
		pT10R04C3BACE_1_61	0.506197	Y	Y		Y	Y	T10R04C3BACE	Polr2e
		pT15R0597A1ED_1_56	0.504252	Y		Y	Y		T15R0597A1ED	2700088M22Rik
		pT06F044CB79D_1_61	0.50298	Y	Y	Y		Y	T06F044CB79D	Rpo1-4
		pT10F07AE7C2F_1_60	0.501336	Y			Y	Y	T10F07AE7C2F	A030010B05Rik
		pT18R046E5EB5_1_61	0.501247	Y			Y	Y	T18R046E5EB5	Me2
		pT10F07A3973A_1_60	0.501216	Y			Y	Y	T10F07A3973A	Naca
	Activated in liver than Hepa1-6
		pT07R0446B8E0_1_56	-0.50341	Y	Y			Y	T07R0446B8E0	Fah
		pT12R04C09340_2_44	-0.507111	Y	Y	Y	Y		T12R04C09340	Entpd5
		pT03F059FCC3C_1_61	-0.516248						T03F059FCC3C	Rorc
		pT02R056DE90E_1_61	-0.51796	Y					T02R056DE90E	Nr1h3
		pT19R0055521A_1_60	-0.52634	Y	Y			Y	T19R0055521A	2210401K01Rik
		pT15F0521A7BA_1_61	-0.534056	Y	Y		Y	Y	T15F0521A7BA	Ppara
		pT05R015E0BB5_1_60	-0.545478						T05R015E0BB5	Asb10
		pT01F0A359B58_1_54	-0.552345						T01F0A359B58	Nr1i3
		A_51_P362638as	-0.559636							Trf
		pT17R01BDCA22_1_60	-0.574979					Y	T17R01BDCA22	Glo1
		pT03F04F8FFFB_1_56	-0.577583						T03F04F8FFFB	Fga
		A_65_P04625as	-0.580345							Trf
		pT16R0195E0F4_1_59	-0.598778					Y	T16R0195E0F4	Il1rap
		pT05F008ADCAA_1_52	-0.599583			Y		Y	T05F008ADCAA	E030031F02Rik
		pT11F072A22AF_1_61	-0.599787			Y	Y	Y	T11F072A22AF	Gcgr
		pT01F09DD0DC7_1_61	-0.613673		Y	Y	Y	Y	T01F09DD0DC7	2610205H19Rik
		pT16F01DD69D0_1_61	-0.622964						T16F01DD69D0	Bdh
		pT06R080F5E56_1_61	-0.661536		Y	Y	Y	Y	T06R080F5E56	Hebp1
		pT01F0A359B05_1_61	-0.671322						T01F0A359B05	Nr1i3
		pT15F0521ABCF_1_60	-0.73706		Y				T15F0521ABCF	Ppara
		pT07F01F92EDF_1_60	-0.762613				Y		T07F01F92EDF	Dbp
		pT17R01EFDD1A_2_55	-0.763615	Y					T17R01EFDD1A	H2-K1
		pT07F016724E7_1_56	-0.763768	Y		Y	Y	Y	T07F016724E7	Cebpa
		pT07R0571D496_1_61	-0.794719						T07R0571D496	Hbb-b1
		pT07R01F72FC5_1_61	-0.795559					Y	T07R01F72FC5	0610005C13Rik
		pT02R050BF1E3_1_60	-0.83986						T02R050BF1E3	Serping1
		pT10R04D401D2_1_59	-0.845124					Y	T10R04D401D2	Creb3l3
		pT14R02A94479_1_60	-0.895988			Y	Y	Y	T14R02A94479	Ndrg2
		pT14F02D553AC_2_60	-0.929263				Y	Y	T14F02D553AC	Wdr23
		pT11R0478F1CF_1_61	-0.964551						T11R0478F1CF	Serpinf1
		pT11F04F7CCB3_1_58	-0.967449						T11F04F7CCB3	1100001G20Rik
		pT09F02C2FACC_1_60	-1.00895	Y			Y	Y	T09F02C2FACC	Apoa1
		pT04R0657CB4F_1_56	-1.0115	Y					T04R0657CB4F	Scp2
		pT02R050BF40D_1_60	-1.09084				Y		T02R050BF40D	Serping1
		pT18F0141775B_1_61	-1.11547						T18F0141775B	Ttr
		pT10R055215F5_1_61	-1.1392						T10R055215F5	Nr1h4
		pT09F06758D34_1_61	-1.19047		Y	Y	Y		T09F06758D34	Gpx1
		pT04R06588376_1_60	-1.26211	Y	Y			Y	T04R06588376	Scp2
		A_65_P16973as	-1.29227	Y			Y			Apoa1
		pT07R050B88E6_1_60	-1.31747	Y					T07R050B88E6	Thrsp
		pT18F01417BA8_1_61	-1.41714						T18F01417BA8	Ttr
		A_51_P408082as	-1.43466	Y						Apoa1
		pT17F02067AF1_2_1	-1.43686	Y	Y			Y	T17F02067AF1	H2-Q7
		pT18F01418933_1_59	-1.53464	Y					T18F01418933	Ttr
		pT02F004A4350_1_56	-1.53702	Y	Y	Y			T02F004A4350	Phyh
		pT09F02C2F492_1_61	-1.81802				Y	Y	T09F02C2F492	Apoa1
		pT03F04F8ECBA_1_60	-1.847						T03F04F8ECBA	Fga
	Additional data file 7: Over-expressed promoters in Hepa1-6 and liver.
	TRANSFAC MATCH results suggests the existence of each TFBS aroung the promoter by MATCH. See also Methods.
