# Supplementary material for: CAGE-TSSchip: promoter-based expression profiling using the 5'-leading label of capped transcripts
Source: Genome Biol. 2007 Mar 26;8(3):R42. doi: 10.1186/gb-2007-8-3-r42 (PMC1868931; doi:10.1186/gb-2007-8-3-r42)
Supplement: Additional data file 9 — Shown are details of cross-validation by qRT-PCR and CAGE in mouse liver versus E17.5. [file gb-2007-8-3-r42-S9.xls]

## Sheet: Sheet1
	Target TC	Gene symbol	TSSchip		qRT-PCR					CAGE
			Probe ID	Log10 (Liver/E17.5)	Primer Sequence		Ct value		Log10 (Liver/E17.5)	Log10 (Liver/E17.5)
					Forward	Reverse	E17.5	Liver
	T04R06588376	Scp2	pT04R06588376_1_55	1.53986	GGGCAGAGGGCTATCTATCA	ATGGGCCATAAACAAAGCAG	29.756	22.3877	2.21805	2.25104
	T02F004A4350	Phyh	pT02F004A4350_1_56	1.46897	GATAATAATGTCCTCACCCTGGA	GAAAACGTTGAATGTCATCATCA	28.3668	23.4394	1.48329	2.08596
	T17F02067AF1	H2-Q7	pT17F02067AF1_1_1	1.32716	TCACACTCCATGAGGTATTTCG	GTCGAAGCGCACGAACTG	29.5905	24.8164	1.43713	2.51793
	T11F072A22AF	Gcgr	pT11F072A22AF_1_56	1.101	TCTGCCCAGGTAATGGACTT	AGTAGGTGGGGGCAGCAG	31.0451	26.6495	1.32318	1.58031
	T19R022303AA	1500017E21Rik	pT19R022303AA_2_11	1.081	CTCCTTCCTGAGCATTCAGC	CAAGCCCCAAAGAGCAAGTA	31.1209	27.5138	1.08583	0.391985
	T17R01EFDD1A	H2-K1	pT17R01EFDD1A_2_55	1.07742	CGAGAAATCTGCTCCGTGTT	GGAGAATCCGAGGATGGAAC	31.3546	26.8461	1.35722	3.04492
	T18F01417BA8	Ttr	pT18F01417BA8_1_61	1.02861	GGTGCTGGAGAATCCAAATG	CAGGATCCCTCAGAGGTCTTT	25.561	21.3325	1.27291	0.468768
	T10R04D401D2	Creb3l3	pT10R04D401D2_1_59	0.988089	GTCCCCTGTCTGTGCTATGG	TCTCTGGCGAGGATCCAG	30.7189	26.815	1.17518	1.75747
	T18R0366ABBD	Aldh7a1	pT18R0366ABBD_1_60	0.950813	AACGAGCATGCCCAGAATAC	CCGCTGCTTCTGAAGTCC	30.8511	29.5579	0.389299	2.16848
		Apoa1	A_65_P16973as	0.927452	AAACAGAAGGTGCAGCCCTA	GACAGTCTCCCTTGCAGCTC	24.6879	20.8984	1.14074	0.759201
	T18F014197F5	Ttr	pT18F014197F5_1_51	0.932183	TTTCACAGCCAACGACTCTG	TCTCTCAATTCTGGGGGTTG	26.3354	22.5358	1.14378	0.560216
	T15F0521ABCF	Ppara	pT15F0521ABCF_1_61	0.916344	GAGGCAGATGACCTGGAAAG	TCTGCAAAACCAAAGCTTCC	29.3339	26.293	0.915393	1.7722
	T16F01DD69D0	Bdh	pT16F01DD69D0_1_61	0.828064	AAGCACTGGAAGCAGACACA	ACAGTGACCAGCCAGATGC	30.0021	26.9707	0.912546	0.927098
	T19F022F5EF6	Hhex	pT19F022F5EF6_1_61	0.748701	CCTCTGCACAAAAGGAAAGG	ATCTTGGCCAGACGCTTTCT	28.796	25.865	0.882334	1.62607
	T17R01EF8909	H2-K1	pT17R01EF8909_1_61	0.670839	AGGTACCACACTCGCTGAGG	CGGCTCATATCTCGGATTCT	31.4913	32.6542	-0.350074	2.88667
		Trf	A_65_P04625as	0.648409	TTGTTCAAGTCCACCACCAA	ATTGCATGTACTCCGCTCCT	23.3074	21.3514	0.588795	0.941295
		Mdh1	A_51_P218179as	0.571995	AACTCGGTGTAACCGCTGAT	GGGCTTCATACACACCGACT	25.9195	25.2806	0.192326	0.0257915
	T05R08145E66	Mcm7	pT05R08145E66_1_60	-0.517768	GCGTTCGTTTTCTGCTTCC	TTTTCGATCGCGTAGTCCTT	29.8445	32.7339	-0.869803	-0.328175
	T14R019FAD28	Nisch	pT14R019FAD28_1_56	-0.541516	TTGGGAAGAACTCGAGAAGC	AACTCTGGGAGCCACATCAG	27.0724	27.9602	-0.26725	0.671825
	T18R02055333	D0H4S114	pT18R02055333_1_60	-0.671235	CTGGGGTTTTGTTTCCCTTC	TGAAAAAGGGCATCATGCTA	27.2016	30.6408	-1.03529	-0.947963
	Additional data file 9 : Details of cross-validation by qRT-PCR and CAGE in mouse liver vs. E17.5.
	qRT-PCR assay and CAGE estimation are available in Methods.
